# Supplementary material for: Cell-Specific Transcriptional Responses to Heat Shock in the Mouse Utricle Epithelium
Source: Front Cell Neurosci. 2020 May 15;14:123. doi: 10.3389/fncel.2020.00123 (PMC7247426; doi:10.3389/fncel.2020.00123)
Supplement: Supplementary file 1 [file Table_1.xlsx]

## Sheet: Hair Cells
Biological Process GO Annotation	Fold Enrichment	Adjusted p-value (FDR)
Peptide Hormone Processing	14.8	0.000924
Synapse Maturation	14.27	0.0039
Detection of Mechanical Stimulus Involved in Sensory Perception of Sound	14.02	0.00109
Cilium-Dependent Cell Motility	10.87	0.00108
Auditory Receptor Cell Stereocilium Organization	10.57	0.0324
Cellular Component GO Annotation	Fold Enrichment	Adjusted p-value (FDR)
Preciliary Membrane Compartment	19.02	0.0273
Proximal Dendrite	14.27	0.0495
Cholinergic Synapse	11.89	0.0047
Intraciliary Transport Particle B	9.93	0.00265
Stereocilium Tip	9.51	0.00933

## Sheet: Supporting Cells
Biological Process GO Annotation	Fold Enrichment	Adjusted p-value (FDR)
Negative Regulation of Megakaryocyte Differentiation	38.66	0.0337
Cytoplasmic Translation	17.96	4.81e-12
Eosinophil Chemotaxis	17.9	0.00642
Regulation of Oxidative Phosphorylation	11.11	0.0288
Positive Regulation of Acute Infalammatory Response	11.05	0.00911
Cellular Component GO Annotation	Fold Enrichment	Adjusted p-value (FDR)
Cytosolic Large Ribosomal Subunit	23.87	1.19e-26
Mitochondrial Respiratory Chain Complex I	14.77	5.88e-08
Lamellipodium	4.05	0.00909
Cytoplasmic Side of Plasma Membrane	3.6	0.0365
Eosinophil Chemotaxis	2.97	3.9e-07
