# Supplementary material for: Cell-Specific Transcriptional Responses to Heat Shock in the Mouse Utricle Epithelium
Source: Front Cell Neurosci. 2020 May 15;14:123. doi: 10.3389/fncel.2020.00123 (PMC7247426; doi:10.3389/fncel.2020.00123)
Supplement: Supplementary file 3 [file Table_3.xls]

## Sheet: 3_RawCountFile
ensembl_gene_id	Control_IP_1	Control_IP_3	Control_IP_4	Control_input_1	Control_input_3	Control_input_4	GLAST_Con_IP_1	GLAST_Con_IP_2	GLAST_Con_IP_3	GLAST_Con_IP_4	GLAST_Con_input_1	GLAST_Con_input_2	GLAST_Con_input_3	GLAST_Con_input_4	GLAST_HS_IP_1	GLAST_HS_IP_2	GLAST_HS_IP_3	GLAST_HS_IP_4	GLAST_HS_input_1	GLAST_HS_input_2	GLAST_HS_input_3	GLAST_HS_input_4	Gfi1_Peeled_Con_IP_1	Gfi1_Peeled_Con_IP_2	Gfi1_Peeled_Con_input_1	Gfi1_Peeled_Con_input_2	Gfi1_Peeled_HS_IP_1	Gfi1_Peeled_HS_IP_2	Gfi1_Peeled_HS_input_1	Gfi1_Peeled_HS_input_2	HS_IP_1	HS_IP_3	HS_IP_4	HS_input_1	HS_input_3	HS_input_4
ENSMUSG00000000001	4559	5854	2028	3052	11047	21053	1534	2735	20	688	3703	4632	4515	3323	1401	525	1358	488	3634	3368	2268	1988	1128	827	3660	4337	972	600	3701	3305	2678	3558	2394	0	7010	7871
ENSMUSG00000000003	0	0	0	0	0	0	0	0	0	0	0	0	0	0	0	0	0	0	0	0	0	0	0	0	0	0	0	0	0	0	0	0	0	0	0	0
ENSMUSG00000000028	149	433	55	110	136	299	113	126	1	67	47	65	84	47	8	0	35	10	29	25	17	53	70	113	83	91	73	54	51	23	59	129	61	1	110	47
ENSMUSG00000000031	15	18	43	240	19	115	43	60	19	108	15	30	26	70	17	0	0	20	17	21	11	30	41	32	9	24	11	3	12	20	15	15	9	0	36	63
ENSMUSG00000000037	1	31	0	6	26	31	8	0	0	16	6	7	3	4	1	0	0	0	6	2	1	0	16	13	6	5	0	5	0	3	3	26	6	0	10	1
ENSMUSG00000000049	46	29	24	45	39	68	0	0	0	1	10	13	7	15	1	1	21	0	4	20	12	12	0	0	3	3	0	1	7	3	18	1	7	2	38	31
ENSMUSG00000000056	1060	2631	955	488	2320	3569	164	548	4	192	811	914	972	606	227	129	146	150	334	389	252	246	441	511	766	1189	322	283	323	368	557	324	531	2	736	722
ENSMUSG00000000058	2375	4818	853	1740	11359	16247	732	567	81	559	2177	2727	3342	3309	795	224	890	483	2228	2032	1477	1452	148	217	1935	2424	151	68	1309	1513	1541	2979	2014	4	5876	5000
ENSMUSG00000000078	7681	10419	4683	6492	10881	16577	3166	5009	49	1461	3052	3613	3729	4827	10739	8309	21132	5436	9688	9370	7423	8495	2900	2593	2980	2972	3539	2783	8561	7965	11649	18498	19172	96	24388	28913
ENSMUSG00000000085	1482	3165	1087	812	3411	4883	330	743	7	194	806	1165	1175	911	210	254	345	131	683	821	529	473	623	882	1055	1018	450	356	807	872	766	1274	800	2	1952	1707
ENSMUSG00000000088	7614	10908	7433	4277	4531	4029	2427	6112	3	2153	1305	1442	1922	2384	1878	3080	2804	1938	1284	1768	1612	2334	2784	2224	1397	1608	3295	3024	2171	1986	6872	6314	4072	16	5640	3722
ENSMUSG00000000093	5328	7663	3694	3133	6408	7031	1658	2142	96	1735	2277	2770	3241	2386	821	665	725	665	1094	1215	736	737	3981	3524	4027	4124	1598	1717	1621	1901	2674	2376	1377	1	2388	1601
ENSMUSG00000000094	7	1	1	8	5	5	20	0	0	0	1	0	0	3	0	0	4	0	0	1	1	3	0	0	0	1	1	3	1	0	3	2	2	1	4	4
ENSMUSG00000000103	0	0	0	0	0	1	0	0	0	0	0	0	0	0	3	0	0	0	0	0	0	0	0	0	0	0	0	0	0	0	0	0	0	0	0	0
ENSMUSG00000000120	503	593	138	598	1181	2437	261	557	94	1062	707	897	737	674	285	109	608	334	671	516	554	336	25	67	179	297	36	25	212	349	381	611	181	21	857	803
ENSMUSG00000000125	16	21	37	37	179	66	33	0	0	24	30	29	2	39	6	1	1	0	26	12	19	11	0	0	4	10	0	2	14	7	28	3	27	1	31	19
ENSMUSG00000000126	541	1027	409	290	823	1297	142	89	17	195	286	352	433	240	79	30	84	65	166	148	136	101	356	304	350	402	71	155	165	220	271	175	47	0	285	360
ENSMUSG00000000127	1258	1496	661	911	1118	1949	494	860	1	142	452	484	541	354	375	380	313	187	621	620	369	283	200	98	379	407	180	188	423	447	1086	905	690	0	1099	1142
ENSMUSG00000000131	947	2373	651	1002	4110	6820	576	804	2	378	1734	1915	1969	962	293	315	462	247	1301	1169	787	419	553	559	1604	1903	220	249	1027	1045	478	1165	567	0	2083	2370
ENSMUSG00000000134	2039	3225	1337	1020	3731	6006	523	935	66	389	1162	1369	1434	1184	559	176	459	198	1155	1151	991	770	1045	778	1431	1708	977	784	1499	1523	1370	2169	1257	1	2871	2856
ENSMUSG00000000142	551	673	375	645	445	580	264	291	3	289	108	143	157	116	234	124	117	189	50	61	51	56	142	123	105	125	48	66	70	79	253	333	280	122	241	217
ENSMUSG00000000148	373	626	470	175	832	1432	147	71	0	122	440	419	395	230	111	14	146	59	244	167	131	103	140	215	358	328	76	166	138	191	372	279	80	2	361	344
ENSMUSG00000000149	2139	4847	1546	3240	9908	18324	825	1172	3	775	966	2852	3955	2078	554	248	655	449	990	2069	597	679	903	830	2951	3216	530	616	2416	2321	1101	2540	1482	2	5122	5163
ENSMUSG00000000154	295	446	93	330	624	783	129	263	11	163	101	156	238	254	116	117	427	210	110	202	142	239	139	19	207	234	62	15	210	341	365	356	189	2	646	329
ENSMUSG00000000157	57	82	35	24	10	38	1	22	0	0	6	9	20	6	0	55	19	0	3	10	3	4	13	2	8	11	17	3	12	11	36	13	67	0	7	14
ENSMUSG00000000159	55	60	5	9	85	87	15	0	0	0	8	13	22	23	2	0	21	0	13	12	7	21	14	30	33	50	7	2	18	50	48	38	1	0	88	41
ENSMUSG00000000167	1532	3040	2266	380	454	654	224	824	0	182	115	166	283	195	160	261	260	204	85	179	94	149	840	835	248	280	678	636	274	227	1209	1104	699	18	582	284
ENSMUSG00000000168	2661	4828	1627	869	3434	5167	791	1966	67	490	1568	1920	1847	1453	648	729	1172	516	1862	2051	1575	1291	944	1454	1353	1650	1452	1180	1612	1662	2895	3441	1410	1	3076	3184
ENSMUSG00000000171	7432	11395	5614	3904	7194	10714	2272	4065	77	1082	1962	2476	2846	3870	1603	1521	2161	642	1786	2236	1751	2623	2465	2284	1846	2014	1866	1522	1912	1852	5273	4787	3325	50	5539	4039
ENSMUSG00000000182	0	3	7	0	2	2	0	0	0	0	2	0	0	0	0	0	25	0	0	1	0	0	0	0	0	0	1	0	2	0	1	0	0	0	0	1
ENSMUSG00000000183	6	0	7	9	2	4	0	0	2	0	5	0	0	0	1	2	0	1	0	0	8	0	0	0	6	0	0	0	0	0	0	1	1	0	0	0
ENSMUSG00000000184	2126	2630	1138	3658	3410	5232	1738	1224	12	981	1314	1496	1448	2143	1464	1319	1250	720	1314	1410	1090	1299	157	131	385	509	128	98	362	470	1785	2245	1531	19	3096	2160
ENSMUSG00000000194	1400	1948	723	1225	3609	4600	776	1163	98	660	1081	1107	1128	956	396	478	570	538	1025	968	651	666	397	431	837	1052	172	283	768	1130	980	960	938	11	2306	2207
ENSMUSG00000000197	161	335	166	393	906	1474	366	141	2	163	333	317	372	180	288	128	122	75	490	279	164	140	125	80	330	384	33	46	265	292	221	421	251	1	608	931
ENSMUSG00000000202	276	199	80	284	429	713	67	321	0	209	117	134	218	143	47	35	77	19	69	89	51	81	12	103	285	263	14	6	134	135	94	111	57	0	282	184
ENSMUSG00000000204	9	12	11	0	0	11	7	78	0	0	2	2	5	0	12	0	18	0	1	0	0	2	0	0	0	0	0	0	0	0	3	0	1	0	12	0
ENSMUSG00000000214	0	2	0	0	0	0	0	0	0	0	0	0	0	0	0	0	0	0	0	0	0	0	0	0	0	0	0	0	0	0	0	0	30	0	1	0
ENSMUSG00000000215	0	0	0	1	0	0	0	0	0	0	0	0	0	0	0	0	0	0	0	0	0	0	0	0	0	0	0	0	0	0	1	0	1	0	0	0
ENSMUSG00000000216	34	1	1	25	18	117	5	0	0	0	43	36	18	32	32	0	25	2	23	17	8	8	0	0	11	9	0	0	4	7	4	0	0	0	64	41
ENSMUSG00000000223	40	211	16	207	885	980	52	2	0	7	139	227	185	88	77	0	36	48	292	284	197	85	0	8	4	10	0	0	5	20	125	122	146	2	939	1029
ENSMUSG00000000244	0	0	1	7	10	26	16	0	0	0	3	2	1	5	0	1	0	0	1	0	1	0	0	0	0	2	0	2	0	0	0	2	0	1	0	11
ENSMUSG00000000247	0	0	1	2	0	1	1	1	4	0	0	1	2	0	0	0	0	1	0	0	0	1	0	0	0	2	0	0	0	0	2	33	3	2	1	6
ENSMUSG00000000248	1	17	1	2	17	16	11	0	0	33	2	1	2	4	0	0	0	0	0	2	1	1	0	1	11	2	1	5	4	1	1	14	2	0	7	6
ENSMUSG00000000253	207	398	277	170	175	397	127	183	0	34	85	90	106	146	59	34	35	21	47	66	25	48	31	130	67	63	24	32	33	36	40	168	74	254	109	99
ENSMUSG00000000263	0	8	6	1	0	5	0	0	0	0	0	0	0	0	3	0	0	0	1	0	0	1	0	0	0	4	2	0	0	1	4	1	4	0	4	0
ENSMUSG00000000266	322	307	207	358	905	1720	231	277	0	212	344	412	449	176	191	125	200	102	421	230	152	55	257	110	508	455	79	95	254	258	360	244	136	0	409	675
ENSMUSG00000000275	1062	925	1363	1000	1309	2308	657	1195	31	288	533	578	443	199	223	363	332	180	334	296	180	146	497	432	555	759	204	260	348	374	729	903	771	0	392	600
ENSMUSG00000000276	512	331	468	311	659	1165	184	169	1	193	300	274	352	164	183	16	85	149	220	205	153	97	446	255	284	278	62	187	142	207	296	273	132	5	403	346
ENSMUSG00000000278	2775	4863	1916	1453	3560	4274	713	1634	134	569	1057	1247	1279	1603	599	679	842	285	1328	1566	1113	1520	808	563	554	813	328	530	754	929	1749	2240	1156	9	4133	2790
ENSMUSG00000000282	676	702	604	420	550	593	235	503	1	362	188	175	224	197	131	158	49	126	87	66	66	79	522	262	172	228	140	138	124	92	225	363	196	8	117	124
ENSMUSG00000000290	627	645	325	132	192	404	34	299	0	236	111	107	85	98	29	89	21	12	138	138	87	77	0	0	18	39	0	5	12	20	233	211	51	0	283	238
ENSMUSG00000000295	1377	1905	1380	934	924	1295	564	617	3	437	264	320	462	586	415	585	814	318	286	468	295	544	487	374	283	339	661	521	437	463	1460	1125	753	2	1270	814
ENSMUSG00000000296	735	820	307	1215	1918	2487	375	116	2	234	502	678	722	963	212	197	284	210	494	660	556	779	94	65	271	368	59	48	411	346	483	682	449	0	2125	1530
ENSMUSG00000000301	299	322	151	318	349	554	79	186	1	103	77	82	191	187	88	76	62	55	102	127	124	148	135	99	94	118	50	82	125	116	185	269	127	0	389	309
ENSMUSG00000000303	4350	3206	1366	4204	8187	16078	5671	5698	162	2882	7610	6424	4995	3180	4835	3070	5835	3152	9790	6663	5275	3074	673	806	6774	7661	1169	951	7074	9613	4026	4655	4621	27	7325	14088
ENSMUSG00000000305	725	1446	677	494	1537	2453	335	705	94	676	557	693	845	527	233	274	492	431	599	539	448	263	570	418	918	1016	252	201	850	706	439	689	489	8	1185	1173
ENSMUSG00000000308	1898	2561	1575	320	468	824	214	835	15	288	119	160	184	184	258	289	409	356	163	223	168	174	1397	1002	272	291	1291	1278	399	354	2805	1874	1035	4	912	412
ENSMUSG00000000317	146	123	96	167	255	580	65	5	1	27	135	224	128	67	77	0	27	18	126	80	69	73	31	14	10	9	6	0	16	19	50	184	96	1	178	276
ENSMUSG00000000318	85	66	7	31	16	10	0	0	0	0	0	1	7	0	0	0	16	1	1	0	0	1	0	14	1	0	14	2	0	0	57	33	1	1	1	0
ENSMUSG00000000320	102	302	8	109	517	342	99	16	0	9	84	78	109	113	36	44	60	75	86	68	102	118	31	8	113	175	11	15	161	172	90	212	47	4	337	197
ENSMUSG00000000325	1509	2793	1194	545	2083	2902	314	613	9	344	798	886	841	409	234	361	220	173	822	697	489	273	955	644	951	1001	667	412	847	811	1371	1602	808	9	1616	1206
ENSMUSG00000000326	4217	7127	2793	4779	6870	8995	1084	1733	147	914	1641	2169	2417	2576	836	953	1664	769	2037	2430	1832	2500	1185	1223	1452	1758	1115	1104	1734	2015	3536	5304	2480	55	7577	4648
ENSMUSG00000000339	1543	2420	1176	1035	2193	2592	505	902	2	191	569	656	770	797	512	450	776	62	620	842	647	842	237	529	630	673	361	333	832	835	1260	1615	871	0	2361	2067
ENSMUSG00000000340	666	816	331	624	1174	1849	371	748	8	294	357	376	500	379	270	112	93	82	320	219	226	195	211	115	331	418	79	67	203	204	408	445	209	0	615	511
ENSMUSG00000000346	8165	15108	5379	5537	19782	30522	2308	4608	13	3150	5043	6467	7585	10060	2162	2541	5410	1619	5762	6425	4527	7167	1938	2232	4776	5937	1809	1361	4741	5049	5438	8334	5379	9	14385	11635
ENSMUSG00000000355	1960	2388	974	921	1667	2315	594	1068	66	367	464	490	748	764	467	585	803	416	485	646	432	813	256	338	373	524	463	290	749	666	1514	1504	879	1	2107	1307
ENSMUSG00000000359	298	531	311	82	114	180	90	208	1	114	70	92	116	72	13	104	63	15	52	89	61	27	265	214	60	54	96	109	40	49	36	130	36	0	137	81
ENSMUSG00000000365	56	83	64	8	19	27	21	34	8	0	13	16	9	3	22	0	18	5	9	14	2	13	0	31	12	7	36	31	10	18	38	37	9	1	48	15
ENSMUSG00000000374	1701	1735	1558	1641	1213	3169	941	1094	25	1000	592	520	655	384	649	492	341	306	347	380	178	203	507	420	640	914	379	377	476	599	854	973	770	9	818	719
ENSMUSG00000000378	1810	2433	1221	1932	3551	5529	615	657	40	434	907	1395	1362	1444	301	331	469	190	630	1048	663	796	403	532	783	978	389	324	688	633	725	1105	418	2	2348	1852
ENSMUSG00000000381	13	0	0	0	0	2	0	0	0	0	0	0	0	0	0	0	0	0	0	0	0	0	0	0	0	0	0	0	0	0	0	0	0	0	0	6
ENSMUSG00000000384	404	547	334	370	454	695	225	443	13	244	179	144	150	183	187	93	69	157	81	110	75	125	153	171	99	123	81	83	74	103	213	220	211	0	251	295
ENSMUSG00000000385	432	384	168	384	1462	1651	187	398	0	260	330	490	499	316	198	94	346	95	295	293	224	195	149	59	415	512	47	94	236	308	293	333	92	1	630	424
ENSMUSG00000000386	227	306	301	120	127	452	39	57	0	39	32	27	23	20	39	13	19	18	45	42	22	41	0	16	8	38	1	19	31	34	243	175	87	0	234	162
ENSMUSG00000000392	11	2	52	33	68	118	4	0	0	0	27	25	22	41	16	2	0	0	17	19	18	17	9	2	0	3	0	1	0	0	17	41	80	1	67	54
ENSMUSG00000000394	23	0	0	4	36	33	17	0	0	5	8	13	20	24	0	21	0	0	12	22	17	28	0	0	0	1	0	0	0	0	0	10	1	0	37	20
ENSMUSG00000000399	4273	6249	3177	2721	4967	6016	1875	3931	12	1061	1734	1863	2273	2877	1666	1443	2883	1064	1927	2381	1692	2609	1517	1387	1458	1622	1842	1795	2148	2062	5110	5296	2683	22	5886	3777
ENSMUSG00000000402	0	0	0	17	0	1	0	0	0	0	6	1	1	0	0	0	0	0	7	0	1	1	0	0	1	0	0	0	0	4	0	0	1	1	0	0
ENSMUSG00000000409	183	109	83	100	163	245	7	76	5	27	33	33	61	42	64	0	20	1	24	40	20	24	22	6	33	48	15	13	27	40	36	25	129	0	141	69
ENSMUSG00000000411	4	23	2	23	36	32	3	0	0	19	6	7	5	7	6	0	0	0	6	2	9	3	2	9	6	1	3	4	4	14	10	35	5	0	39	8
ENSMUSG00000000416	124	242	83	79	58	230	183	93	6	48	85	70	63	37	130	30	19	24	79	26	35	11	114	75	44	57	12	10	6	19	43	66	35	5	49	26
ENSMUSG00000000420	3655	4516	1635	2852	9247	12633	1316	1592	9	1017	2054	3086	3729	2029	811	398	974	543	2230	3021	1574	1248	668	773	2191	2933	449	334	2098	2136	2238	3345	1612	2	5903	7986
ENSMUSG00000000435	0	21	0	1	1	0	0	0	0	11	0	0	0	0	4	18	0	1	0	2	0	0	1	0	0	0	2	23	0	2	1	0	0	0	0	0
ENSMUSG00000000439	1443	3204	1565	810	1950	2800	262	337	2	111	487	697	711	749	194	186	326	139	434	564	307	349	719	628	677	746	541	313	614	559	895	834	676	0	1396	1143
ENSMUSG00000000440	81	111	52	37	75	90	13	13	0	0	17	49	22	33	1	14	0	0	16	24	24	31	6	15	9	3	1	5	10	3	33	44	5	0	54	13
ENSMUSG00000000441	1147	3309	765	250	2564	3961	195	323	1	85	904	1175	1079	767	222	81	307	40	762	748	580	450	556	673	957	1059	415	530	797	786	1007	1314	641	1	1576	1461
ENSMUSG00000000486	105	148	107	116	76	98	95	55	0	59	22	26	20	22	91	56	21	93	26	15	20	31	59	77	24	6	52	38	25	38	92	93	78	0	68	59
ENSMUSG00000000489	346	548	213	443	445	513	100	162	0	87	100	154	142	118	161	106	46	69	91	159	44	80	65	41	94	95	33	39	67	61	165	224	117	0	181	221
ENSMUSG00000000530	399	501	246	360	649	919	126	189	0	101	466	410	308	200	64	0	30	32	365	244	205	183	0	0	7	4	0	0	6	12	233	227	191	0	742	526
ENSMUSG00000000531	282	276	105	204	486	523	108	153	0	17	167	172	140	124	26	0	101	16	105	127	89	85	35	22	66	84	48	19	89	83	125	264	58	0	371	302
ENSMUSG00000000532	386	311	189	246	97	233	153	135	39	301	35	48	75	37	82	39	42	116	19	13	9	24	213	137	54	56	38	56	38	43	72	64	53	1	77	34
ENSMUSG00000000538	4879	10084	4750	2103	7838	13114	1463	3820	79	1413	2814	3245	2752	1680	937	1190	1067	1609	2799	3194	2073	1074	3075	2661	3327	3597	3629	3472	4508	3664	4344	6075	4023	17	5566	6032
ENSMUSG00000000544	0	2	1	0	0	1	0	0	0	0	0	0	0	2	1	31	0	1	3	3	0	1	0	0	0	2	0	0	0	0	0	0	0	0	0	0
ENSMUSG00000000552	4565	13000	6366	1349	3194	4179	355	1360	66	630	760	1001	1188	1114	279	489	561	609	761	1065	851	810	2946	3140	1549	1847	2972	2887	2487	2320	2998	5348	2622	14	2444	2556
ENSMUSG00000000555	401	531	222	343	1562	2746	244	99	1	177	919	1045	822	526	222	49	59	45	582	439	412	173	40	46	151	212	19	21	97	152	80	278	262	1	553	647
ENSMUSG00000000560	2	25	7	2	8	2	3	6	6	3	0	0	0	3	3	6	1	3	3	1	1	2	5	4	1	0	10	2	3	3	6	4	10	11	5	4
ENSMUSG00000000561	1788	2610	1080	967	2033	3614	670	964	4	419	614	698	856	752	348	245	464	148	510	559	444	412	609	310	455	529	458	393	415	489	1141	1365	901	0	1365	1291
ENSMUSG00000000562	0	0	2	0	0	2	0	1	2	1	0	1	0	1	1	0	0	0	0	1	0	0	0	0	0	0	0	1	0	0	1	0	1	0	2	0
ENSMUSG00000000563	17125	27070	15195	7073	11750	20460	5128	13124	160	4189	3401	4690	6081	6445	4214	5628	7148	3527	4015	5312	3529	6033	8122	6692	3406	4726	8496	6682	5706	5572	15654	15470	11720	15	14484	9845
ENSMUSG00000000567	4411	5848	2759	6657	11643	17737	3959	5220	149	7027	5555	5483	7111	5766	2458	1395	2677	2611	3854	3019	2489	2412	2032	1836	8078	7062	933	787	3479	4144	2533	3265	2794	38	6526	6174
ENSMUSG00000000568	8106	9707	5528	4079	6763	8177	3158	4339	48	1715	2287	2493	2807	3025	2648	2959	3357	2087	2598	2885	2245	2769	3367	2779	2008	2482	3583	2861	2773	2967	8331	8198	5644	21	5913	7394
ENSMUSG00000000579	263	537	239	159	183	472	79	214	0	106	58	97	127	123	49	77	84	56	48	63	27	81	149	122	57	101	86	72	106	74	165	167	133	2	184	128
ENSMUSG00000000581	6922	9853	6280	2483	4095	6006	1210	3514	12	374	931	1275	1669	1704	772	1320	818	436	641	957	679	1022	2522	2258	958	1232	2087	1936	776	790	3913	2777	2501	10	2483	1695
ENSMUSG00000000594	6377	11526	2317	10318	38395	43382	3460	7999	102	6563	7374	11070	14769	12789	3282	4181	14532	7554	10708	14420	12200	13834	709	681	8934	12099	882	641	13144	17073	5157	10923	5452	44	38807	30783
ENSMUSG00000000600	782	1044	560	551	982	2092	564	834	8	311	487	574	576	338	709	34	353	180	617	389	275	211	251	386	528	631	217	193	387	293	529	923	712	2	746	696
ENSMUSG00000000605	5825	11097	5252	2990	6069	9267	1514	3717	32	1793	1751	2055	2271	1586	1419	2012	2086	1325	1919	1827	1314	1034	4990	4274	1737	2314	2421	3623	1838	2382	7050	7090	4498	9	4550	3726
ENSMUSG00000000606	1	1	0	2	1	1	0	0	0	0	0	0	0	0	0	0	0	0	0	0	0	0	0	0	0	0	0	0	0	0	0	1	0	1	0	0
ENSMUSG00000000617	0	0	0	1	1	2	0	0	0	0	0	0	0	0	0	0	0	0	0	0	0	0	0	0	0	0	0	0	0	0	0	3	0	0	0	0
ENSMUSG00000000627	814	989	321	647	1861	2388	391	410	0	277	749	606	578	509	115	164	83	165	483	440	250	283	496	301	770	1059	146	165	596	671	427	560	346	4	1029	781
ENSMUSG00000000628	2103	1878	1393	3842	1865	2950	4413	3909	6	2331	1661	1120	1519	1039	2728	1529	2415	1838	1107	817	679	712	508	749	557	1017	456	398	635	694	1159	1639	1156	1	1143	1817
ENSMUSG00000000631	1160	1070	823	959	1435	2061	1101	1006	12	1223	1288	886	1060	367	819	447	600	930	1680	944	864	293	559	502	1068	1027	429	367	999	1119	1240	1374	518	11	1387	1973
ENSMUSG00000000632	15	108	18	27	18	33	1	3	0	0	1	3	4	6	5	3	0	15	4	5	4	4	33	9	6	5	13	19	3	5	9	11	17	5	52	20
ENSMUSG00000000673	0	0	1	5	1	2	4	0	0	0	1	0	0	0	0	0	3	0	0	0	0	2	0	0	0	0	0	0	0	0	13	2	7	0	0	2
ENSMUSG00000000682	831	1703	999	216	195	199	47	876	0	130	38	47	54	61	34	78	43	136	32	59	22	41	0	15	0	0	4	2	2	0	275	227	132	7	138	71
ENSMUSG00000000686	94	43	47	29	61	48	5	0	0	8	12	23	23	17	2	8	0	5	10	8	14	6	44	31	15	15	6	12	11	20	38	5	22	0	22	17
ENSMUSG00000000690	0	0	1	0	0	0	0	0	0	0	0	0	0	0	0	0	0	0	0	0	0	0	0	0	0	0	0	0	0	0	0	0	0	0	0	1
ENSMUSG00000000693	3	153	26	27	89	230	23	73	0	9	92	86	82	67	28	0	10	23	82	81	57	35	0	6	30	43	0	3	37	32	11	65	14	0	85	111
ENSMUSG00000000701	0	0	0	0	0	0	0	0	0	0	0	0	0	0	0	0	0	0	0	0	0	0	0	0	0	0	0	0	0	0	0	0	0	0	0	0
ENSMUSG00000000706	1	0	0	13	3	10	0	0	0	0	0	2	0	1	1	0	0	0	0	0	1	0	0	0	4	3	0	1	3	2	1	0	1	0	11	0
ENSMUSG00000000708	1208	1928	967	982	995	1871	479	638	78	418	284	318	401	303	315	269	209	303	251	300	184	192	538	487	304	380	331	478	376	345	1019	1296	980	14	914	682
ENSMUSG00000000711	978	2294	941	673	2809	6228	233	381	60	377	557	1009	1222	1117	177	253	296	253	939	950	554	693	431	423	956	1277	503	464	1374	1452	747	1050	689	5	2004	2344
ENSMUSG00000000724	0	0	1	3	1	0	0	0	0	0	0	1	0	0	0	0	1	0	0	0	0	0	1	0	0	0	0	0	0	0	4	2	0	0	2	0
ENSMUSG00000000730	11	30	22	13	24	31	1	0	0	1	6	5	13	15	3	0	0	0	11	12	13	11	2	0	0	0	0	0	0	0	14	13	0	0	6	15
ENSMUSG00000000731	29	93	21	60	33	92	12	33	0	16	16	24	15	34	19	8	38	28	26	28	21	34	0	17	38	32	2	12	29	43	7	3	36	2	45	41
ENSMUSG00000000732	64	171	58	78	147	328	28	33	5	10	72	56	44	53	16	0	1	7	73	74	51	41	14	0	50	70	16	0	45	59	36	5	41	0	111	143
ENSMUSG00000000738	1917	2555	1792	1547	2677	3127	709	2000	64	737	867	1037	979	768	768	744	1024	621	1001	1097	802	741	828	719	920	945	718	856	1071	1073	2257	2480	1371	5	3072	2299
ENSMUSG00000000739	75	100	2	126	312	435	48	3	0	1	115	138	116	165	59	26	66	4	123	132	78	122	0	0	1	1	0	0	2	1	71	54	37	0	262	195
ENSMUSG00000000740	15237	19521	10143	29244	21551	25032	8664	10925	186	8565	5328	7659	10433	12927	6963	6068	9979	6650	7793	10941	6941	13655	2800	2718	5689	7625	3391	2652	11853	11721	15099	17608	12380	88	29647	19583
ENSMUSG00000000743	5601	7913	3924	3313	9330	13272	1698	2486	6	877	2043	3050	3358	3267	1104	769	1967	696	2222	2709	1797	2144	2112	1577	2810	3256	1086	975	2603	2798	2833	4259	2381	8	5939	5361
ENSMUSG00000000751	1593	2340	1428	1025	2604	3314	650	1000	2	986	1280	1211	1182	1137	614	744	752	816	1520	1523	1100	1013	859	812	740	975	1013	939	1231	1061	2628	2461	805	4	2842	2097
ENSMUSG00000000753	810	1166	255	608	1273	1556	184	298	1	86	347	684	488	677	165	170	85	68	522	693	499	635	247	28	141	103	191	31	185	162	1258	646	199	0	1210	1093
ENSMUSG00000000759	524	1238	596	401	1554	2508	151	405	5	47	632	672	644	411	202	90	152	58	519	381	217	170	406	207	578	638	272	162	434	379	454	619	264	0	774	677
ENSMUSG00000000766	1	0	11	7	3	0	1	0	0	10	0	0	0	0	9	0	0	0	0	0	0	0	0	0	0	0	0	0	0	0	2	14	33	0	1	0
ENSMUSG00000000776	1260	1792	925	948	1299	2013	551	1029	2	556	478	582	649	560	233	112	181	264	299	292	248	258	496	414	519	587	222	230	295	309	870	899	331	1	642	490
ENSMUSG00000000782	123	146	145	277	1022	1908	132	165	0	37	337	424	449	424	41	25	24	39	276	216	178	164	19	0	96	147	7	3	36	38	79	33	87	0	555	643
ENSMUSG00000000787	7118	9203	6921	6278	10573	20635	4273	5329	155	3069	3969	3317	5186	2715	3693	2684	2882	3199	4178	2840	2338	2263	3933	3702	3499	4440	3276	3187	3362	4174	6788	7444	5106	48	8754	8572
ENSMUSG00000000791	10	14	29	20	36	62	13	6	1	0	14	27	15	25	1	98	7	0	15	20	5	20	34	0	14	12	0	14	5	2	11	0	0	1	41	19
ENSMUSG00000000792	44	105	32	99	148	279	9	10	5	5	47	49	49	53	50	5	7	18	38	51	26	35	12	10	4	5	19	15	5	4	92	35	80	4	115	162
ENSMUSG00000000794	34	2	25	38	11	54	6	2	0	11	12	12	12	10	10	0	8	35	2	2	5	5	0	0	13	14	0	0	12	11	1	0	10	1	53	17
ENSMUSG00000000804	889	1191	876	564	769	1542	548	1152	7	277	282	259	341	207	324	166	129	218	205	126	85	113	538	466	273	328	167	260	102	189	575	509	492	3	349	408
ENSMUSG00000000805	14	57	6	0	23	20	9	4	0	0	11	22	8	3	11	0	1	0	5	7	7	6	1	0	1	2	0	7	1	0	10	14	0	0	28	12
ENSMUSG00000000811	545	1251	349	271	881	1410	260	203	0	108	370	424	491	344	173	98	145	81	314	319	296	228	417	184	443	423	155	115	309	293	488	503	523	1	634	685
ENSMUSG00000000817	3	0	0	2	1	9	0	0	0	0	0	1	0	0	16	0	0	0	0	0	0	0	22	0	0	1	0	2	1	1	0	23	2	0	0	0
ENSMUSG00000000823	389	678	234	185	629	995	164	110	1	150	271	277	325	108	60	66	44	27	133	143	83	38	276	261	277	306	45	65	106	133	105	221	60	0	272	147
ENSMUSG00000000826	4683	8477	4565	4263	9607	16249	1599	2572	85	2031	2653	3095	3182	2595	1222	903	1422	1585	2979	2857	1934	1788	1600	1901	2822	3657	2139	2130	4042	3892	3710	4845	4686	4	6412	7768
ENSMUSG00000000827	3654	5523	2636	3307	5495	8967	1711	2203	5	1282	1785	2043	2455	2273	1288	1137	2333	1019	1824	2014	1532	1818	1196	1089	1774	2165	957	820	1829	1907	2753	3711	2083	23	5013	3867
ENSMUSG00000000838	2565	2762	1669	1349	2328	3627	725	1184	18	606	974	1014	1132	691	597	345	381	229	1088	725	508	421	636	540	888	1121	658	431	787	800	1948	1782	1231	3	1876	2340
ENSMUSG00000000861	184	262	163	100	136	258	28	123	4	27	34	52	39	45	10	173	7	68	48	24	21	23	146	114	104	93	141	114	84	78	158	134	124	3	118	126
ENSMUSG00000000869	84	216	104	31	52	41	42	74	18	25	3	13	15	11	42	34	35	31	6	8	6	6	166	111	19	27	69	88	20	23	141	122	74	0	57	26
ENSMUSG00000000876	944	2034	864	441	946	1284	203	274	25	308	232	339	365	380	143	132	263	119	204	245	162	287	627	628	344	351	228	270	252	230	486	537	210	0	627	393
ENSMUSG00000000881	1771	3712	1064	916	2481	3868	518	772	24	388	667	781	895	562	246	323	493	421	842	907	538	447	624	594	1036	1148	602	614	1248	1420	1278	1655	719	2	2326	2126
ENSMUSG00000000884	562	761	302	313	617	872	137	152	1	51	199	251	222	311	96	64	125	114	169	191	152	179	153	232	221	249	81	36	194	188	255	349	197	1	512	329
ENSMUSG00000000889	0	2	8	0	0	32	4	0	0	0	5	5	4	7	1	2	1	1	7	5	1	10	1	1	1	2	0	0	0	1	0	2	5	0	13	8
ENSMUSG00000000901	196	317	85	112	274	539	141	64	1	65	165	123	134	140	13	9	7	28	54	54	21	33	44	30	109	144	0	9	17	30	8	189	76	0	59	77
ENSMUSG00000000902	3522	5088	2542	2609	4212	5745	1182	2775	117	1009	1580	1700	2105	2075	978	1683	1990	1019	1672	1925	1364	1920	1520	1582	1609	1842	1061	796	1863	2043	2490	3420	2051	1	4906	3267
ENSMUSG00000000903	46	31	66	19	36	93	0	0	0	13	14	14	16	16	3	1	16	0	15	6	8	11	55	34	10	10	51	22	6	2	37	30	58	0	31	28
ENSMUSG00000000915	2060	3759	2240	833	2694	3797	808	1496	11	804	1333	1285	1313	552	473	731	653	733	1515	1596	1171	478	1659	1397	1557	1697	2312	2041	2406	2311	2215	3256	1360	9	3208	3144
ENSMUSG00000000916	398	874	282	406	833	1244	186	129	1	36	351	439	386	392	99	109	147	40	310	411	264	305	181	147	271	258	142	120	223	224	291	523	270	0	769	537
ENSMUSG00000000934	518	459	168	404	634	762	153	125	0	71	235	200	267	206	173	148	199	66	215	254	180	208	96	110	189	213	87	30	270	217	389	506	205	4	701	668
ENSMUSG00000000938	0	0	0	0	0	0	0	0	0	0	0	0	0	0	0	0	0	0	0	0	0	0	0	0	0	0	0	0	0	0	5	0	0	0	0	1
ENSMUSG00000000942	4	0	0	0	0	2	0	0	0	0	0	0	0	1	0	0	0	0	0	0	0	1	0	0	0	0	0	0	0	0	0	0	0	0	0	0
ENSMUSG00000000948	5	63	2	14	21	49	12	56	0	10	11	10	8	13	9	0	1	0	12	4	1	1	21	17	11	8	2	1	10	11	12	2	28	1	7	30
ENSMUSG00000000957	2688	4381	1348	2193	5813	7377	1732	2180	25	1406	2497	2509	2675	2112	1081	888	1526	1231	2339	2443	1783	1985	440	446	1679	2069	404	367	1494	2060	1952	2703	1841	32	5368	4564
ENSMUSG00000000958	141	217	39	21	168	282	6	0	0	23	70	69	82	65	18	0	14	0	52	49	24	49	0	0	27	22	1	2	18	24	18	84	20	0	169	75
ENSMUSG00000000959	1075	1528	750	961	1627	2335	358	670	41	444	510	497	560	587	238	204	263	157	291	340	231	358	481	730	527	579	172	109	257	304	499	620	263	1	905	528
ENSMUSG00000000976	728	1233	862	531	899	1246	544	819	3	370	317	305	348	373	487	277	430	174	292	313	199	180	820	576	332	304	520	452	289	286	837	691	525	0	564	497
ENSMUSG00000000982	1162	2137	961	342	394	426	18	279	0	54	37	57	48	62	53	154	51	30	34	52	39	50	14	7	0	3	0	0	0	0	754	371	309	1	313	225
ENSMUSG00000000983	38	22	51	60	27	112	54	24	0	121	16	50	34	164	45	34	4	36	47	29	71	175	10	0	9	13	0	1	15	16	64	61	53	0	53	30
ENSMUSG00000001014	86	16	83	42	37	72	12	37	0	48	5	10	16	16	7	0	0	1	6	13	8	17	41	16	11	21	16	46	22	23	46	57	23	0	36	31
ENSMUSG00000001016	5130	8051	5175	1788	4389	6658	2348	2311	88	1247	1682	1839	2103	1941	1638	1448	2154	698	1780	1949	1348	1557	3228	2526	1467	1629	2663	2275	1576	1744	6911	5757	3064	12	4709	3297
ENSMUSG00000001017	7276	9619	4725	3343	7888	12202	2278	3999	176	1799	2358	2837	3385	3033	1554	1712	2050	1140	2161	2236	1493	1727	2890	3159	2675	3114	2252	2204	2259	2456	6479	5971	4120	5	5508	5152
ENSMUSG00000001018	4205	8500	3250	2210	6184	10699	878	2520	26	962	1557	2280	2570	2927	633	893	1192	740	1940	1992	1106	1798	1512	1580	2103	2429	1370	1249	2305	1966	2221	3833	2103	5	4552	3731
ENSMUSG00000001020	160	151	55	255	133	134	88	142	0	157	30	40	59	63	95	50	109	129	33	41	49	68	9	14	40	41	14	11	33	38	134	113	44	0	201	90
ENSMUSG00000001021	51	32	29	33	28	47	15	1	0	17	8	7	11	6	37	16	27	2	11	32	23	26	0	1	12	8	3	5	11	8	32	27	86	0	55	77
ENSMUSG00000001023	0	0	0	1	0	0	0	0	0	0	0	0	0	0	0	0	0	0	0	0	0	0	0	0	0	0	0	0	0	0	0	0	0	0	0	0
ENSMUSG00000001025	16550	15471	6287	24435	17370	18847	9715	20177	242	14469	3193	4717	8250	7218	8543	12188	13864	16242	4059	5836	5366	7782	793	906	3001	3829	1295	900	4364	5158	17363	15290	11758	110	23774	15191
ENSMUSG00000001027	1	3	3	6	3	10	10	2	0	3	0	0	0	0	12	1	0	0	1	2	0	3	1	0	0	0	0	1	1	3	4	12	5	0	5	7
ENSMUSG00000001029	144	68	77	242	188	399	128	68	1	62	174	150	122	111	62	54	1	27	110	87	79	120	0	0	3	3	0	0	1	3	57	69	94	2	215	175
ENSMUSG00000001034	262	645	237	139	662	1182	187	261	2	99	320	409	487	289	101	121	122	71	238	150	109	64	261	126	214	191	19	46	59	84	141	130	47	0	170	279
ENSMUSG00000001036	2016	2378	1492	1680	3155	4937	955	1463	2	871	1032	1204	1158	770	620	361	768	499	995	770	611	520	841	837	1270	1230	518	540	884	998	1292	1692	728	10	2077	1560
ENSMUSG00000001039	1279	2257	1028	1285	1154	1765	257	633	2	719	236	313	365	488	168	231	379	331	222	321	238	461	685	390	350	514	258	261	501	479	633	886	438	0	1201	781
ENSMUSG00000001052	1159	1362	996	685	1992	3873	605	861	2	574	870	910	879	525	423	318	219	356	698	590	452	190	985	965	999	989	528	712	567	580	993	1006	737	0	1011	1060
ENSMUSG00000001053	251	367	90	475	872	1090	182	39	0	40	297	363	277	259	83	103	59	12	231	229	201	144	63	11	144	171	10	20	129	130	243	162	47	0	502	381
ENSMUSG00000001054	1401	2602	1225	991	1949	3109	326	488	1	479	559	780	817	798	225	238	302	82	310	421	250	349	582	545	784	851	248	265	355	480	483	959	658	1	1018	700
ENSMUSG00000001056	4606	5574	3010	7979	6920	9359	2666	3524	16	2150	1746	2430	3037	3924	1805	1409	1989	1313	1871	2641	2135	3450	635	431	1208	1355	502	327	1652	1729	3170	3475	2325	44	7160	5524
ENSMUSG00000001062	885	1704	789	435	1221	2017	249	239	8	294	335	434	487	347	147	211	116	104	281	301	208	130	642	629	538	587	392	341	511	450	461	709	268	1	810	675
ENSMUSG00000001065	735	1987	953	240	714	1226	81	229	1	61	320	342	374	183	123	13	202	45	237	195	179	93	796	687	486	473	351	522	308	351	545	976	447	1	488	325
ENSMUSG00000001076	0	0	0	0	0	2	0	0	0	0	0	0	1	0	0	0	0	0	0	0	0	0	0	0	0	0	0	0	0	0	5	0	1	0	0	0
ENSMUSG00000001082	1315	2025	958	712	1809	2217	376	739	93	564	556	534	670	795	282	428	263	295	477	466	327	458	850	597	611	770	227	445	396	613	688	872	616	3	1479	1015
ENSMUSG00000001089	1605	1622	1146	1925	1970	2995	1825	1906	5	592	850	945	954	565	1358	579	600	439	786	561	409	366	362	213	354	428	161	213	251	354	1251	1203	770	3	1335	1193
ENSMUSG00000001095	0	0	1	0	1	13	0	0	0	0	1	0	0	0	3	0	0	0	0	0	0	0	0	0	0	0	0	0	0	0	0	1	0	0	0	4
ENSMUSG00000001098	379	781	364	313	3290	3788	92	116	6	49	1156	1267	1126	1122	126	192	204	44	1147	1034	692	553	113	129	684	737	128	114	504	523	243	637	461	6	1723	1819
ENSMUSG00000001100	2836	5481	2831	2705	4971	8048	617	1749	4	729	1289	2016	2170	2065	545	377	953	308	1294	1415	1083	1258	1261	1191	1828	2144	766	859	1559	1625	1748	2938	1316	4	3512	2745
ENSMUSG00000001103	0	0	1	0	0	1	0	0	0	0	1	0	0	0	0	0	0	0	0	0	0	0	0	0	0	0	0	0	0	0	0	0	0	0	0	1
ENSMUSG00000001105	3707	5741	4025	4244	2973	3058	1608	2893	20	1609	649	985	1296	1426	1157	1058	1342	1149	809	1310	1000	1326	2057	1589	811	972	1463	1520	1195	1182	3625	3608	2236	18	3700	2872
ENSMUSG00000001119	3	4	18	33	171	312	50	11	0	28	73	102	128	85	21	0	22	94	107	110	123	52	19	0	1	5	6	19	6	3	10	72	39	3	266	101
ENSMUSG00000001120	2662	4627	2340	621	1804	2826	110	676	2	145	436	615	726	612	203	317	386	250	559	645	513	575	1504	1300	1016	882	1457	1410	1397	1297	2202	2736	1071	5	2444	1936
ENSMUSG00000001123	1007	2261	901	938	2297	5085	453	278	2	120	1382	1424	1103	1167	260	319	528	202	1350	1636	1631	1965	140	91	640	749	207	185	1132	1220	1375	2279	763	7	5307	3181
ENSMUSG00000001127	3953	9160	3944	1783	4742	6777	1196	2501	11	632	1227	1618	1641	1696	934	776	1030	507	1260	1479	1007	1163	2399	2092	1458	1941	1638	1719	1633	1580	3578	4258	1958	2	3759	2937
ENSMUSG00000001128	198	207	323	32	58	123	12	176	0	51	22	33	33	40	37	58	29	22	41	35	24	28	37	2	1	3	14	15	0	1	55	108	41	0	77	47
ENSMUSG00000001131	5305	3618	1613	5636	4075	7425	1915	1955	3	993	1278	2095	2935	3123	1903	1559	849	914	1785	2810	2934	4389	178	127	850	737	176	104	1090	1144	5106	4077	4061	49	6608	5417
ENSMUSG00000001134	801	1144	865	743	651	1184	294	828	1	683	147	227	351	379	194	263	360	427	157	245	148	396	277	266	223	255	331	245	265	323	641	790	449	1	813	596
ENSMUSG00000001138	443	817	343	363	1274	2002	253	154	11	257	91	88	576	166	99	64	50	150	70	91	36	82	451	252	664	611	32	95	276	416	291	355	212	0	598	774
ENSMUSG00000001143	3507	6657	2904	1463	6006	6334	895	2666	3	630	1309	1789	1980	1840	1085	1030	1567	657	2018	2261	1441	1532	1475	2032	1379	1582	1434	1972	1915	2162	4088	4650	2834	5	4628	3952
ENSMUSG00000001150	834	1063	892	464	749	1231	383	338	2	256	651	525	449	158	291	159	248	232	532	354	262	87	1002	700	714	627	511	705	424	484	981	825	481	3	734	586
ENSMUSG00000001151	478	435	271	219	262	361	404	280	1	170	185	145	184	107	344	145	160	102	303	203	119	52	428	318	208	149	292	155	183	185	406	737	236	1	279	464
ENSMUSG00000001155	0	2	0	0	3	2	2	0	0	0	0	0	0	1	0	0	2	0	1	0	0	0	0	0	0	0	0	0	0	0	0	1	0	0	0	0
ENSMUSG00000001156	478	544	460	252	871	1453	146	66	0	171	294	330	308	234	132	11	53	64	257	164	125	136	210	184	284	284	49	78	125	159	303	134	473	0	356	486
ENSMUSG00000001157	1597	3151	1444	540	1617	2877	499	733	0	319	536	883	939	645	405	363	422	178	554	405	366	318	866	730	662	731	592	590	725	563	1118	1009	1069	0	1023	890
ENSMUSG00000001158	5966	8038	5389	3936	3505	3484	2858	4127	3	2749	984	1207	1466	1758	2378	2983	2166	2458	1057	1517	1154	1745	2066	1738	808	917	2315	2093	1217	1234	5274	4220	2594	13	4044	2861
ENSMUSG00000001166	230	170	156	144	93	248	34	83	0	81	40	49	42	38	11	26	37	3	39	32	46	49	94	107	67	56	142	89	65	55	187	140	106	0	120	62
ENSMUSG00000001168	0	0	1	0	0	1	0	4	0	0	1	0	0	0	1	0	0	0	0	0	0	2	0	0	0	0	0	0	0	0	0	0	0	0	1	0
ENSMUSG00000001173	709	1426	780	682	1780	2957	525	586	15	251	582	607	699	405	423	343	389	405	733	630	435	364	573	557	880	969	432	340	1240	1195	776	1139	871	5	1942	1780
ENSMUSG00000001175	109415	185888	117474	54673	63261	75595	23827	62683	790	33551	16143	21404	29511	34117	20379	35397	38068	32173	17958	26793	21743	32959	47768	43634	22530	25202	71302	65490	34485	33506	108424	106171	68841	851	82351	52268
ENSMUSG00000001211	4566	6515	3487	4442	9149	9831	1584	1922	41	1213	2169	2884	2919	3150	955	1002	1172	844	2242	2804	1897	2324	1897	1609	1895	2504	1247	1304	2409	2586	3401	4017	2567	17	6017	6205
ENSMUSG00000001225	2	2	3	3	3	2	0	0	0	0	0	0	0	5	0	0	1	3	0	1	0	0	0	0	1	0	6	0	0	0	0	0	17	2	1	3
ENSMUSG00000001227	855	2203	1088	317	1085	1002	139	537	30	204	401	403	457	219	132	163	83	93	247	261	152	140	1038	947	517	505	521	462	326	445	570	751	163	3	427	422
ENSMUSG00000001228	180	122	15	178	425	539	103	68	1	31	144	192	138	117	77	48	55	41	217	168	122	124	31	42	85	126	8	15	193	182	165	195	157	1	569	404
ENSMUSG00000001229	734	1024	752	467	1734	2868	289	365	14	361	732	719	789	636	252	140	400	227	788	649	462	463	431	362	799	805	193	281	726	737	542	953	158	5	1476	1564
ENSMUSG00000001240	413	312	115	422	357	671	472	75	0	63	233	232	270	320	130	30	49	17	129	117	87	216	0	8	6	5	0	0	2	1	155	100	87	0	414	234
ENSMUSG00000001247	1345	1460	646	644	2771	3569	410	763	3	145	795	924	1010	873	406	282	1209	52	871	1053	881	900	263	316	1200	1408	220	134	1185	1607	965	1576	954	2	2584	2212
ENSMUSG00000001248	1075	1850	1267	684	1565	2026	366	648	41	277	534	621	558	434	277	234	279	146	663	756	385	317	870	768	578	651	635	545	741	769	900	1145	621	0	1660	1515
ENSMUSG00000001249	1231	1475	450	1645	2787	3280	431	289	2	159	561	790	734	880	363	146	291	149	692	808	539	850	112	101	782	1012	92	72	760	1020	919	1334	823	2	2803	2025
ENSMUSG00000001260	1	1	1	2	0	0	0	0	0	0	0	0	0	0	1	0	0	0	0	0	0	0	0	0	0	0	0	0	0	0	6	7	0	2	0	0
ENSMUSG00000001270	11309	18249	8711	9872	19728	30655	4709	9923	159	5503	7500	7383	9842	9567	5560	7017	14721	5253	9760	10018	7646	9960	4397	4204	7343	8129	6326	5149	11372	11891	12464	17009	11123	96	23337	21529
ENSMUSG00000001280	1474	1433	855	1328	1419	2540	1022	989	3	614	492	463	592	458	584	291	443	552	436	250	197	217	613	448	431	421	389	337	229	293	730	731	539	2	529	635
ENSMUSG00000001281	746	1363	1041	95	291	517	18	86	0	165	103	130	148	100	54	81	54	81	106	115	91	88	478	407	238	233	500	541	253	321	644	810	322	1	379	234
ENSMUSG00000001285	1755	2541	1961	817	1290	1963	630	1104	2	767	393	444	561	633	564	388	825	672	416	481	368	499	952	899	536	484	825	810	474	478	1861	1545	642	6	1197	802
ENSMUSG00000001288	545	710	226	590	1235	1866	316	254	17	322	452	466	455	325	169	16	189	268	279	176	224	185	211	177	471	592	47	21	250	316	274	512	323	0	315	495
ENSMUSG00000001289	7157	9879	6559	9005	5539	6507	2429	5041	40	3852	1273	1549	2477	3029	1929	3451	2504	3568	1529	2383	1623	3291	2577	2012	1944	2116	3293	3053	3767	3255	6812	5904	4886	30	7584	5229
ENSMUSG00000001300	1165	1393	526	1795	3761	5733	934	835	21	755	1289	1592	1459	1005	654	624	645	693	1383	888	791	540	349	515	1791	2395	269	250	1468	1812	905	1117	1528	16	1451	3202
ENSMUSG00000001305	1110	1903	781	1053	1475	2276	456	604	1	223	488	638	692	661	255	223	246	122	431	505	371	445	230	197	303	319	126	74	237	253	540	699	493	9	1249	1009
ENSMUSG00000001313	7887	11333	5189	13299	15668	17410	2045	3467	24	1956	2448	3769	4145	5199	1656	2025	2522	1697	2972	4514	2631	4460	2641	2955	3925	4714	2770	2458	6590	6234	6310	7665	4776	13	14179	13404
ENSMUSG00000001323	315	790	311	336	1070	1633	95	105	2	91	231	328	339	391	71	79	91	105	284	375	248	286	123	179	279	345	116	109	428	392	259	361	213	4	1002	1019
ENSMUSG00000001333	36	0	49	3	31	61	0	0	0	0	15	25	21	5	3	0	0	0	10	12	18	8	0	0	12	10	1	14	12	10	13	0	33	0	24	32
ENSMUSG00000001334	883	1660	776	1462	2396	2847	395	639	4	552	360	572	750	740	322	195	400	296	378	665	307	519	499	538	623	810	285	319	708	786	688	962	848	0	1917	1402
ENSMUSG00000001348	366	524	247	37	92	95	2	487	0	3	14	19	21	9	5	13	28	6	25	30	37	18	0	0	0	1	17	0	10	5	183	117	59	1	115	49
ENSMUSG00000001349	3	3	38	30	57	190	16	9	1	4	47	49	35	80	6	3	0	0	67	76	56	68	15	9	26	27	9	0	25	32	7	19	60	0	108	86
ENSMUSG00000001366	4188	9900	4001	2273	4649	6453	875	1732	8	774	1117	1604	1738	1259	604	579	1033	740	1223	1528	1239	1106	1904	1480	1701	1938	1460	1463	1861	1994	3260	4296	2119	0	4902	3174
ENSMUSG00000001376	712	922	658	283	988	2028	240	349	13	214	532	511	525	353	352	88	418	183	650	503	351	201	516	590	425	558	456	399	461	460	1021	1033	381	443	1077	996
ENSMUSG00000001380	5417	7140	3731	2238	5032	8058	2082	3346	8	1050	1805	1990	2056	1928	1850	2270	2424	788	1948	2307	1698	1753	1831	1632	1417	1586	2192	1956	1922	1923	5491	4682	3297	24	5948	4693
ENSMUSG00000001383	7261	7858	6530	5500	4732	7160	3143	5391	46	2615	1432	1641	1966	2432	2431	2845	2618	2309	1477	1873	1413	2419	2438	2038	1385	1531	2807	2526	1760	1828	6896	6313	4549	74	5399	4160
ENSMUSG00000001403	29	63	8	23	17	20	11	35	0	9	3	8	6	5	15	0	20	19	6	6	5	9	14	0	4	6	5	8	2	3	40	18	37	0	29	6
ENSMUSG00000001415	1149	1651	966	997	2149	3418	548	925	22	841	798	942	808	456	463	297	323	535	913	814	510	377	541	518	718	842	470	487	973	908	931	814	636	1	1486	2097
ENSMUSG00000001416	9115	15166	8906	3997	12505	21069	3296	5651	65	2415	5310	5319	6117	5158	3450	3645	6035	2544	6633	6379	4705	4722	5903	5684	4335	4882	8030	6879	6472	6544	14630	15991	8827	11	15169	11224
ENSMUSG00000001418	7137	10706	5034	3892	7839	10860	1455	3497	14	1179	2131	2660	3123	3646	1213	1608	2692	885	2429	2708	2094	3255	3363	3668	2187	2885	1151	1242	2071	2978	3833	4377	3178	5	7760	5157
ENSMUSG00000001419	1433	2863	866	861	2877	3881	484	980	8	308	942	1095	1019	857	297	201	285	119	724	608	499	359	626	644	849	837	357	304	577	632	767	848	642	2	1262	1449
ENSMUSG00000001420	297	402	114	249	792	757	102	211	0	117	205	226	238	258	91	89	225	37	186	181	145	208	56	75	363	349	67	46	251	302	400	264	187	2	610	430
ENSMUSG00000001424	982	1402	927	898	3041	4230	719	456	6	463	1891	1561	1529	1077	606	285	739	426	2368	1604	1355	827	586	505	1335	1366	332	270	1523	1626	1047	1641	771	0	2771	2535
ENSMUSG00000001435	1415	2350	928	2926	8808	13786	1484	1728	35	1655	5195	5069	5485	2236	1457	1108	4413	1831	7214	5767	6051	2697	379	492	4220	5062	479	419	5235	7817	2483	4211	2605	58	13383	13134
ENSMUSG00000001436	266	1031	190	355	1619	3169	65	62	0	26	550	582	650	585	72	4	69	67	458	368	281	284	6	58	180	245	8	14	72	115	140	354	407	2	798	875
ENSMUSG00000001440	2920	3790	2072	3249	3610	6187	1963	2897	125	1219	1219	1172	1270	1145	1489	1380	1918	1268	1420	1423	923	998	949	921	826	883	954	841	1138	1419	2952	2697	2323	9	3571	3986
ENSMUSG00000001441	3438	4231	3792	2575	3269	5078	1929	2135	59	2251	1392	1232	1546	1338	1876	2069	2328	2562	1753	1756	1115	1321	1608	1555	1179	1386	2945	2617	2236	2384	4888	3985	3541	22	3744	3584
ENSMUSG00000001444	2	23	0	1	0	3	0	19	0	0	0	1	3	5	0	0	0	0	0	4	1	1	0	0	0	0	0	0	0	0	0	0	0	0	7	4
ENSMUSG00000001445	1717	3038	1284	1202	3035	4076	499	885	1	354	746	975	1145	1343	434	192	562	342	776	855	588	948	713	595	914	1059	296	212	938	948	977	1395	796	0	2709	2070
ENSMUSG00000001467	4314	9062	4352	1464	6910	8416	955	2716	8	656	1915	2289	2676	1676	950	1347	1028	609	2552	2641	1749	1461	2621	2570	1642	2221	1525	2005	2022	2322	4491	5922	2425	2	6937	4874
ENSMUSG00000001472	11562	16532	10881	6776	14611	22118	5452	8867	102	5856	4304	5280	5723	5355	4923	4669	5527	5054	5491	5944	4446	4748	6082	6701	6414	7302	7013	6482	9068	8650	10936	12468	7573	49	14906	13330
ENSMUSG00000001473	2165	4208	1409	3409	8833	16892	1311	875	15	566	4071	4602	4829	5306	896	504	964	309	4153	4780	3773	4038	84	71	722	1002	103	51	873	900	978	3027	1434	4	8560	8430
ENSMUSG00000001482	1315	3850	1092	628	3443	4899	279	432	28	343	737	895	1066	1011	249	205	363	239	693	839	488	597	713	540	1181	1228	533	375	949	1036	1043	1509	696	1	2018	2087
ENSMUSG00000001493	11	55	0	53	53	55	24	0	0	0	4	21	12	6	3	0	0	1	2	2	14	17	0	0	0	0	0	2	6	2	16	39	28	0	68	43
ENSMUSG00000001494	0	0	1	0	0	0	0	0	0	0	0	2	0	0	0	0	0	0	0	0	0	0	0	0	0	0	0	0	0	0	0	0	0	0	0	0
ENSMUSG00000001496	1	1	1	1	0	0	0	0	0	0	0	0	0	0	0	0	0	0	0	0	0	1	0	0	0	0	0	0	0	0	1	0	0	2	0	1
ENSMUSG00000001497	2	0	0	9	0	3	0	0	0	0	1	0	0	0	1	0	0	0	0	0	0	0	1	0	0	0	0	2	0	0	0	0	1	0	0	1
ENSMUSG00000001504	9073	15442	11106	2459	3040	4913	1447	5945	73	1711	1007	1339	1771	1328	538	756	510	671	467	499	296	347	6689	5964	1987	2118	2567	2577	755	709	2909	3458	1696	17	1001	722
ENSMUSG00000001506	2	5	23	27	49	129	5	3	3	6	69	43	47	4	12	10	43	2	59	57	76	13	2	1	1	3	2	2	0	0	4	11	34	3	9	46
ENSMUSG00000001507	1394	2033	765	1488	2862	4124	1176	969	69	925	1483	1321	1442	1235	826	588	1555	510	1654	1308	1385	1127	692	536	1352	1748	311	281	1497	2036	1301	2332	1123	1	3192	2285
ENSMUSG00000001508	0	0	0	0	0	1	0	0	0	0	0	1	3	2	3	0	0	0	0	2	2	0	0	0	0	0	0	0	1	4	2	5	0	1	12	5
ENSMUSG00000001510	46	247	28	81	356	389	57	153	0	41	106	141	141	155	25	13	6	5	58	35	49	20	29	16	204	208	6	2	49	33	17	20	0	0	85	34
ENSMUSG00000001517	39	58	88	40	65	148	44	34	0	22	43	59	48	41	8	18	22	27	48	24	18	10	67	13	27	30	15	11	27	18	8	22	15	0	18	50
ENSMUSG00000001518	872	1792	518	582	1626	2335	331	387	8	196	554	552	680	535	335	211	614	130	689	638	518	562	377	295	477	507	349	315	702	611	851	1202	925	0	1591	1478
ENSMUSG00000001520	59	128	117	72	52	133	19	131	0	54	28	23	17	17	80	51	53	20	35	19	18	25	75	29	12	11	31	51	24	13	72	53	133	1	86	74
ENSMUSG00000001521	2164	2634	1421	2776	1903	2988	1439	2562	131	2401	465	564	720	755	1003	1070	1093	1282	410	582	379	587	1186	812	765	968	607	597	810	960	1333	1569	1136	23	1668	1581
ENSMUSG00000001524	637	1206	737	240	639	965	164	146	0	171	232	245	241	376	125	66	138	106	192	142	90	180	455	415	257	276	272	220	137	166	449	414	272	0	472	269
ENSMUSG00000001525	5692	7248	3976	8938	9668	13860	4576	5376	379	5191	5026	4135	5510	6501	3424	2428	5663	4805	5295	4645	3589	5880	1459	1726	3279	4112	2145	1564	4408	5386	5664	7937	4067	34	12916	7051
ENSMUSG00000001542	1551	2229	1377	1358	2988	4350	560	976	20	307	927	1060	1070	999	295	392	452	424	902	955	625	582	489	441	1065	1359	227	196	990	839	1003	1239	1176	14	1938	2409
ENSMUSG00000001552	3605	6785	3706	2073	7610	12325	1223	2984	267	1295	3856	3839	3689	2929	1248	1370	2641	1207	3888	3520	2840	2089	3037	2546	5645	5802	3314	2742	5624	6047	4453	6135	3419	22	7120	7393
ENSMUSG00000001555	1055	1736	459	1208	3537	4440	541	425	1	388	1322	1301	1473	1279	444	228	606	221	1502	1487	1147	1103	130	109	832	898	94	66	861	1295	1267	1467	773	1	3658	2982
ENSMUSG00000001558	48	50	25	3	0	38	19	1	0	8	4	1	10	3	5	0	1	3	4	2	1	0	54	0	3	9	8	3	2	5	29	48	60	0	12	7
ENSMUSG00000001566	0	3	0	1	0	4	0	0	0	0	0	1	0	0	4	0	0	0	0	0	0	0	0	0	0	0	0	0	0	0	1	1	0	0	4	2
ENSMUSG00000001569	1302	1725	904	814	1206	2133	824	690	0	343	634	574	693	397	553	249	421	237	501	415	306	280	572	537	539	641	207	193	333	316	1253	898	682	4	994	961
ENSMUSG00000001576	2688	4142	1140	3337	8590	19977	846	1986	8	1152	3136	3943	3866	4715	674	778	1712	940	2781	4367	2911	3405	722	768	3305	4816	532	400	4261	5071	1379	2609	1515	14	9574	7897
ENSMUSG00000001583	49	102	48	90	311	384	26	62	0	0	144	114	136	105	36	28	76	3	95	51	74	55	10	19	206	228	19	29	98	126	46	163	27	0	153	82
ENSMUSG00000001588	4	8	0	3	4	9	2	14	0	0	2	2	1	6	2	12	0	0	1	5	2	1	0	0	2	5	0	0	5	0	22	8	8	0	10	2
ENSMUSG00000001604	470	401	224	839	709	629	324	482	1	242	171	240	268	307	301	159	235	217	184	286	183	383	44	61	230	268	67	38	383	361	428	592	394	3	958	743
ENSMUSG00000001622	43	200	34	36	185	252	18	19	0	0	16	42	61	93	47	67	3	0	44	41	58	63	15	21	34	61	12	13	61	99	98	29	102	2	76	175
ENSMUSG00000001627	8295	9535	4553	4934	10733	18727	3583	3471	36	1101	2561	3788	3281	2722	3292	2501	2692	871	2703	2977	1987	1693	1280	1432	1197	1578	914	967	1450	1460	7764	9199	9835	7	7689	9384
ENSMUSG00000001630	554	1065	523	487	1788	2629	355	313	1	249	379	584	548	433	220	46	189	73	383	318	196	220	229	259	426	576	154	184	290	311	328	562	303	233	676	645
ENSMUSG00000001632	491	1396	726	487	1124	1734	387	643	7	225	583	546	553	225	268	236	178	174	509	283	235	103	502	405	571	555	183	223	381	488	423	559	362	6	807	729
ENSMUSG00000001642	2883	4442	2013	1541	2633	5590	707	992	4	406	954	987	1398	1635	681	346	645	246	1179	1021	631	1411	714	719	563	688	235	159	566	703	1400	1504	1330	4	2973	2634
ENSMUSG00000001655	1	1	1	3	3	2	0	1	1	1	0	0	0	1	0	0	1	0	0	1	0	0	0	0	0	0	1	0	3	0	2	2	1	1	1	1
ENSMUSG00000001656	2	1	0	2	0	7	0	0	1	0	0	0	0	0	0	0	0	0	0	0	0	0	0	0	0	0	0	0	0	0	0	0	1	0	0	0
ENSMUSG00000001657	10	12	15	1	1	1	6	8	26	6	0	1	2	2	6	5	2	5	0	2	2	3	0	1	1	1	2	4	0	1	21	12	10	11	8	6
ENSMUSG00000001661	1	1	1	1	0	2	1	1	2	0	0	0	0	0	1	0	1	1	0	0	0	1	0	0	0	0	0	0	0	0	0	0	3	0	2	1
ENSMUSG00000001663	497	862	445	494	849	1230	159	208	3	185	263	248	234	402	144	130	129	51	216	255	163	392	450	439	381	468	597	292	576	470	585	657	478	0	779	583
ENSMUSG00000001665	1007	1169	214	1060	1087	1721	773	704	0	421	327	357	418	664	426	109	314	193	308	296	188	416	156	123	482	575	94	42	408	392	524	536	483	0	937	644
ENSMUSG00000001666	1287	1793	1105	1147	832	654	375	725	9	649	237	211	341	345	298	326	497	685	246	292	263	444	441	362	315	340	652	589	516	497	1154	1164	695	9	1208	847
ENSMUSG00000001670	0	0	0	0	0	0	0	0	0	0	0	0	0	0	0	0	0	0	2	0	1	0	0	0	0	0	0	0	0	0	0	0	3	1	0	1
ENSMUSG00000001672	2189	2936	974	1906	4435	6154	654	1129	39	1193	995	1296	1770	1283	643	632	1546	787	989	1248	906	1086	760	939	1892	2489	379	414	1960	2336	1530	2425	1063	2	3925	2594
ENSMUSG00000001674	1570	2038	1651	1126	1148	1672	1185	1179	4	929	584	565	722	607	846	565	688	513	626	497	405	507	739	673	414	434	656	607	392	456	1628	1523	703	7	1214	995
ENSMUSG00000001687	9197	19020	8052	4675	15517	22154	1979	3107	31	2237	4072	5701	6263	6221	1419	1494	2902	1301	4580	4797	3557	3767	3688	3674	6408	7246	3499	3424	7498	6892	6366	8932	6387	11	10916	10805
ENSMUSG00000001700	661	947	397	563	1437	2106	326	413	0	179	353	553	564	454	90	48	141	25	259	280	185	152	320	202	510	576	58	77	225	221	228	239	242	0	856	581
ENSMUSG00000001707	3614	5681	2941	1799	3766	5460	980	2349	34	765	878	1166	1468	1748	617	674	971	706	849	1059	817	1219	1329	872	727	846	747	778	714	706	1887	2499	1517	47	3054	2166
ENSMUSG00000001729	3703	7392	1928	4713	17254	22994	886	1923	87	1400	2026	4151	5457	3588	632	471	1042	568	2402	4388	1526	2144	678	1019	3913	4644	596	553	4614	4681	1917	5458	2824	3	13332	12901
ENSMUSG00000001739	104	81	26	23	128	211	12	0	0	0	7	3	5	18	15	2	31	17	22	7	10	7	21	8	4	21	12	6	16	12	63	55	69	0	46	85
ENSMUSG00000001741	47	151	37	29	56	121	20	24	0	10	37	30	20	25	21	0	13	1	13	20	6	1	11	42	6	21	11	2	13	11	19	16	5	3	39	22
ENSMUSG00000001750	622	1147	364	604	1075	1799	409	990	0	189	572	506	498	388	224	136	395	141	530	526	396	437	44	92	332	415	60	79	286	483	388	429	283	7	1264	869
ENSMUSG00000001751	794	1504	464	459	1546	1952	263	787	1	176	651	611	704	585	257	245	306	47	612	601	429	517	478	324	570	672	163	113	433	595	552	637	242	1	1521	833
ENSMUSG00000001755	1833	2814	1304	932	1971	2607	788	1285	45	313	652	782	904	748	447	506	912	164	638	781	617	685	1176	1031	905	1079	1218	843	1032	1129	2142	2252	1323	12	2393	1522
ENSMUSG00000001761	910	1396	554	919	5238	8062	205	255	11	270	1280	1501	1789	1181	205	122	158	136	1417	1381	898	870	154	164	1410	1747	86	72	1142	1470	488	774	358	3	3372	3786
ENSMUSG00000001763	488	1173	400	205	672	714	62	117	0	156	107	189	242	173	45	2	130	23	156	239	167	212	288	167	211	230	126	197	326	323	232	507	362	6	535	473
ENSMUSG00000001767	790	1272	1117	473	742	1634	481	713	29	199	532	453	479	370	342	212	309	144	502	382	325	296	225	451	424	570	139	122	374	357	753	795	423	6	736	747
ENSMUSG00000001768	1090	2199	570	884	2124	4117	464	545	76	412	666	853	808	545	199	304	208	86	470	301	260	166	110	162	704	864	58	11	319	273	477	642	295	2	814	794
ENSMUSG00000001773	1	0	0	0	0	5	4	0	0	0	0	0	0	1	2	0	0	0	7	0	2	6	0	0	0	0	0	0	0	0	3	0	0	0	0	1
ENSMUSG00000001774	3556	5185	3013	1105	3172	5094	1013	1654	3	567	1038	1193	1346	1076	1959	1179	2248	718	1998	1553	1296	1086	1376	1370	875	1138	2494	2155	1831	1908	4638	6483	5920	8	3998	4375
ENSMUSG00000001783	7675	7869	5024	3489	8010	13135	2635	4020	96	1186	3081	3456	3707	3312	2533	2558	4695	1130	3916	4420	3267	3254	2513	2467	2538	2965	2705	2417	3884	3823	8010	7296	4725	5	10120	9409
ENSMUSG00000001785	935	2315	848	788	2871	4944	425	362	4	201	1031	1046	1155	1016	192	241	200	126	986	954	701	685	293	471	727	881	197	304	643	738	718	872	624	1	2848	2181
ENSMUSG00000001786	2021	3127	1349	1224	2471	4138	755	684	5	434	856	1023	1053	940	408	414	686	400	809	922	598	830	852	782	964	1200	779	727	1020	1071	1463	1963	883	0	2515	1787
ENSMUSG00000001794	11352	11540	5239	25570	19606	26064	4578	4996	446	8714	5095	5710	6337	10239	4613	3627	5584	7380	6172	7857	6900	10440	2247	2203	7796	10429	2254	1267	13823	14272	10927	13427	11202	189	18146	24998
ENSMUSG00000001802	368	870	347	421	1930	2569	51	96	0	46	42	183	575	122	32	50	34	37	66	177	47	51	251	227	840	918	147	216	774	842	237	499	235	1	1065	1111
ENSMUSG00000001804	0	0	0	1	0	2	0	1	0	0	0	0	0	0	3	1	0	0	0	0	0	0	0	0	0	0	0	0	0	0	0	0	2	0	0	0
ENSMUSG00000001815	1	2	1	0	0	2	0	1	0	0	0	0	0	0	1	40	0	1	0	0	0	0	0	0	0	0	1	0	0	1	2	1	3	4	2	1
ENSMUSG00000001819	0	1	2	0	0	1	0	0	0	0	0	0	0	0	0	2	2	0	0	0	0	0	0	0	0	0	0	0	0	0	0	1	2	4	0	1
ENSMUSG00000001823	1	2	2	0	1	1	0	0	0	0	0	0	0	0	0	0	0	0	0	0	0	0	0	0	0	0	0	0	0	0	1	0	1	1	1	1
ENSMUSG00000001827	30	111	27	35	51	80	20	0	0	21	11	10	13	9	38	0	13	7	6	20	9	34	0	10	13	21	7	4	14	20	49	20	112	1	82	54
ENSMUSG00000001829	1189	2190	775	983	3206	4928	483	396	6	623	1261	1319	1420	1298	434	423	791	509	1408	1438	945	979	477	425	1172	1291	457	362	1384	1418	857	1475	1031	8	3378	2760
ENSMUSG00000001833	10163	14694	6804	5484	11089	17412	4046	5639	199	2369	4925	4852	5389	4382	3383	2618	4388	1722	5222	4822	3715	3058	2676	2307	3168	4204	1753	1254	3574	4060	7743	8617	6711	47	10657	8771
ENSMUSG00000001844	1309	1386	749	1289	2654	3609	321	1027	2	276	577	833	903	1258	291	354	414	230	523	686	488	824	322	415	702	779	290	138	805	680	573	564	369	5	2062	1560
ENSMUSG00000001847	10641	14251	4594	5501	20648	34007	3381	4937	14	815	5893	7730	8455	8765	2875	2431	4054	1092	6943	7331	5161	6575	1296	1649	4700	5617	1359	1068	5927	5571	6975	9545	6927	26	15980	16154
ENSMUSG00000001855	675	1031	698	604	1175	1692	443	309	0	215	555	539	583	331	325	160	246	185	672	414	280	163	370	293	565	473	246	273	358	339	579	527	457	0	728	815
ENSMUSG00000001864	10261	18276	8789	8233	25885	38722	3467	5676	66	4485	5929	7598	8588	8280	3066	3930	6761	4557	7127	8194	6037	7098	4544	4932	8515	9595	6121	5355	11231	11131	9054	14339	8703	76	21910	21009
ENSMUSG00000001865	8	8	75	9	5	13	0	20	0	0	6	4	8	12	0	0	1	0	4	3	0	8	23	12	2	5	5	2	2	2	24	5	4	0	8	9
ENSMUSG00000001870	3287	4594	2513	3819	12585	23597	4699	4361	104	2990	7858	7323	8719	3043	3860	2805	5675	2693	10670	8282	6978	3142	3742	2793	8660	9969	1875	1991	8866	10524	4576	6553	5102	29	14916	18219
ENSMUSG00000001891	5987	9883	4691	2857	5908	8911	1801	3023	137	1310	2248	2730	2937	2820	1394	2171	2529	1415	2469	2911	1957	2157	2564	2203	2070	2810	2397	2300	3077	2786	5261	5688	3301	9	6126	4938
ENSMUSG00000001901	352	1295	562	127	655	799	129	118	1	68	194	301	272	167	71	194	171	148	222	258	193	125	509	616	281	372	479	653	389	420	671	919	273	0	771	536
ENSMUSG00000001909	996	1628	883	604	1461	2165	429	416	2	342	619	620	626	536	400	316	374	194	511	620	333	458	422	443	388	426	410	427	502	459	790	846	604	13	1333	1150
ENSMUSG00000001910	929	1954	696	897	3550	4762	370	525	9	362	983	1050	1051	719	204	117	326	224	843	715	506	363	268	341	972	1206	204	188	869	1031	471	860	836	1	1168	2127
ENSMUSG00000001911	6699	8746	4541	8813	9388	9800	2939	3235	69	4392	1592	1588	3779	2383	2112	2102	2142	3441	1390	1592	1162	1950	2703	2623	3762	3262	2949	2526	3626	3905	5036	6729	4648	37	7909	7037
ENSMUSG00000001918	880	2188	1353	345	1119	1638	292	1037	0	215	638	778	700	539	140	250	185	75	263	348	179	223	1824	1677	350	473	153	341	121	178	607	243	259	0	451	453
ENSMUSG00000001924	4305	10458	4599	3979	12589	18630	1549	2710	94	2633	6494	5589	6088	4508	1587	1914	3220	2870	8128	7169	5646	4499	2492	2354	5800	6539	4541	4113	8542	8599	7351	12060	5683	26	15752	14250
ENSMUSG00000001930	107	43	124	248	287	407	182	227	3	189	185	143	58	96	120	138	52	24	241	243	157	71	34	0	20	5	0	0	19	27	241	425	108	2	414	893
ENSMUSG00000001942	143	391	157	95	387	865	66	112	0	75	184	178	244	180	62	82	77	171	164	191	99	148	61	104	162	221	49	24	135	214	178	267	39	0	349	242
ENSMUSG00000001943	61	0	5	55	19	57	29	41	0	0	18	22	22	15	24	26	0	0	30	18	10	26	0	0	0	0	0	0	1	0	3	27	0	0	29	40
ENSMUSG00000001946	586	739	228	563	1002	2288	589	332	0	118	827	810	562	513	383	131	120	9	774	578	504	463	0	0	9	10	4	0	15	13	592	645	514	0	1189	1087
ENSMUSG00000001948	2160	3898	3045	692	687	535	377	1094	2	622	148	191	321	300	236	476	341	553	137	246	183	312	1135	1086	275	324	1391	1201	473	405	1934	1431	1175	2	801	486
ENSMUSG00000001962	2805	3133	2530	1547	1689	2880	927	1656	12	873	669	739	985	816	1052	1109	1428	969	992	1060	851	1034	986	1203	659	892	1365	1326	1050	1236	3608	3376	1697	19	2937	1768
ENSMUSG00000001964	1183	1391	602	1021	1020	5963	282	434	101	367	468	370	600	627	230	369	484	300	313	524	331	444	452	467	416	694	363	293	641	809	617	440	398	2	3886	696
ENSMUSG00000001983	194	261	89	69	134	331	74	187	1	70	62	47	80	62	37	7	55	6	24	45	43	52	53	72	51	67	21	28	38	47	103	90	13	0	109	55
ENSMUSG00000001985	48	46	15	34	9	76	2	2	0	12	26	12	11	5	0	1	0	1	15	5	13	5	8	34	15	6	14	0	13	1	22	16	15	2	15	12
ENSMUSG00000001986	282	223	54	193	539	625	162	164	13	32	170	178	182	171	115	164	40	12	216	124	107	137	10	9	67	70	29	6	88	94	65	61	37	6	361	311
ENSMUSG00000001988	2	11	2	0	39	76	2	0	0	0	9	2	2	6	2	0	4	0	3	7	3	4	0	4	11	27	4	0	8	12	1	0	0	0	36	28
ENSMUSG00000001995	868	1291	667	579	1383	2197	608	1189	6	559	815	850	718	302	393	232	409	256	912	572	481	128	606	520	752	762	281	310	399	458	647	441	350	0	557	1386
ENSMUSG00000001998	196	188	147	75	367	664	105	73	1	63	226	220	157	99	114	46	119	27	185	102	98	35	146	145	106	138	100	80	54	91	230	73	81	1	320	383
ENSMUSG00000001999	1847	2593	1179	993	1373	1741	664	1059	1	581	409	502	666	702	543	532	709	328	443	542	338	557	465	285	430	493	315	146	398	403	1227	1066	473	4	1477	916
ENSMUSG00000002006	57	140	101	63	15	76	25	11	0	40	4	6	6	9	10	5	15	123	3	3	4	5	50	55	16	17	36	42	16	23	59	43	53	1	58	41
ENSMUSG00000002007	36	1	21	0	2	49	13	0	0	0	2	4	3	3	9	1	0	0	3	2	0	2	1	2	1	3	0	9	0	3	0	32	3	0	2	6
ENSMUSG00000002010	3771	7498	3315	2668	5442	8732	973	2148	25	1087	1553	1722	2288	2226	1147	1046	1927	1015	1867	2098	1520	2237	1544	1625	1824	2092	1203	1119	2345	2592	3033	4092	2493	8	6271	4208
ENSMUSG00000002012	282	340	184	186	345	402	66	60	0	26	110	138	95	200	98	70	135	94	102	131	74	157	150	141	123	144	116	87	276	184	255	267	99	2	326	254
ENSMUSG00000002014	6228	9389	4616	6266	6620	9423	2088	4023	1	2195	1528	2041	2857	3236	1787	1745	2588	2145	1765	2446	1836	3483	2218	1624	1794	2257	1129	1389	2527	2853	4539	5912	3794	26	8033	5318
ENSMUSG00000002015	12008	17761	7756	6965	14951	17730	5371	9469	415	2516	4264	5208	6592	7268	5249	6394	10636	2587	5415	6851	5008	7267	4839	4662	3748	4766	2861	3643	5241	6548	12145	13083	9146	31	17303	12224
ENSMUSG00000002017	1003	1176	788	776	1173	1456	364	585	0	351	465	536	633	465	292	149	396	231	647	484	327	285	354	195	437	505	228	187	428	510	783	826	538	4	859	1247
ENSMUSG00000002020	65	1	2	24	87	107	20	25	0	12	59	45	50	34	31	1	22	9	101	44	44	17	0	1	21	32	35	5	34	45	16	19	0	0	71	81
ENSMUSG00000002028	1063	1345	1159	1039	523	974	1417	1256	0	1209	328	301	403	204	861	473	495	532	287	178	121	106	1599	1007	332	241	643	586	186	158	865	1119	639	8	393	525
ENSMUSG00000002031	1544	2274	1524	791	1646	1923	378	794	1	303	494	493	694	689	362	461	553	290	432	602	426	595	747	582	439	470	531	495	490	558	1087	1086	862	1	1516	1056
ENSMUSG00000002032	2	2	8	45	142	236	33	1	0	4	40	37	41	48	9	0	15	1	42	38	24	22	11	50	66	56	21	27	54	61	45	92	24	0	97	125
ENSMUSG00000002033	34	19	7	10	5	4	0	0	0	0	0	3	0	0	0	0	0	0	0	0	2	5	0	0	0	0	0	0	0	0	21	0	0	0	10	3
ENSMUSG00000002043	2352	4254	3263	1835	1244	1688	842	1629	1	908	373	619	582	919	650	1235	874	1151	484	738	481	983	1146	995	541	551	1396	1339	901	778	2007	2044	1524	8	1498	938
ENSMUSG00000002052	1981	2856	2169	1531	1998	3713	1327	1652	7	1392	1260	994	1028	566	1066	861	775	1033	1679	1090	743	532	1587	814	1315	1147	1237	1003	1148	1378	2314	2021	1724	9	2222	2429
ENSMUSG00000002055	11	70	8	33	7	14	15	5	0	1	10	4	7	0	33	13	17	11	3	4	8	3	5	0	16	3	4	14	5	4	17	1	3	1	52	26
ENSMUSG00000002057	17	106	20	118	233	378	13	47	0	9	77	85	87	53	18	26	0	0	55	61	16	28	0	2	137	119	10	0	70	71	26	11	64	0	141	59
ENSMUSG00000002058	1558	2655	1407	1372	1501	2010	500	439	0	207	365	479	600	633	351	215	475	395	331	523	370	583	539	530	533	611	483	370	590	638	646	1281	778	5	1435	929
ENSMUSG00000002059	1697	2072	777	1855	3171	4291	838	948	1	451	779	1036	1356	1512	557	400	573	260	809	1049	760	1124	236	286	679	852	107	169	784	814	1000	1694	1213	4	2541	1882
ENSMUSG00000002064	4840	7567	4350	3405	3377	5610	1482	3219	17	1227	970	1205	1559	1793	949	1240	1823	907	748	1047	742	1511	2193	2412	1098	1532	953	1138	1068	1361	3425	3182	2096	27	3042	2240
ENSMUSG00000002068	28	94	43	39	99	100	27	0	0	18	16	32	46	32	9	65	15	1	18	30	15	20	0	0	5	16	0	7	6	9	3	100	71	0	37	39
ENSMUSG00000002076	5	40	3	15	58	164	15	0	0	3	8	9	11	12	1	19	1	1	12	18	1	1	0	0	9	2	7	2	7	2	17	15	1	0	64	47
ENSMUSG00000002083	270	236	276	82	146	115	69	308	0	68	56	66	54	55	47	23	20	13	25	21	18	15	129	134	35	51	52	30	14	14	66	51	51	1	74	32
ENSMUSG00000002100	1	3	2	1	0	5	1	0	0	1	0	0	0	0	1	0	0	0	1	1	0	3	0	0	0	0	1	0	0	0	6	1	5	11	1	4
ENSMUSG00000002102	10909	13931	9412	9728	13898	17938	5102	7809	22	4116	4790	5003	5709	6439	4704	5285	7519	3538	5406	6760	4884	6625	3568	3581	3867	4382	4907	4376	5755	5920	11296	12376	7667	62	18534	13264
ENSMUSG00000002103	1281	3229	1516	685	1753	2826	357	944	2	421	808	790	912	623	264	259	583	365	734	752	569	528	1180	1172	673	839	480	578	636	768	1089	1595	661	20	1656	1247
ENSMUSG00000002104	7	175	89	49	153	182	15	24	0	29	25	46	51	54	4	0	22	13	36	38	32	33	0	0	2	1	0	2	5	1	29	39	18	3	94	83
ENSMUSG00000002105	1440	2443	1076	1118	2031	2859	432	1081	1	444	556	603	716	724	329	217	283	138	552	583	381	496	568	817	467	575	362	353	481	501	751	1268	815	7	1348	1124
ENSMUSG00000002107	2572	4764	2533	1946	4304	5193	1071	2458	117	896	768	1066	1328	981	1032	380	1005	669	757	757	418	485	1517	958	781	968	1214	1220	766	755	2296	2506	1533	5	2019	1503
ENSMUSG00000002108	286	514	223	144	329	581	96	78	0	37	97	105	101	159	38	65	10	22	121	140	84	105	1	0	25	31	15	6	7	31	89	109	97	8	292	292
ENSMUSG00000002109	97	133	16	59	112	103	15	7	1	14	41	59	34	36	28	0	37	43	37	32	10	22	92	67	47	40	20	17	59	21	27	109	8	3	98	56
ENSMUSG00000002111	861	1500	632	162	194	239	48	142	1	15	42	85	99	106	16	10	23	7	50	53	23	52	3	12	1	6	2	0	4	5	79	93	132	3	150	95
ENSMUSG00000002129	1116	2016	1008	944	3057	4443	595	464	32	488	1243	1095	1268	971	504	305	589	248	1303	1178	902	721	848	851	1132	1235	504	325	1099	1204	1129	1114	1057	1	3143	2595
ENSMUSG00000002147	955	1594	729	808	3051	5733	465	407	6	471	1630	1617	1449	1012	319	118	398	157	1380	1150	767	548	458	534	1161	1452	195	128	720	870	510	774	607	2	1926	1665
ENSMUSG00000002190	0	1	2	7	3	15	0	2	0	10	1	0	1	0	2	0	0	0	0	0	2	3	7	2	4	1	1	0	1	0	24	4	0	0	8	0
ENSMUSG00000002204	18	164	34	7	28	48	1	42	0	0	1	6	4	8	18	27	6	2	4	1	8	10	5	2	5	2	2	0	1	20	71	11	9	0	24	10
ENSMUSG00000002205	3128	5891	2686	1667	2528	3970	791	1469	29	588	852	898	1144	1042	840	687	1019	587	873	974	740	805	1849	1662	985	1224	1652	1812	1135	1259	2965	3648	1882	7	2791	1854
ENSMUSG00000002210	581	1093	780	380	891	1328	256	332	0	329	415	379	423	356	172	158	247	157	314	383	258	240	410	421	387	387	235	214	391	441	704	712	380	4	732	684
ENSMUSG00000002221	341	1364	606	262	1186	2427	217	275	1	151	532	695	642	390	165	108	115	132	374	288	219	94	485	387	541	585	145	130	307	252	192	382	208	22	602	722
ENSMUSG00000002222	1958	3341	1327	938	1796	3757	466	1475	11	480	527	856	717	573	350	319	308	426	548	456	324	245	1061	1063	666	952	709	635	644	616	968	1304	1279	1	866	1025
ENSMUSG00000002227	200	403	133	190	407	661	176	100	0	80	310	257	197	223	93	73	61	66	204	170	147	103	112	67	238	272	32	30	144	180	89	145	65	0	379	271
ENSMUSG00000002228	185	183	47	82	102	132	76	143	0	99	42	44	52	50	41	13	77	28	51	57	34	29	118	46	28	26	26	76	39	30	122	26	47	0	77	60
ENSMUSG00000002233	11790	10957	3905	10058	12683	13157	6805	11082	64	6422	3677	4533	5140	6351	5523	6455	9957	5916	3789	5144	4414	6622	567	624	4106	4651	1229	586	5727	5684	9438	9580	6252	30	14422	10676
ENSMUSG00000002240	0	0	0	0	0	0	0	0	0	0	0	0	0	0	0	0	0	0	0	0	0	0	0	0	0	0	0	0	0	0	0	0	0	0	0	0
ENSMUSG00000002249	174	327	56	274	407	562	52	147	6	114	104	111	125	146	75	50	75	86	80	71	43	70	44	50	124	158	23	14	122	100	64	110	66	0	118	193
ENSMUSG00000002250	224	278	143	304	173	191	167	230	10	178	30	53	49	56	114	92	75	131	32	35	31	44	40	94	39	51	39	73	53	66	144	188	42	0	150	125
ENSMUSG00000002257	415	396	365	166	412	367	58	1	0	57	92	105	122	93	61	4	28	23	47	66	28	39	285	202	108	117	94	80	72	62	188	184	9	0	204	143
ENSMUSG00000002265	621	922	915	433	485	1331	392	720	4	269	391	325	441	188	392	232	242	189	565	355	163	138	1140	830	404	314	1012	743	508	412	1285	625	414	15	630	624
ENSMUSG00000002266	4	1	1	3	1	3	1	1	0	0	1	3	0	0	8	0	0	0	1	0	0	0	1	0	0	0	0	0	0	0	1	0	1	4	1	1
ENSMUSG00000002274	165	139	119	425	333	188	85	146	34	68	106	126	136	199	83	27	64	57	103	133	117	157	74	60	149	169	41	55	192	151	100	102	49	5	229	289
ENSMUSG00000002279	796	1586	898	880	2333	2522	287	399	28	344	610	734	826	891	351	484	1058	691	711	796	673	834	425	520	698	811	379	508	841	1185	981	1330	718	12	2416	1468
ENSMUSG00000002280	963	1809	870	274	908	1667	319	318	2	135	377	381	492	350	157	95	211	146	282	288	244	255	407	447	365	451	321	272	301	332	758	494	408	0	764	503
ENSMUSG00000002289	77	218	105	175	548	909	129	1	2	6	253	255	227	179	79	62	12	5	67	79	52	40	2	2	5	2	0	1	4	0	37	77	23	0	162	155
ENSMUSG00000002297	101	249	72	174	189	258	102	0	0	53	62	92	69	64	16	58	73	60	46	38	36	37	13	4	61	46	2	20	40	51	93	338	74	5	104	121
ENSMUSG00000002307	1328	2186	861	769	1505	2249	357	402	106	282	613	742	680	499	173	280	309	190	462	529	320	359	539	609	506	659	400	389	334	374	610	812	743	2	847	799
ENSMUSG00000002308	1093	1704	684	1370	1788	2712	443	580	1	174	472	600	711	827	426	303	284	145	541	737	446	906	419	202	387	535	174	126	460	611	1021	1024	717	0	1779	1390
ENSMUSG00000002319	1396	1980	1402	1022	4412	7143	739	590	21	1084	2251	2075	1846	1192	710	449	1270	807	2621	2334	1729	1126	1198	858	1668	1837	1081	911	2284	2271	2117	3332	1889	2	4691	4292
ENSMUSG00000002320	1698	2645	878	560	3474	4613	453	630	5	21	1063	1343	1452	1106	494	197	599	10	991	1033	751	718	845	661	1029	1223	241	299	878	990	926	1371	685	4	2265	2250
ENSMUSG00000002324	114	282	158	43	75	76	32	35	0	29	10	4	6	5	4	0	15	1	11	15	2	7	95	169	37	80	139	222	82	96	237	238	51	0	100	83
ENSMUSG00000002325	4256	8031	5225	2351	7228	14477	1265	3634	56	1284	2301	2864	2305	2085	873	794	1865	914	1760	2125	1645	1502	2053	1700	2390	2761	1663	1354	2211	2178	3502	4709	2273	5	5620	4204
ENSMUSG00000002326	1191	1485	782	568	1317	2294	288	708	2	389	452	566	674	657	314	280	631	272	670	728	518	699	305	279	445	537	471	443	689	764	1047	1338	902	0	1679	1271
ENSMUSG00000002329	1743	3386	1310	1643	2488	3657	603	855	6	649	565	800	950	879	380	249	720	349	667	839	608	773	766	394	694	808	518	402	894	855	1309	1865	853	0	2621	1603
ENSMUSG00000002332	2863	4293	1486	1776	3221	4478	1251	1810	3	1540	975	1223	1537	1648	1214	1270	2571	1162	1364	1338	1029	1627	1143	760	1308	1548	1370	1046	1903	1736	3349	3615	2270	2	3892	2837
ENSMUSG00000002341	10	6	8	0	3	17	6	15	2	16	6	2	5	0	11	4	5	13	10	6	7	4	5	0	1	1	3	3	0	0	11	7	4	1	34	9
ENSMUSG00000002342	2540	4041	1850	1213	3000	4506	1099	1946	7	381	1084	1290	1335	1165	694	750	1274	432	1234	1331	916	855	1561	1793	789	970	673	1105	814	1187	2454	2169	1536	2	2576	2064
ENSMUSG00000002343	434	745	461	278	573	873	167	45	1	136	255	289	342	337	79	98	31	29	156	197	112	149	255	250	189	215	88	86	105	146	353	273	235	1	343	216
ENSMUSG00000002345	927	1725	816	1005	1020	1467	425	933	0	624	288	353	409	524	253	488	378	423	314	417	278	433	442	356	291	363	266	294	390	351	765	920	595	1	1079	712
ENSMUSG00000002346	113	502	77	63	419	562	72	71	1	19	137	174	183	156	9	20	32	18	73	76	45	49	74	116	118	135	17	10	76	64	66	103	65	3	120	141
ENSMUSG00000002365	1878	2173	701	1344	4043	5138	607	1640	0	337	1547	1908	1823	1080	655	346	951	368	1593	1557	1112	884	267	401	1386	1727	280	203	1267	1388	1423	1473	1407	5	3421	3328
ENSMUSG00000002372	1947	3692	1586	1029	3272	4282	746	535	14	694	1140	1280	1293	1080	482	184	627	225	932	828	666	722	927	930	1139	1108	526	386	712	720	1423	1763	833	0	2215	1760
ENSMUSG00000002379	10518	13641	8516	10904	7506	9312	3448	7879	73	5517	1689	2232	3251	4110	2600	4049	3381	4389	2019	2903	2111	4279	3338	2760	2509	3057	3882	3154	3823	3495	8531	7480	5147	119	8986	6128
ENSMUSG00000002384	0	0	2	0	9	14	6	0	0	0	2	1	1	4	0	0	0	0	3	3	0	1	9	0	0	3	0	0	0	5	0	0	0	0	4	6
ENSMUSG00000002393	1497	1851	978	904	1728	1705	411	496	2	253	512	618	618	604	299	253	267	100	426	413	310	309	453	329	588	631	269	337	450	462	805	894	418	0	1113	790
ENSMUSG00000002395	3118	4258	2591	3840	3015	3543	995	2287	58	1455	719	943	1060	1418	793	890	1307	1209	787	1106	918	1498	1142	892	1033	1123	1132	1008	1678	1457	3048	2337	2068	41	3631	2830
ENSMUSG00000002396	503	666	333	615	675	793	404	493	17	385	281	316	535	522	297	332	251	265	316	390	244	236	207	142	216	260	91	86	185	238	294	428	294	3	580	457
ENSMUSG00000002409	970	1962	1109	359	795	1250	162	400	2	212	250	330	319	343	63	81	127	81	161	201	141	142	529	468	391	421	362	390	308	319	470	457	286	1	573	370
ENSMUSG00000002413	1933	6149	1839	931	3409	5084	780	1063	52	618	835	1053	1055	619	386	417	399	610	942	653	432	405	1133	993	898	1027	978	1150	948	957	1325	2006	1724	2	1614	2078
ENSMUSG00000002416	1293	2289	1287	2295	1711	1433	475	847	78	893	486	516	657	862	452	526	759	766	401	642	572	842	356	392	627	644	439	366	743	728	1007	1482	939	18	1997	1403
ENSMUSG00000002428	468	526	385	258	600	979	235	53	5	106	296	247	289	123	228	197	184	151	354	362	205	134	229	158	296	294	202	269	318	292	886	730	430	1	659	564
ENSMUSG00000002455	2350	2383	2211	797	1942	3485	946	1037	22	916	1249	1067	1246	759	909	699	881	739	1612	1253	998	778	1261	1229	1241	1269	1549	1303	1483	1561	3297	2308	1614	12	2664	2152
ENSMUSG00000002458	515	978	298	655	1145	2331	218	97	1	109	359	468	514	622	109	84	145	133	354	474	380	336	0	1	148	182	13	4	179	176	153	285	262	0	978	878
ENSMUSG00000002459	591	947	189	425	1089	505	119	271	0	240	122	237	327	306	117	149	376	192	114	185	156	184	98	86	267	363	73	24	253	200	308	631	231	0	414	429
ENSMUSG00000002475	280	304	180	120	539	725	93	419	1	68	125	137	175	158	96	0	129	107	161	156	102	125	140	196	213	254	84	110	222	231	310	294	76	14	449	363
ENSMUSG00000002477	5186	6574	3926	3975	3884	5390	2110	2691	4	1852	947	1205	1821	1905	1127	1197	1555	1407	880	1334	946	1597	1580	1167	792	1016	1113	1025	984	1040	3341	2959	2141	39	3594	2475
ENSMUSG00000002486	628	1174	832	394	543	717	224	199	2	325	158	194	227	145	330	353	196	252	180	219	158	163	708	338	160	227	323	263	156	225	588	577	192	6	493	566
ENSMUSG00000002489	588	497	221	789	761	873	599	412	1	476	276	295	322	187	305	175	228	174	239	175	206	137	163	104	381	343	67	67	256	281	317	401	225	4	575	520
ENSMUSG00000002496	921	2352	944	475	2533	4265	357	779	4	314	1274	1218	1265	508	299	197	504	263	1506	1267	924	349	846	1065	1646	1460	1010	1019	1772	1611	1223	1937	585	2	2669	2871
ENSMUSG00000002500	0	0	5	1	3	0	0	0	0	0	2	1	0	0	2	28	0	3	3	2	2	0	0	3	0	0	0	0	0	0	0	1	1	0	0	0
ENSMUSG00000002504	4267	9439	4915	2643	4545	6323	665	1753	13	1142	1263	2091	2325	2136	423	1169	670	659	1409	2050	1309	1612	2059	2117	1333	1377	1689	1781	1743	1723	2413	3773	1599	7	4559	2989
ENSMUSG00000002524	8707	12801	8254	4387	10109	15476	2299	3749	38	2815	4546	4643	5217	4531	1708	2143	3751	2079	3884	4632	3171	3676	3879	4101	3749	4521	4552	4467	3859	3863	8371	10129	5208	14	9760	6927
ENSMUSG00000002546	709	914	750	826	1603	1986	619	477	32	733	758	681	752	540	523	219	391	812	911	685	655	449	845	782	955	1127	835	728	1002	1163	993	1109	560	17	1726	1758
ENSMUSG00000002550	1764	3500	1675	1176	2473	4799	499	1035	2	479	671	1047	1084	1121	313	400	402	301	629	918	465	610	1041	1023	771	1116	782	751	743	948	1107	1830	831	1	1746	1448
ENSMUSG00000002565	44	48	28	99	280	717	18	0	0	3	172	130	113	105	70	0	1	0	206	136	84	115	0	0	14	14	0	0	8	14	66	269	34	3	284	446
ENSMUSG00000002578	402	1127	379	237	592	717	75	47	11	134	118	169	176	131	118	254	75	61	134	83	66	84	196	312	177	284	192	160	194	200	262	368	260	0	272	240
ENSMUSG00000002580	3766	4361	2353	3379	2884	2346	1321	2787	4	1903	591	768	927	1361	1077	1853	1609	1488	745	1184	954	1349	994	801	949	930	1093	896	1414	1256	3217	2458	2002	3	3217	2142
ENSMUSG00000002588	0	0	0	0	0	0	0	0	0	0	0	0	0	0	0	0	0	0	3	0	0	0	0	0	0	0	0	0	0	0	7	0	1	1	0	1
ENSMUSG00000002602	3672	4694	1518	4062	15700	22562	1666	1523	7	686	5810	6341	5855	4363	1315	620	993	446	6631	5709	4917	3208	121	435	2699	3294	356	249	3059	3754	2579	4479	2752	8	12864	12686
ENSMUSG00000002603	678	1041	329	551	1474	2203	203	118	1	109	374	490	553	516	133	81	137	98	403	453	396	395	3	6	22	48	6	9	32	45	187	564	279	6	816	1046
ENSMUSG00000002608	1827	3033	1056	957	3213	4630	466	862	1	524	979	1160	1308	1130	328	232	592	278	1020	1101	914	796	678	657	1103	1078	625	606	1175	981	1228	1826	1065	3	2387	2290
ENSMUSG00000002617	134	232	198	104	282	641	46	30	0	15	100	79	105	62	29	46	20	0	57	48	21	25	44	10	105	138	59	46	38	23	150	252	252	1	155	131
ENSMUSG00000002625	2618	3575	2861	1347	1593	2431	1174	1999	9	531	673	767	743	741	1578	1636	1234	593	896	1000	663	658	2026	1633	594	755	1969	1647	1033	978	4157	4018	2116	11	1938	1558
ENSMUSG00000002633	25	63	2	25	21	61	6	3	0	0	1	10	2	3	12	5	1	1	5	4	1	4	1	2	1	2	0	3	0	1	0	1	4	2	5	22
ENSMUSG00000002635	1632	2254	1129	821	1353	1696	532	940	3	481	479	524	590	697	424	574	823	280	423	577	389	559	687	531	416	474	522	428	381	428	1070	1143	743	2	1242	882
ENSMUSG00000002658	2841	3982	2808	1808	2504	3698	1461	1925	4	1072	1269	1168	1489	992	1105	1589	1686	890	1334	1389	1127	1056	1193	1479	1106	1104	1293	1463	1147	1538	4174	3203	2175	24	3399	2206
ENSMUSG00000002660	4098	5948	3819	4275	4733	7933	1872	3803	25	1348	1398	1732	2031	2457	1496	1542	2420	1086	1442	1997	1502	2339	1497	1532	1384	1557	1632	1492	1938	1853	3387	3671	2603	2	5050	3845
ENSMUSG00000002661	1906	2223	1960	1088	1011	1401	712	1348	1	716	288	343	441	600	315	546	432	583	216	384	243	471	911	786	407	441	685	636	409	357	1268	940	650	5	980	627
ENSMUSG00000002664	29	10	1	0	11	8	11	0	0	0	2	2	0	2	9	4	2	0	0	0	2	3	0	5	0	5	4	2	2	3	2	11	0	0	2	2
ENSMUSG00000002668	125	287	143	79	258	466	61	114	1	105	71	103	96	64	69	52	83	26	65	70	41	45	66	92	118	142	54	66	91	99	112	131	116	0	170	169
ENSMUSG00000002679	1595	2984	1806	939	1199	2191	343	521	1	568	413	476	666	645	263	141	307	159	219	314	152	305	483	631	392	503	300	279	199	189	728	880	462	0	730	591
ENSMUSG00000002688	33	90	8	73	362	497	45	0	0	67	114	169	144	112	45	25	54	29	168	148	86	98	34	42	128	123	13	22	159	176	61	50	0	0	331	267
ENSMUSG00000002699	96	123	120	37	24	78	2	29	22	20	21	49	23	23	14	0	0	1	32	30	10	11	0	0	0	0	0	0	0	0	34	31	1	5	92	50
ENSMUSG00000002718	840	1878	663	811	2865	5150	435	249	4	364	1620	1440	1505	890	386	295	540	377	1734	1331	1139	603	818	727	1398	1605	674	700	1483	1726	1308	1688	861	2	2765	2948
ENSMUSG00000002728	4405	7072	2998	2059	3446	7250	1558	2922	5	797	985	1530	2083	1874	887	941	1242	667	815	1218	711	1151	1758	1319	949	1396	946	693	959	991	2120	2153	1674	13	2668	1804
ENSMUSG00000002731	1135	1958	1045	434	734	1046	245	757	2	215	233	281	418	346	184	223	270	149	287	327	215	310	504	462	275	365	424	411	354	318	966	781	365	0	803	629
ENSMUSG00000002732	347	310	173	442	574	861	211	400	1	95	117	216	253	303	150	56	149	58	222	290	165	269	53	20	16	45	18	57	49	49	167	343	235	0	597	498
ENSMUSG00000002733	1979	2763	788	1911	6028	9919	816	771	6	503	1463	1997	1883	2125	408	314	576	179	1382	1467	994	1037	372	456	998	1302	223	161	1014	960	1238	1751	755	4	3359	4220
ENSMUSG00000002741	3435	4634	2502	2945	5855	7657	1218	1757	17	972	1668	2268	2226	2102	919	866	924	577	1965	2267	1405	1655	1122	677	1640	1929	667	577	2007	2046	2026	3081	1885	10	4070	5851
ENSMUSG00000002748	2103	2584	1674	1454	1580	2080	1319	1057	22	839	731	541	665	423	911	644	758	566	872	470	360	236	1062	833	608	689	569	475	553	573	2422	1658	1213	48	1472	1296
ENSMUSG00000002763	2186	3407	2327	1217	2292	3509	772	1513	12	767	925	846	980	688	646	776	1047	784	1328	1013	848	572	1617	1165	1191	1009	1791	1390	1381	1571	3694	2546	1896	2	2592	2319
ENSMUSG00000002767	3831	4369	2472	2568	2693	3861	1579	2746	2	1679	800	1122	1301	1565	1048	1106	1086	915	790	1235	836	1319	1285	1099	824	921	894	899	1012	979	2622	2455	1463	4	3141	2188
ENSMUSG00000002768	3450	5368	3165	4395	3852	4669	1187	2516	4	1462	969	1364	1550	1929	786	798	1459	931	1312	1788	1434	2195	918	689	1171	1322	1053	935	1839	1724	2286	3209	1952	5	5460	3455
ENSMUSG00000002769	529	647	450	210	321	606	114	186	0	72	99	94	166	173	151	127	106	93	155	168	110	233	202	264	169	156	332	258	162	159	465	434	322	0	363	279
ENSMUSG00000002771	351	603	359	135	339	263	75	27	0	88	66	98	103	122	11	30	26	12	68	79	78	102	203	172	139	130	146	129	196	165	157	354	109	0	296	185
ENSMUSG00000002778	1954	2550	1130	1606	3103	6291	907	1442	60	453	893	929	1046	1442	621	463	664	329	629	1017	659	1109	874	926	826	1154	327	431	890	1127	1165	1033	824	29	4121	2177
ENSMUSG00000002781	221	148	144	109	163	227	115	87	7	95	78	82	94	95	62	86	46	54	65	94	53	80	140	114	54	115	84	50	66	92	114	147	55	2	156	155
ENSMUSG00000002791	0	0	6	2	10	14	0	1	0	2	3	4	3	2	3	1	23	0	3	5	0	0	1	0	0	2	0	0	1	0	4	3	0	3	11	8
ENSMUSG00000002797	992	1035	538	954	875	1293	506	461	22	144	284	381	392	494	423	348	162	147	380	359	274	406	181	116	104	157	137	92	220	173	740	926	614	3	1151	564
ENSMUSG00000002799	826	1901	932	356	1511	1815	185	254	7	132	189	260	618	132	111	59	62	35	143	168	94	61	1008	1031	755	703	324	418	411	573	545	708	344	1	792	680
ENSMUSG00000002803	803	1627	795	700	1415	1921	272	390	0	153	424	473	575	447	93	18	75	164	303	349	195	235	323	386	631	709	91	117	333	405	106	258	99	0	825	821
ENSMUSG00000002804	3243	5057	3119	1657	1608	1989	804	1973	1	857	404	513	682	896	593	1160	921	643	446	704	462	858	1345	1091	711	713	1510	1473	911	867	3172	2878	1356	6	1773	1139
ENSMUSG00000002808	2962	2771	1308	2372	5141	9911	1053	823	2	392	1479	2407	2173	2246	715	342	346	417	1721	1830	1195	1228	704	606	1157	1625	292	247	1131	1447	1796	2082	1448	2	3352	3389
ENSMUSG00000002812	1716	2601	1498	1224	3621	5525	911	793	4	807	2209	1721	2037	1080	758	559	1160	661	2523	1985	1574	958	593	659	2188	2417	796	740	2226	2223	2184	2377	1273	36	4082	3619
ENSMUSG00000002814	78	633	281	75	395	668	53	298	3	64	201	179	152	94	20	39	37	7	85	64	77	8	177	88	215	216	91	48	110	84	95	43	199	1	151	114
ENSMUSG00000002820	872	1702	750	489	1256	1842	325	468	3	111	328	439	440	433	139	58	153	10	228	293	166	190	394	565	424	475	246	228	234	298	342	483	231	0	557	449
ENSMUSG00000002825	891	955	775	436	510	843	451	427	0	199	196	238	235	252	216	201	147	46	144	245	138	197	329	337	119	127	186	173	104	85	515	409	231	0	589	352
ENSMUSG00000002831	3	0	25	27	28	85	16	17	1	41	15	7	20	17	10	0	33	16	15	6	9	1	3	19	9	14	0	6	4	15	5	8	7	0	27	25
ENSMUSG00000002833	1448	1562	1079	789	2277	2520	689	877	0	429	1005	835	1061	793	500	459	746	341	1300	1245	928	789	986	602	848	943	965	819	1164	1251	2264	1870	1074	10	2962	2768
ENSMUSG00000002835	79	139	85	8	91	150	6	4	0	36	39	56	67	48	6	0	24	0	71	66	44	19	49	22	67	66	37	4	61	40	49	27	42	0	129	132
ENSMUSG00000002844	3626	6832	3068	2385	4653	5768	934	1941	37	1196	1337	1613	2043	1867	859	1077	1800	825	1471	1590	1257	1693	1993	1840	1505	1858	1206	1370	1778	2228	2900	3532	1360	10	5046	3583
ENSMUSG00000002845	488	905	412	476	1239	2336	288	250	2	125	451	419	444	481	311	188	232	134	373	376	245	267	193	127	248	289	104	121	277	239	305	663	594	1	932	983
ENSMUSG00000002846	280	529	375	355	458	951	99	269	2	100	95	105	128	119	100	113	76	114	103	99	64	105	136	66	93	125	62	60	146	135	198	285	283	1	429	514
ENSMUSG00000002847	36	5	58	53	20	93	38	2	0	11	27	25	25	25	7	1	0	10	9	8	11	6	14	0	2	7	0	0	4	6	23	70	11	0	43	27
ENSMUSG00000002870	255	708	118	237	630	837	82	110	15	81	294	229	214	213	113	5	155	67	330	245	219	153	75	86	268	236	109	115	230	245	235	275	197	1	528	412
ENSMUSG00000002871	1919	3063	949	920	1903	2770	556	819	4	376	668	845	845	968	275	133	300	74	411	480	280	354	809	843	580	768	181	129	273	395	548	823	717	1	975	689
ENSMUSG00000002881	1318	2656	651	1399	4402	7848	541	631	7	490	1030	1916	1834	1365	260	256	475	253	1331	1277	761	778	248	212	1188	1772	138	184	1182	877	864	1514	1492	13	2663	2770
ENSMUSG00000002885	119	524	42	268	1172	1647	60	72	0	161	426	401	541	355	123	131	194	84	541	440	398	279	27	15	285	327	11	21	407	591	129	629	189	1	1558	1543
ENSMUSG00000002897	655	839	422	436	1377	2053	226	368	0	294	530	570	605	324	271	345	256	194	452	468	268	210	261	156	479	522	145	99	316	401	353	573	217	9	688	945
ENSMUSG00000002900	179	238	175	318	691	902	251	122	0	179	515	388	330	124	317	89	108	50	873	668	428	162	46	37	22	25	31	106	77	66	278	270	319	3	900	1057
ENSMUSG00000002908	92	442	78	93	115	240	50	35	1	23	52	57	57	54	28	0	39	23	52	61	26	37	58	79	54	60	40	38	53	71	77	136	15	0	118	138
ENSMUSG00000002910	288	571	277	230	871	996	201	203	1	68	171	158	221	165	125	57	88	10	143	110	63	58	104	134	86	100	49	78	59	111	331	382	195	1	593	280
ENSMUSG00000002930	1	0	0	0	0	0	0	0	1	0	0	0	0	0	0	0	1	0	0	0	1	0	0	0	0	0	0	0	0	0	0	0	6	0	0	0
ENSMUSG00000002944	2858	8312	2136	664	1882	2216	250	657	2	511	458	417	497	424	160	281	189	211	369	287	163	261	0	6	1	12	8	7	2	0	1124	2135	391	0	1320	729
ENSMUSG00000002948	1081	1987	978	1037	1927	2366	660	1442	32	925	665	768	782	686	295	333	306	465	598	528	374	396	649	615	662	784	355	336	505	548	691	996	523	1	907	1211
ENSMUSG00000002949	1310	1780	1496	876	899	1709	552	906	0	567	353	449	471	456	272	222	282	291	282	385	237	306	711	660	391	461	341	334	309	434	978	764	542	0	886	659
ENSMUSG00000002957	2289	3698	2412	1894	6337	8591	1512	2435	62	1587	2242	2602	2568	1253	1041	880	1342	1221	2846	2738	1886	1063	1326	1306	2086	2407	1666	1300	2745	2694	2708	3322	2083	6	5904	6543
ENSMUSG00000002963	1312	1733	1104	745	1531	1772	424	593	36	283	524	553	614	665	253	409	669	27	511	544	385	493	510	327	522	567	347	225	462	556	909	1026	451	3	1410	1001
ENSMUSG00000002968	2888	5597	2907	1591	3612	5835	694	1840	132	852	1564	1850	1400	1757	570	374	1029	611	1407	1514	1340	1067	1861	1481	1547	1633	1679	1338	1632	1634	1914	3644	1392	17	3553	2371
ENSMUSG00000002980	8404	11528	3035	8775	26312	26706	5481	5628	184	4240	10601	9387	12745	10878	4682	4529	9567	4032	12333	11459	10122	12470	867	1427	11557	13886	1346	965	13093	17749	10266	15610	8743	39	24519	24339
ENSMUSG00000002981	3100	8639	3178	3122	14231	19779	1146	1838	33	1109	4727	5735	5800	5648	1126	1099	2513	1775	6125	6740	4831	5251	2153	2831	3828	4961	1616	2286	5367	6509	3813	7331	3698	6	13477	13225
ENSMUSG00000002983	890	1854	528	1228	2511	3747	366	653	0	373	901	920	1009	927	337	325	479	166	733	878	637	639	264	256	689	821	179	78	708	672	634	914	642	1	2016	1521
ENSMUSG00000002984	4665	6353	3496	3952	5316	7081	1863	2423	12	1491	1871	2219	2390	2637	1594	1399	2265	850	2091	2335	1838	2252	1461	1128	1402	1510	1270	1005	1596	1925	3252	3990	2771	2	5208	3922
ENSMUSG00000002985	69877	90735	45228	76390	103057	132308	29611	32793	206	13635	36853	55295	53572	51767	22173	21024	11835	8404	42242	62805	46629	50928	1034	1478	6858	9228	1942	1110	12357	14105	58476	67380	38311	199	119135	87346
ENSMUSG00000002992	0	0	0	0	0	0	0	0	0	0	0	0	0	0	0	0	0	0	0	0	0	0	0	0	0	0	0	0	0	0	0	0	0	0	0	2
ENSMUSG00000002996	1673	2616	1285	1261	3174	5966	600	713	1	553	1332	1533	1455	1538	449	184	435	365	680	615	397	480	701	808	1251	1449	344	316	417	431	586	979	805	15	1088	912
ENSMUSG00000002997	461	1346	90	597	2355	1930	220	285	2	354	436	464	659	499	139	39	247	261	407	352	275	314	0	154	648	735	38	74	556	509	252	515	200	0	1053	880
ENSMUSG00000003031	1558	2029	1392	1648	1317	1273	290	454	0	525	101	121	166	137	186	261	179	259	103	93	60	68	227	281	139	182	134	105	99	120	950	1149	621	6	705	678
ENSMUSG00000003032	600	520	319	715	516	742	258	512	0	402	123	183	211	201	238	183	316	356	106	162	92	89	266	179	139	176	102	58	121	99	355	323	420	0	192	385
ENSMUSG00000003033	1184	2360	904	655	2756	3962	386	933	17	118	1020	1041	1116	1225	309	173	214	61	785	738	475	727	496	721	640	676	134	160	278	326	446	820	496	5	1344	1148
ENSMUSG00000003037	4072	7724	3252	4290	8047	10387	1247	2426	8	1150	2083	2710	2795	3517	931	760	2046	926	2270	2801	2249	2940	1677	1504	2369	2503	1001	822	2588	2876	2864	3864	2135	6	7302	6039
ENSMUSG00000003038	2003	5629	1833	1531	3699	5616	592	761	2	242	608	1029	1387	1827	326	432	662	240	877	1329	769	1831	1016	816	956	1239	415	318	1495	1154	1019	1866	964	5	3775	2848
ENSMUSG00000003039	9992	16899	10313	3681	7426	11978	2759	6267	13	2402	2286	3012	3425	3918	1879	2895	2121	1434	2705	3435	2167	2616	3449	3433	2136	2806	3836	3635	2712	2951	6664	7118	5917	46	6825	6016
ENSMUSG00000003051	3096	3777	1391	2172	6551	6080	1706	2260	68	1220	2103	1736	2499	1551	393	418	776	346	572	666	465	575	1033	996	3141	3763	322	298	789	926	742	1189	638	5	1907	1133
ENSMUSG00000003053	0	0	0	1	0	1	0	0	0	0	0	0	0	0	0	0	0	0	0	0	0	0	0	0	0	0	0	0	0	0	0	2	0	1	1	0
ENSMUSG00000003062	4842	6794	3438	2395	5540	7435	1294	2250	103	613	894	1560	1815	2090	538	636	809	263	901	1425	791	1206	2115	1546	1198	1618	908	952	1334	1386	2472	2863	2068	1	4645	3072
ENSMUSG00000003068	2968	3121	1643	2237	4168	6951	714	935	30	721	941	1142	845	871	486	502	527	434	1082	951	497	905	1316	846	1072	1105	796	781	1351	1528	1772	1649	1680	1	4744	4130
ENSMUSG00000003070	291	660	179	118	427	452	36	27	1	27	54	109	144	168	57	71	25	9	59	68	58	70	133	101	115	113	40	42	70	69	115	157	76	0	166	98
ENSMUSG00000003072	11887	15564	8280	13193	12344	15686	4003	8425	161	5354	3382	4045	5165	6883	3491	3940	6096	5020	3909	5146	3993	6642	2951	3120	4372	5025	3497	2899	6386	6348	8816	9899	6930	31	14794	10296
ENSMUSG00000003099	2895	6107	2161	1366	3785	5488	821	1336	24	693	1353	1607	1789	1370	776	1013	1626	554	1448	1544	1215	1025	1689	1544	1443	1627	1445	1186	1621	1777	3008	3176	1678	1	3571	3135
ENSMUSG00000003119	686	840	490	485	257	610	418	408	11	681	141	166	168	118	368	252	196	373	221	107	92	77	510	384	152	161	374	345	114	130	411	434	433	6	313	247
ENSMUSG00000003123	1019	1060	783	174	493	758	228	398	556	208	233	264	266	210	125	153	100	87	151	141	86	84	228	320	219	249	137	182	152	150	717	689	730	108	258	338
ENSMUSG00000003131	8344	18581	7017	3923	15852	24924	1540	4020	45	1465	4004	5179	5548	4583	1450	1080	1706	887	3791	3138	2277	2173	3970	3655	4696	5584	2547	2192	3978	3872	4957	6574	3657	3	7936	6953
ENSMUSG00000003134	577	1081	245	185	653	874	111	201	0	123	233	245	250	123	48	1	40	25	157	139	67	51	315	204	321	264	54	115	162	144	124	238	148	1	430	331
ENSMUSG00000003135	1872	2942	1664	928	2221	3457	440	1073	6	424	776	864	954	985	258	589	308	200	445	478	388	374	1050	1006	787	965	641	643	605	666	1325	1508	1104	3	1315	1225
ENSMUSG00000003153	121	144	100	123	270	508	104	180	0	100	221	237	187	187	67	69	108	61	195	226	96	61	1	7	38	50	3	5	62	79	57	130	197	0	167	272
ENSMUSG00000003154	1315	912	1085	357	1476	2353	414	614	17	408	654	783	831	417	337	116	226	212	549	461	419	147	941	478	737	731	404	409	503	524	468	401	283	4	634	918
ENSMUSG00000003161	5117	11257	4633	2855	6066	8731	1451	3933	60	1045	1646	2304	2469	3294	1212	1339	1451	1049	1921	2592	1837	2524	1988	2018	1682	1969	2118	2137	2315	2111	3936	6056	3592	4	6638	5178
ENSMUSG00000003166	988	1790	835	1154	2852	5092	523	566	3	594	831	1039	1112	929	320	153	386	159	706	564	441	407	398	373	817	1037	135	176	443	627	361	1023	445	8	1253	1076
ENSMUSG00000003184	887	1139	783	734	966	1338	432	559	42	462	350	367	382	368	286	231	145	227	235	235	178	232	344	302	445	388	229	189	226	261	647	589	242	0	753	505
ENSMUSG00000003190	134	190	40	138	107	88	112	90	0	41	43	51	46	84	46	31	28	15	36	33	27	40	35	32	39	33	8	6	31	25	82	71	20	2	74	55
ENSMUSG00000003198	291	665	339	169	452	1167	85	74	0	31	104	167	167	110	47	91	23	24	68	55	67	43	166	66	114	184	126	44	90	90	152	159	284	0	277	214
ENSMUSG00000003199	4126	6956	3410	3178	4715	6052	1219	2752	22	1426	1357	1709	1708	2568	1160	1505	1718	1037	1683	1868	1381	2114	1817	1507	1535	1735	2105	2060	2131	1975	4227	5318	3401	10	5018	3654
ENSMUSG00000003200	1316	2045	1078	892	3329	4769	404	705	1	292	1272	1553	1614	1468	390	266	440	234	890	1045	756	712	595	564	869	1031	240	201	502	461	546	1028	391	0	1973	1703
ENSMUSG00000003206	114	132	68	14	26	47	8	93	0	21	9	1	8	9	7	16	15	3	5	4	2	8	7	12	10	7	10	8	2	8	18	56	8	0	27	13
ENSMUSG00000003208	467	818	598	366	605	885	197	351	1	79	198	238	268	221	111	74	57	41	141	172	121	146	210	165	198	191	96	52	152	133	308	259	129	1	404	327
ENSMUSG00000003226	1439	1865	1232	664	1134	2609	1368	1359	9	619	1230	918	1166	344	1082	667	578	405	1521	803	544	255	1484	1132	1075	1027	783	1012	851	879	1430	2254	1688	4	1027	1596
ENSMUSG00000003227	0	0	0	3	17	31	0	0	0	0	3	6	8	0	1	0	0	14	0	8	9	2	0	0	0	0	0	0	0	0	0	1	18	0	3	1
ENSMUSG00000003228	140	236	197	301	213	484	131	54	0	38	57	94	83	86	86	52	62	35	53	40	42	45	42	51	15	25	57	31	12	6	89	204	97	2	168	141
ENSMUSG00000003233	315	970	207	145	1634	2435	105	264	1	75	592	786	787	476	102	72	105	37	689	605	491	270	163	135	763	906	129	143	762	828	242	671	215	1	1051	1381
ENSMUSG00000003234	2510	4069	2326	906	2890	4159	639	995	0	260	1479	1410	1538	1112	535	718	989	305	1342	1361	999	955	1199	846	1066	1248	1149	1201	1147	1167	2882	2343	1857	1	3054	2645
ENSMUSG00000003235	3628	6721	3720	1987	6023	8358	1228	1670	7	710	2064	2393	2399	1887	1142	1721	2225	700	2481	2755	1899	1649	1410	1478	2034	2240	2186	1710	2604	2564	3951	6064	3495	56	6588	5495
ENSMUSG00000003269	4316	8440	3574	3315	5602	7464	1322	2491	2	1676	1585	2184	2284	2367	963	1536	2293	773	1748	2600	1824	2242	1494	1579	1809	2210	1526	1518	2607	2778	3737	5787	2664	7	6590	5234
ENSMUSG00000003271	69	75	29	80	107	115	52	134	0	40	20	30	16	38	24	2	35	22	31	18	26	44	3	6	30	33	16	6	39	28	35	57	38	2	108	59
ENSMUSG00000003273	173	230	108	134	153	257	158	86	1	108	65	98	89	180	40	83	51	119	71	105	53	127	100	44	23	46	32	80	68	47	123	116	23	3	192	93
ENSMUSG00000003279	496	788	437	290	571	870	212	562	6	291	323	410	388	231	143	79	102	157	284	237	218	123	365	293	177	175	282	298	279	264	308	631	233	93	461	446
ENSMUSG00000003282	45	152	41	58	44	141	27	161	0	32	15	13	35	15	28	3	28	10	19	25	10	4	3	3	21	32	39	26	39	42	55	72	53	8	26	42
ENSMUSG00000003283	485	714	421	36	109	203	32	121	0	55	19	74	44	29	7	0	27	5	28	27	25	25	0	10	0	3	0	0	0	3	60	165	74	0	153	88
ENSMUSG00000003299	4180	5656	2447	2559	4271	5680	1371	2385	26	1227	1170	1655	1793	2154	1207	1620	2220	815	1199	1701	1206	1811	995	979	1349	1743	1020	720	1721	1817	3186	3534	2040	20	4714	3118
ENSMUSG00000003308	2108	3971	2474	1478	3180	4439	943	1483	10	1069	1218	1186	1390	1021	579	890	974	561	1093	1166	850	789	893	1007	1356	1442	937	869	1263	1463	1653	2075	1277	1	2446	2302
ENSMUSG00000003309	4872	8082	4342	1595	4385	5765	1289	2825	31	926	1511	1617	2095	1819	1244	1911	3201	1097	1696	2103	1463	1694	3555	2942	2214	2364	3463	3199	3104	2871	6643	6435	3333	12	5076	3589
ENSMUSG00000003316	2956	4211	2469	2436	5230	9649	1862	1890	30	1921	3354	2872	3176	1820	1974	1175	1779	1956	4360	3196	2258	1415	1629	1617	2260	2394	1064	1609	2457	3521	3776	4629	1981	19	5628	5258
ENSMUSG00000003341	8	1	0	2	0	5	0	0	0	0	0	0	1	0	2	0	8	0	1	0	3	2	0	0	0	0	0	0	0	0	0	3	1	0	1	0
ENSMUSG00000003344	1153	2183	1043	993	2671	3826	235	546	10	493	806	826	1001	1016	182	127	282	231	631	704	512	578	513	419	1074	1199	358	394	809	990	548	1110	598	2	1517	1527
ENSMUSG00000003345	3406	5969	2542	3514	9602	9727	871	918	39	725	2308	3422	3265	2623	624	468	883	537	2450	2843	1809	1671	1167	1352	2585	3198	1376	1101	3077	3000	1638	2984	1589	2	5896	6386
ENSMUSG00000003346	4104	5128	2665	3909	7249	9000	1262	1539	10	871	1671	2201	2375	3307	748	655	1054	300	1562	2088	1470	2213	1003	1399	1839	2148	914	858	2142	2122	2054	2608	1446	7	5421	4288
ENSMUSG00000003348	191	254	113	223	366	407	86	189	0	48	125	143	149	142	58	35	23	16	100	91	68	64	28	37	96	129	8	27	62	61	81	166	117	0	176	126
ENSMUSG00000003352	554	1448	503	605	961	1550	203	199	4	209	271	279	303	318	133	271	108	163	252	267	186	204	362	331	401	470	301	296	547	539	392	474	357	3	866	814
ENSMUSG00000003354	6756	10951	6611	850	2120	2946	1027	4130	51	1301	966	1226	1647	1053	713	1428	1788	891	784	1174	787	784	6454	6041	1492	1713	4727	4446	1279	1444	8299	6282	3434	3	2378	1011
ENSMUSG00000003355	2422	2586	2035	1283	920	1235	454	1154	24	513	237	342	533	513	436	461	212	352	325	466	306	692	1278	1105	218	286	678	897	297	362	1928	1657	827	9	1067	800
ENSMUSG00000003360	596	492	589	567	257	220	313	346	63	419	61	43	94	49	336	155	90	209	105	67	48	81	216	107	47	74	195	197	97	82	701	505	382	50	266	339
ENSMUSG00000003363	4754	8927	3820	2326	6707	8425	1071	2094	147	1469	2465	2598	2926	2640	1076	1309	2264	1117	2921	3063	2133	2706	2877	2676	2217	2714	1391	2306	2612	3553	5563	6872	2845	0	8021	5480
ENSMUSG00000003378	340	312	293	462	474	556	179	208	0	247	119	127	185	160	133	73	75	132	144	113	68	109	124	160	120	153	96	40	144	171	125	117	205	0	238	221
ENSMUSG00000003379	55	118	70	101	173	216	15	10	0	47	17	54	69	85	9	0	4	10	25	86	45	81	0	0	2	0	2	0	1	2	28	21	24	0	135	86
ENSMUSG00000003380	21615	25632	16633	20009	17783	23640	9191	16526	108	8923	4848	6508	7700	10574	6843	8266	9541	7356	5308	7516	5513	10245	8830	7702	5892	7450	6269	6877	8621	9143	15275	14821	9980	60	20908	14112
ENSMUSG00000003382	551	802	380	609	1071	1969	258	292	0	201	461	476	443	221	252	84	106	133	453	161	120	112	274	190	312	390	76	87	143	133	218	308	86	0	489	573
ENSMUSG00000003402	3424	4210	2572	2299	3337	3928	1416	2223	9	1253	1382	1343	1624	1418	1077	1542	2373	1655	1856	1946	1539	1644	2711	2400	1238	1480	1500	2330	1874	2830	4839	4241	3507	18	4542	4171
ENSMUSG00000003410	32	11	16	17	12	9	15	11	7	3	1	10	4	5	20	2	5	6	6	5	1	2	6	16	0	4	6	3	4	3	32	6	6	3	24	12
ENSMUSG00000003411	195	92	135	50	77	166	48	121	0	22	36	31	51	53	48	192	25	34	58	32	41	78	17	111	17	27	97	68	16	17	245	114	165	0	134	105
ENSMUSG00000003418	63	2	0	4	42	25	1	5	0	13	15	10	17	4	18	0	0	2	13	10	9	0	0	0	0	1	2	0	4	1	0	35	88	0	2	0
ENSMUSG00000003420	1984	1878	652	1840	3132	4202	987	615	4	167	1024	1333	1173	1666	766	481	324	165	1256	1491	976	1662	107	125	551	689	101	115	708	803	1934	1549	1615	13	3408	2869
ENSMUSG00000003421	1828	3219	1837	1158	2381	3477	786	1178	38	874	859	1014	1015	1206	529	653	766	471	843	1053	734	982	642	715	749	859	739	684	843	814	1784	1530	1019	6	2250	1688
ENSMUSG00000003423	1284	2111	1341	2030	1681	2064	521	747	15	820	519	648	729	1051	377	343	721	494	576	830	598	1026	510	475	635	645	404	391	816	861	1261	1637	772	28	2196	1435
ENSMUSG00000003429	6858	9302	4747	11970	9333	9301	3380	4671	9	4613	2243	2748	4163	5263	2633	2922	3675	4207	2699	3651	2913	5103	1019	967	1850	2242	1513	1051	3388	3351	5463	6130	4743	40	11472	8347
ENSMUSG00000003435	1987	2905	2256	1509	5118	7359	1294	1201	5	1151	2380	2248	2292	1556	1143	1124	911	1282	3033	2847	2309	1429	1209	1044	1831	1887	1618	1254	2786	2647	2982	3572	2282	64	6273	6585
ENSMUSG00000003436	88	76	141	54	42	74	2	369	0	12	7	11	20	16	0	60	16	34	10	15	4	14	63	60	15	13	57	45	9	30	68	23	22	2	67	21
ENSMUSG00000003437	1917	3519	1903	751	2105	3225	730	1670	1	790	991	964	1118	897	494	299	313	503	758	822	602	602	1072	1068	950	1070	662	946	645	827	1888	2329	1008	12	1856	1279
ENSMUSG00000003438	3618	6274	3354	2616	4356	5977	1396	2475	3	1329	1236	1618	1834	2169	1012	1120	1699	804	1333	1673	1353	1817	1451	1064	1308	1376	1235	1094	1427	1617	3127	3754	2390	38	4511	3078
ENSMUSG00000003444	534	968	582	822	845	1091	216	460	42	350	215	261	386	359	98	141	122	113	154	190	174	270	99	111	209	263	36	29	165	193	245	330	126	18	540	422
ENSMUSG00000003452	1185	2505	970	933	1382	2847	431	363	24	221	482	520	559	382	433	202	217	242	526	323	236	222	611	452	474	548	266	306	418	386	940	1131	903	8	1003	892
ENSMUSG00000003458	1789	4858	1387	1112	6971	9353	554	786	16	269	2091	2303	2230	1969	365	381	1150	235	2308	2096	1464	1296	917	1280	1963	2290	544	543	1840	2465	1575	3264	1472	0	6071	4687
ENSMUSG00000003464	2352	3500	1247	1635	5215	8234	893	1880	2	530	1228	1622	1826	1815	553	282	1208	373	1378	1426	1012	1280	506	639	1499	1548	356	254	1294	1358	1777	2169	1330	0	3894	3099
ENSMUSG00000003469	18	23	0	14	22	39	5	21	0	0	14	3	6	3	1	0	10	0	4	7	0	11	9	0	4	14	11	1	7	8	3	28	13	0	8	14
ENSMUSG00000003476	0	1	0	0	1	5	0	0	1	0	0	0	0	0	0	0	0	0	0	0	0	0	0	0	0	0	0	0	0	0	2	3	1	1	0	2
ENSMUSG00000003477	49	1	0	98	170	275	17	29	0	1	20	47	39	92	75	31	0	2	64	41	41	78	0	0	0	2	0	0	0	4	35	17	19	0	105	103
ENSMUSG00000003484	95	96	75	20	10	14	2	0	0	0	6	1	0	3	1	0	0	0	1	0	1	0	0	0	0	1	2	2	1	0	25	14	31	0	22	5
ENSMUSG00000003500	1203	1364	762	444	1293	2156	234	309	78	197	440	543	518	421	204	184	253	196	403	400	291	309	351	386	316	371	497	362	373	326	794	850	655	3	872	751
ENSMUSG00000003505	0	0	0	8	0	5	0	0	0	0	1	1	0	1	0	0	0	0	0	0	4	0	0	0	0	2	0	0	1	0	0	0	0	2	0	0
ENSMUSG00000003518	1114	1575	665	988	1348	1927	259	242	77	203	298	422	346	468	218	125	170	150	295	287	203	262	148	299	196	228	166	176	175	185	464	988	446	0	1040	806
ENSMUSG00000003526	162	246	139	180	375	669	60	109	0	59	123	117	135	123	92	8	56	25	103	139	85	97	8	12	76	72	9	16	51	79	92	344	85	13	302	302
ENSMUSG00000003527	756	1424	720	479	1561	2211	228	245	3	297	519	630	601	497	124	235	263	228	374	386	289	266	324	474	508	572	194	322	454	447	458	780	435	11	1002	724
ENSMUSG00000003528	3608	4444	1675	3249	5563	8474	1490	1810	15	1050	1608	1958	2291	2726	924	721	1439	612	1777	2113	1359	2356	918	629	1816	2333	534	466	2190	2065	1985	2425	1787	32	5378	4459
ENSMUSG00000003531	2226	3175	2068	2512	2144	2639	847	1263	3	858	500	804	844	1208	605	546	520	465	603	1000	633	1014	684	717	669	578	685	628	748	771	1150	1667	873	27	2325	1703
ENSMUSG00000003534	2592	4418	1361	3374	7868	10455	2081	3029	139	2757	3415	3361	3272	2509	1498	1206	2656	1830	3147	2728	2184	2039	727	847	3262	4169	522	396	2716	4167	2054	3072	2384	6	5371	5660
ENSMUSG00000003541	16968	11568	3979	13443	15168	22030	6709	6783	51	2903	4166	4821	5393	5900	1908	1264	1800	987	1342	1267	965	1575	1538	1596	4610	5280	495	307	1354	1311	3381	3633	2512	11	4461	3486
ENSMUSG00000003545	412	331	233	707	635	922	438	641	1	309	225	222	190	250	258	169	226	140	153	177	166	148	303	277	211	223	111	102	188	169	310	351	1009	19	353	1479
ENSMUSG00000003546	1156	2528	927	491	1161	1968	313	87	2	398	427	533	560	532	280	290	378	381	494	608	367	472	771	336	635	652	790	642	661	665	1137	1509	671	6	1273	1059
ENSMUSG00000003549	2007	3098	1576	2738	4000	5343	689	1533	1	661	593	768	906	950	600	471	1064	360	706	934	657	835	861	805	1032	1122	629	488	1328	1375	1795	2570	1588	2	4755	3977
ENSMUSG00000003555	36	3	83	3	9	19	0	0	0	0	1	2	3	0	7	14	19	0	1	1	1	0	26	3	2	6	14	12	3	6	13	17	0	0	6	8
ENSMUSG00000003559	1582	2172	951	587	1372	1906	343	523	0	154	414	466	510	524	381	366	621	180	437	579	370	464	764	466	508	626	652	642	643	731	1464	1954	773	2	1439	1233
ENSMUSG00000003573	225	292	133	348	734	860	94	83	0	76	202	256	218	216	74	58	56	44	210	216	172	179	93	42	129	155	50	63	150	160	135	240	179	0	443	538
ENSMUSG00000003575	400	1032	471	447	1114	1633	168	287	82	225	430	444	411	350	159	83	62	51	320	275	204	190	328	303	416	338	143	110	233	222	112	221	166	1	498	430
ENSMUSG00000003581	1150	1296	700	616	1044	1592	292	422	3	152	355	365	416	334	214	264	434	166	306	342	258	233	500	428	354	357	235	171	303	469	473	802	276	0	1009	676
ENSMUSG00000003585	125	222	138	155	284	423	66	165	0	147	117	101	122	95	33	86	42	81	83	112	71	60	62	40	129	174	71	29	109	160	116	144	43	0	180	154
ENSMUSG00000003604	1496	1377	1061	1021	1292	1890	541	895	6	211	353	503	571	555	336	497	424	228	391	560	381	521	302	370	295	331	492	496	382	422	1255	1197	845	13	1580	1349
ENSMUSG00000003617	815	1393	584	1542	4676	8206	698	626	1	450	1404	1615	1462	1204	990	294	369	290	1956	1710	1252	1078	32	28	82	124	21	19	119	124	949	910	1237	10	3462	4538
ENSMUSG00000003623	699	1198	737	430	1504	2703	334	483	2	204	666	719	790	627	127	268	234	99	653	598	400	435	326	253	595	619	238	191	446	573	783	1110	350	4	1082	1067
ENSMUSG00000003644	1670	2636	807	1869	7572	9226	751	1200	19	1564	2523	3015	3587	2195	527	212	953	563	1519	1501	1057	1012	466	435	3660	4302	182	258	1711	2134	661	1491	547	4	3521	2708
ENSMUSG00000003657	26300	37046	32464	3618	5954	7134	2454	15105	143	2313	1439	2700	2832	2773	3083	10504	7131	2884	2142	4421	3542	2699	16196	14392	3133	3242	31236	24643	7060	5685	42765	29033	22102	96	8230	5529
ENSMUSG00000003660	1505	2999	2397	1169	2276	4753	1085	818	84	747	2347	1439	1678	627	963	632	840	720	3404	1742	1468	662	2542	1932	2665	2406	2729	2658	3054	2987	3866	3990	1448	5	3313	3133
ENSMUSG00000003662	2471	3487	2316	799	1623	2754	736	571	20	415	542	504	696	700	478	535	518	374	470	476	303	483	953	1161	717	865	923	1009	556	654	2354	1399	1283	1	1311	956
ENSMUSG00000003665	333	254	103	265	840	1486	207	11	14	40	510	503	337	499	280	363	41	72	572	615	419	301	11	2	5	12	6	4	18	5	316	246	218	3	631	729
ENSMUSG00000003680	3220	4968	2711	2489	3512	5273	777	2455	11	1067	816	1063	1466	1691	625	941	828	439	728	932	683	1081	1465	1600	1047	1264	789	924	1078	1205	1967	2555	1408	17	3157	2099
ENSMUSG00000003721	3366	4648	2095	2352	4819	8032	1066	1312	42	558	1005	1687	1748	1857	896	1130	1074	289	1194	1354	918	1108	1118	1426	1146	1565	442	498	988	1219	1922	2561	1531	3	2280	2887
ENSMUSG00000003731	1964	1965	1560	1056	1840	2124	906	1186	91	655	779	839	935	704	443	351	495	424	793	569	386	356	1048	824	797	1038	695	671	574	665	1393	1192	574	0	833	1296
ENSMUSG00000003746	543	788	112	470	1055	1428	258	99	2	138	466	439	340	337	91	2	105	89	407	226	280	219	31	1	143	165	36	5	92	83	190	372	87	0	525	567
ENSMUSG00000003752	324	343	124	127	876	1089	135	295	0	26	338	424	356	208	90	19	110	0	249	189	105	110	97	135	462	415	49	50	253	215	115	496	270	1	324	606
ENSMUSG00000003762	875	1266	523	624	1433	1741	442	881	3	252	520	620	637	579	405	305	907	200	619	721	554	446	607	357	630	716	414	294	749	771	983	927	679	9	1621	1293
ENSMUSG00000003778	1894	2785	2443	1097	1734	3043	1062	2137	4	870	1110	1071	948	589	836	469	577	371	647	429	353	239	1272	1117	727	814	478	379	280	289	1327	1285	1012	1	814	753
ENSMUSG00000003779	32	49	27	10	33	67	5	37	0	22	27	18	14	1	2	3	28	11	14	3	8	7	5	8	25	8	9	7	12	5	56	6	16	0	37	22
ENSMUSG00000003808	2411	3638	2501	1106	2822	4683	933	1573	5	617	1316	1131	1319	1241	898	896	1282	462	1132	1220	1016	1115	1284	1224	930	1144	1207	1114	1001	1057	2227	2745	1523	0	2618	1989
ENSMUSG00000003809	776	1365	914	537	1286	2030	216	725	3	170	330	423	474	409	235	309	449	171	472	492	329	441	594	559	379	453	604	521	628	605	1272	1579	632	2	1505	1109
ENSMUSG00000003810	4196	8617	4355	2870	10894	19991	1077	1692	125	1187	3094	4554	4700	1910	833	679	1064	910	4215	4280	2858	1254	3018	2850	3733	4008	2695	2923	5420	4650	3494	4760	3085	10	9507	12907
ENSMUSG00000003812	3028	4629	2628	1418	1275	1695	700	1803	1	805	304	434	512	487	665	998	792	807	326	438	337	529	1105	1160	390	530	1149	1041	685	677	2504	1917	1314	65	1474	855
ENSMUSG00000003813	4735	7998	4129	3155	5928	6705	633	1389	3	363	1607	2159	2399	2214	648	805	1456	348	1991	2632	1920	2217	1304	836	1670	1926	1409	1155	2500	2385	3956	5520	2880	3	7674	5128
ENSMUSG00000003814	13316	25504	11969	8665	23492	34977	5090	9269	307	6917	8880	8840	9364	10480	5281	5081	7940	7374	12992	12781	9080	12368	9375	8411	6337	7953	5319	6852	10514	12751	15135	23509	11280	434	28425	26849
ENSMUSG00000003824	549	790	327	562	879	955	238	466	3	331	136	199	250	327	239	243	412	115	176	280	214	318	114	126	263	305	155	89	481	419	341	468	472	1	1036	715
ENSMUSG00000003847	1823	2288	1753	1639	1121	3054	1409	1568	25	929	478	510	592	385	1252	625	821	740	713	465	248	258	939	946	605	549	665	775	418	460	1056	1365	1667	26	942	1215
ENSMUSG00000003848	1603	1865	1167	1137	1933	2714	551	1036	2	111	772	765	821	808	374	182	281	58	499	497	429	331	526	451	520	542	92	131	391	354	717	828	595	2	1175	1038
ENSMUSG00000003849	4896	5583	702	4447	9985	7629	484	467	22	220	1288	1932	2113	2081	437	248	963	178	1431	1969	1391	1630	210	261	1603	1767	141	69	1499	1580	3291	5056	1351	5	9627	3792
ENSMUSG00000003863	269	386	346	76	110	202	51	4	0	71	51	51	48	36	54	96	25	47	44	54	33	48	316	216	98	83	128	175	81	63	262	108	89	1	110	87
ENSMUSG00000003865	1172	2487	1535	468	1638	2739	525	1059	20	534	856	807	898	643	546	931	1018	967	1214	1266	939	729	729	855	697	1024	1521	1621	1629	2000	2141	1272	1845	18	1950	2183
ENSMUSG00000003868	2591	3694	2222	1781	2626	4060	764	1200	4	1116	1144	1365	1447	1453	869	1011	1255	725	1305	1563	1114	1357	1075	918	907	1079	1493	1374	1168	1175	2289	2620	1856	1	2824	2423
ENSMUSG00000003872	281	299	201	104	42	55	40	108	0	25	20	18	30	23	36	78	36	28	25	45	19	28	177	106	27	18	189	155	49	38	245	132	94	0	77	37
ENSMUSG00000003873	3765	4444	2557	4967	3493	3670	2050	3122	102	1467	1072	1344	1427	1759	1126	1169	1340	722	987	1365	1123	1607	763	688	731	780	434	314	770	766	1630	1929	1079	13	3407	2593
ENSMUSG00000003882	257	279	82	42	52	71	2	29	0	55	8	20	22	14	8	0	0	39	4	11	4	1	0	2	0	0	1	0	0	0	110	48	0	0	30	19
ENSMUSG00000003923	2146	2876	1670	1189	2064	3413	745	940	24	328	537	652	814	811	393	351	433	250	460	595	345	467	739	723	596	766	489	470	568	585	1414	1318	907	3	1475	1386
ENSMUSG00000003929	685	747	608	352	655	1171	205	131	0	154	222	295	351	180	166	133	64	124	266	161	99	67	190	285	231	210	219	155	112	140	291	311	173	4	243	231
ENSMUSG00000003934	35	199	41	23	36	23	16	8	0	21	16	23	19	20	24	8	27	2	17	9	14	9	37	7	2	0	1	20	15	4	18	0	12	0	0	33
ENSMUSG00000003948	623	695	357	1209	1485	1927	285	219	0	129	549	723	735	843	192	157	105	79	459	490	271	420	229	173	405	450	57	59	241	283	283	258	242	1	810	940
ENSMUSG00000003949	536	581	286	1236	1380	2624	457	229	2	328	615	578	678	777	275	137	175	184	545	480	276	421	168	59	404	480	28	51	265	249	496	599	374	1	986	1298
ENSMUSG00000003955	10963	12454	9835	11473	9761	16140	4866	13561	130	5739	2551	4016	4770	5908	5195	9736	10216	5973	3449	6742	4419	6730	2542	2895	3481	4486	7668	6374	8536	8169	10076	8856	9548	33	12252	11759
ENSMUSG00000003970	16937	17448	10512	25742	15118	18269	8493	12687	261	12606	3617	4096	5839	7330	6908	6384	9460	13036	4307	5743	4557	8024	4123	3139	4475	5127	4697	3545	7869	8200	16346	14910	11385	168	20420	13230
ENSMUSG00000003974	0	0	7	0	5	2	0	0	0	0	4	0	0	2	0	0	0	0	0	2	0	0	1	0	0	3	0	0	8	0	5	0	0	0	3	18
ENSMUSG00000003992	1407	2696	1385	556	1884	2895	311	723	0	248	429	643	746	695	342	470	313	182	434	562	305	347	692	767	555	722	606	540	516	437	1096	1403	597	2	1125	875
ENSMUSG00000004018	1338	2007	1200	383	589	1026	261	692	0	261	219	235	352	246	164	105	280	147	174	177	169	148	1018	753	251	327	381	393	188	251	1107	665	427	1	606	359
ENSMUSG00000004031	20	58	35	37	82	111	35	0	1	74	26	23	49	24	5	0	23	20	38	21	18	6	16	24	39	39	13	8	9	33	8	68	1	1	19	37
ENSMUSG00000004032	4087	6734	3507	2823	3790	4338	1381	2463	2	1446	1105	1179	1585	2109	1051	1287	1704	1059	1143	1406	1076	2036	1504	1644	1167	1447	1642	1416	1686	1686	3835	3096	2449	6	4483	2739
ENSMUSG00000004035	6451	16096	7913	1919	3636	4273	701	2947	25	1152	720	1141	1464	1498	689	1717	1773	1191	837	1530	1000	1498	4120	4366	1526	1653	6342	5613	2586	2421	6831	7651	5014	7	4112	2399
ENSMUSG00000004038	1	16	0	6	7	24	0	1	0	0	4	1	3	2	4	3	0	0	2	4	0	5	0	0	3	8	0	1	8	3	4	30	3	0	11	16
ENSMUSG00000004040	9438	14547	9950	4925	10617	16909	3834	6482	228	3666	5960	6242	5804	4368	3049	2597	3758	3411	5910	5016	3541	3064	6965	8070	5672	6206	7439	7340	5128	5910	10422	11000	5671	15	8963	7467
ENSMUSG00000004043	166	378	119	277	594	916	150	70	0	72	386	274	313	171	147	37	29	66	258	218	153	95	107	186	344	328	54	55	230	190	71	228	101	0	420	238
ENSMUSG00000004044	2273	2275	1166	2882	3517	3068	1806	1806	54	1399	1574	1694	1645	1671	1608	1273	1339	1520	2080	1761	1481	1495	574	427	977	1144	621	548	1316	1425	2006	2933	2169	44	2115	3817
ENSMUSG00000004054	663	1511	519	647	2184	2990	297	319	4	299	951	1049	973	624	168	17	92	120	422	347	248	165	169	227	869	927	70	21	263	341	136	320	119	1	615	625
ENSMUSG00000004056	7711	14966	5399	3834	12542	21871	1408	2359	22	1426	3060	4662	4901	4271	995	1468	1768	1048	3785	4951	2676	3106	3796	4546	3715	4500	4028	4208	4578	4806	6372	8684	4633	4	11861	10198
ENSMUSG00000004069	3435	5689	1706	1747	5009	7961	988	1666	7	755	2004	2274	2409	1966	555	597	698	260	1698	1624	1238	1169	1107	1115	1907	2235	588	468	1476	1525	1703	2377	1343	3	3653	3065
ENSMUSG00000004070	3132	5157	3231	1133	2415	3451	580	1554	4	372	695	782	940	894	488	645	816	305	596	799	487	758	1445	1369	869	977	1445	1223	891	902	2360	2521	1477	18	2499	1573
ENSMUSG00000004071	3166	6683	2885	1392	5645	9285	649	1735	10	621	1501	1998	2129	2215	624	804	1025	347	1429	1660	1105	1165	1311	1397	1630	1902	1664	1553	1798	1634	2610	3037	2502	7	3759	3133
ENSMUSG00000004085	1001	2147	802	981	1811	3153	669	920	35	263	913	779	937	524	442	182	229	233	1020	613	447	325	629	348	603	671	134	217	371	412	786	908	669	8	1150	1487
ENSMUSG00000004096	5998	8846	5239	5308	5792	7063	2102	3833	80	1725	1499	1940	2509	2639	1772	1586	1767	967	1738	2303	1652	2532	1603	1466	1301	1672	1655	1508	1849	1857	4877	5446	3736	18	6989	4673
ENSMUSG00000004098	90	41	40	93	137	295	60	54	1	38	94	99	89	54	98	31	31	3	189	170	133	41	0	9	2	0	0	8	8	0	21	84	20	4	199	129
ENSMUSG00000004099	1250	2010	1436	1379	2010	2758	1158	836	30	1057	2223	1415	1781	770	820	663	865	790	2449	1439	1383	702	765	598	1715	1856	743	881	1442	1662	2667	2340	1092	8	2113	2134
ENSMUSG00000004100	1178	2123	1272	940	1526	2473	615	962	48	463	691	728	745	640	612	150	393	147	311	258	225	206	376	299	423	443	257	158	198	218	397	831	367	0	654	566
ENSMUSG00000004105	327	394	151	313	898	1373	162	67	1	111	635	749	473	454	54	57	45	36	446	314	162	220	82	52	26	66	13	30	14	65	50	123	229	20	358	361
ENSMUSG00000004110	153	589	158	353	854	1182	137	56	7	84	163	205	256	169	152	168	51	69	224	199	121	103	1	0	0	0	0	1	1	0	213	272	234	23	537	392
ENSMUSG00000004113	6	41	14	4	1	17	0	30	1	0	2	1	3	0	5	3	2	0	2	2	0	0	41	15	5	4	12	8	7	6	9	6	14	0	5	3
ENSMUSG00000004127	380	320	237	243	456	755	244	85	1	136	164	142	202	196	146	246	149	120	163	135	111	127	69	63	96	124	91	71	64	88	394	341	235	11	363	229
ENSMUSG00000004151	529	1144	223	730	1739	3111	366	1008	3	408	478	622	851	695	360	261	572	343	531	411	324	376	249	213	653	824	150	106	539	642	566	685	426	0	1093	896
ENSMUSG00000004187	94	220	44	55	214	362	28	0	10	18	64	90	90	59	22	35	26	3	73	52	65	48	112	49	76	117	37	77	101	94	49	35	7	0	186	182
ENSMUSG00000004207	18296	24314	10070	6868	14566	40589	4936	11703	66	2196	12124	10566	9471	9811	5299	5494	9082	3565	11527	14659	9220	9886	10952	11143	7033	11750	7368	10409	11684	15656	18740	19094	12565	17	32951	18580
ENSMUSG00000004221	1455	2758	921	969	3767	6173	488	657	12	358	1196	1378	1257	939	468	293	465	317	1111	967	683	487	435	585	1162	1179	438	384	934	906	857	1661	877	0	1919	2010
ENSMUSG00000004231	346	416	384	162	120	179	92	330	22	110	32	44	50	43	43	46	19	47	30	29	22	28	211	268	70	87	250	194	74	115	303	195	92	6	91	73
ENSMUSG00000004233	225	802	367	254	671	1012	88	519	1	169	190	249	280	220	80	113	162	79	148	149	138	114	121	108	221	271	119	93	169	143	326	411	213	1	422	321
ENSMUSG00000004263	257	264	275	321	120	127	156	236	14	325	34	42	55	74	144	133	102	223	37	48	53	70	215	189	46	47	238	274	92	95	273	256	196	0	169	135
ENSMUSG00000004264	3863	5398	2544	3502	5413	6731	1856	2888	19	728	1600	2057	2058	2730	1369	891	1490	557	1581	2059	1493	2080	1015	811	1434	1489	695	540	1414	1550	2430	3135	1557	17	5625	4182
ENSMUSG00000004266	571	1282	687	220	594	954	201	367	1	163	269	310	295	203	127	108	262	175	244	329	229	214	313	213	277	298	243	180	288	341	465	585	195	0	776	482
ENSMUSG00000004267	5885	8087	9038	1155	2973	7266	1218	1400	13	494	1940	1262	1739	1239	1513	1734	1538	1239	2668	2339	1282	1466	4349	3450	1937	1860	6500	4199	3365	2507	9184	6367	5668	5	3706	4372
ENSMUSG00000004268	5006	5777	3327	3289	3831	6335	2205	3501	31	751	1086	1447	1814	2096	1347	1226	1565	438	996	1450	1052	1503	1638	1314	1016	1085	1020	931	975	1033	3481	2808	1987	10	3709	2633
ENSMUSG00000004270	1217	2900	776	807	3278	5481	383	607	3	362	986	1250	1287	1610	221	199	203	70	613	751	452	642	571	509	778	1097	64	92	411	489	355	938	591	0	1780	1478
ENSMUSG00000004285	10708	15190	8475	11931	10554	14091	4074	9678	116	7633	2351	3498	4961	6335	2999	3759	4688	4522	2739	4314	2912	6022	2558	2237	2566	3413	1639	1379	4211	3742	6281	6878	4632	5	12055	7730
ENSMUSG00000004296	1	0	6	4	0	1	0	5	0	0	0	0	4	0	0	0	0	0	0	0	0	0	0	0	2	0	2	0	0	3	0	1	8	0	0	8
ENSMUSG00000004317	548	977	489	455	690	1185	327	577	0	347	185	228	275	177	275	112	171	216	284	169	112	98	208	215	282	277	64	61	151	287	437	257	205	2	303	464
ENSMUSG00000004319	6473	10433	6609	1952	4809	8008	1807	4764	92	1342	1447	1724	1955	1305	1588	1559	1535	1414	1724	1443	928	863	4898	3962	1646	2031	2158	3017	1513	2007	5695	4972	3536	7	3489	2615
ENSMUSG00000004328	17	100	1	9	49	27	5	0	1	2	15	2	16	3	27	2	0	0	4	0	0	5	4	4	4	5	0	0	1	2	0	0	3	0	4	4
ENSMUSG00000004341	4	0	1	17	24	29	9	0	0	0	4	10	1	22	2	0	0	8	2	6	5	9	0	0	8	0	0	2	3	7	6	0	0	0	20	9
ENSMUSG00000004344	0	0	0	2	1	0	3	0	0	0	0	0	0	0	3	0	0	0	0	0	0	0	0	0	0	0	0	0	0	0	0	0	0	0	1	3
ENSMUSG00000004347	58	26	47	133	97	208	58	32	4	10	42	55	39	69	71	16	6	26	67	61	26	28	3	58	12	15	12	1	27	20	61	57	52	9	70	160
ENSMUSG00000004356	282	360	184	199	395	688	474	217	12	150	398	261	197	88	357	184	115	140	495	276	187	88	239	73	194	108	17	51	124	120	183	173	270	1	289	600
ENSMUSG00000004359	20	7	24	10	4	20	0	0	0	0	4	2	0	8	4	0	0	3	7	7	3	2	0	0	0	0	0	0	0	0	0	0	1	0	15	6
ENSMUSG00000004360	37	12	29	60	60	101	3	99	0	7	26	27	32	25	26	2	28	12	13	15	4	22	44	20	28	32	30	20	4	8	45	49	1	0	20	33
ENSMUSG00000004364	4193	8541	3805	2781	7179	14513	1233	2678	57	1167	624	798	3604	1037	1138	778	961	923	619	905	414	758	1985	1761	2760	3278	1325	1364	2492	2519	3985	4558	2474	7	6068	7100
ENSMUSG00000004366	1	0	0	0	0	1	0	0	0	0	0	0	0	0	1	0	0	0	0	0	0	0	0	0	0	0	0	0	0	0	0	0	0	0	1	1
ENSMUSG00000004371	1361	477	302	1246	611	919	557	493	1	195	266	275	259	337	310	213	234	124	311	324	278	240	39	27	16	16	34	13	18	15	331	674	365	0	602	484
ENSMUSG00000004383	339	332	209	270	267	655	224	48	1	165	94	115	129	109	82	65	27	47	80	57	57	61	124	109	70	83	14	3	33	50	150	109	157	7	140	151
ENSMUSG00000004393	1772	3328	1747	1253	3721	4723	632	841	15	504	1499	1491	1628	1532	655	540	890	242	1594	1383	1152	1215	710	698	940	927	675	586	934	952	1786	1599	1713	10	3262	2394
ENSMUSG00000004394	11438	19162	10191	4200	10911	12642	2180	4977	36	1345	2735	3505	4015	4525	2372	3914	4451	1059	3176	4697	3270	4604	5982	5791	2826	3716	4098	5897	4590	5109	11979	11952	7750	10	12175	9075
ENSMUSG00000004415	57	28	10	7	12	51	10	8	7	21	17	13	29	12	15	3	0	4	10	1	9	12	1	13	2	14	3	2	2	3	28	5	27	1	21	12
ENSMUSG00000004446	356	880	189	281	500	1135	91	318	4	34	167	217	304	214	70	0	41	50	142	151	80	87	2	0	82	88	7	12	68	61	152	156	105	0	326	312
ENSMUSG00000004451	1587	2477	866	1387	3539	4683	545	425	6	471	1112	1583	1442	1474	252	261	472	245	1098	1144	937	805	118	161	688	806	110	106	553	553	647	1246	451	3	2409	2441
ENSMUSG00000004455	2142	4124	1449	695	2654	4650	654	964	2	131	806	1390	1379	1363	490	562	605	202	830	1025	557	850	797	763	724	1082	831	678	957	977	1384	1827	1384	4	1866	1854
ENSMUSG00000004460	4939	9416	3556	2876	6725	8964	1969	3983	30	1265	2136	2918	3167	3194	1621	1510	2689	866	2779	3264	2331	3110	2573	2480	1810	2148	1211	1436	2157	2697	4596	6180	3179	0	8805	6741
ENSMUSG00000004462	869	1173	968	337	1140	1828	99	116	1	193	413	439	494	378	163	77	46	96	265	300	177	150	332	325	485	506	271	268	258	291	476	353	372	2	591	572
ENSMUSG00000004473	151	274	179	102	92	146	25	369	1	119	35	37	43	43	13	26	47	29	11	36	21	37	100	54	48	47	54	44	51	47	43	34	89	0	89	70
ENSMUSG00000004500	605	1001	510	142	617	1093	111	238	0	67	188	297	290	183	32	9	32	6	102	72	45	37	365	216	321	378	118	123	103	121	127	110	89	0	111	194
ENSMUSG00000004508	453	746	333	687	1840	3595	526	370	5	518	674	678	834	376	156	69	279	251	614	512	424	179	133	89	787	855	82	39	617	542	205	720	609	2	992	1457
ENSMUSG00000004530	1223	1991	860	873	4352	6369	625	363	2	240	1763	2048	1704	1566	285	334	278	105	1890	1627	1053	795	64	34	419	456	28	14	294	280	608	953	370	0	3063	3404
ENSMUSG00000004535	7392	12558	6974	5625	8356	13907	3127	5143	201	2928	4804	4598	4966	3654	3448	3278	4566	3652	5960	5348	3988	3156	3274	2789	3817	4660	3668	3307	5213	5122	11035	13050	6762	25	9915	8761
ENSMUSG00000004540	34	0	1	5	2	29	1	0	1	1	0	1	2	3	0	0	0	0	0	0	0	0	0	0	1	0	1	0	0	2	1	0	0	0	12	4
ENSMUSG00000004542	0	0	0	1	0	2	0	0	0	0	0	0	0	0	0	0	0	0	0	0	0	0	0	0	0	0	0	0	0	0	0	0	0	1	0	0
ENSMUSG00000004552	38	0	31	0	8	28	0	0	0	8	2	6	7	13	0	0	0	0	4	6	4	7	0	2	8	5	0	0	9	6	3	1	1	2	11	5
ENSMUSG00000004558	6816	7781	3098	8702	18791	34916	4842	5849	257	6148	6731	7901	7910	9429	5089	6009	9075	5791	9999	10947	7077	10212	1388	1437	8473	9890	2544	1260	13320	11361	6960	10824	8817	36	21347	20360
ENSMUSG00000004561	309	765	596	140	285	413	170	443	0	53	123	111	119	141	197	188	99	87	101	117	63	93	344	238	90	94	194	145	59	85	520	241	36	1	229	164
ENSMUSG00000004562	591	984	495	1005	1761	2623	928	714	30	964	1218	945	950	574	768	418	634	872	1229	936	665	399	349	329	856	1025	211	162	810	1056	527	756	783	9	1176	1727
ENSMUSG00000004565	814	1290	814	536	1928	2344	466	495	7	430	902	822	805	539	360	481	558	210	903	755	549	485	700	747	864	922	578	877	716	1092	940	1672	931	3	1648	1449
ENSMUSG00000004567	1016	3009	952	914	2736	3381	340	955	6	502	867	1157	1150	1170	348	247	570	460	1078	1395	773	1215	999	1013	712	972	541	653	1031	1341	1305	1906	874	2	3180	2346
ENSMUSG00000004568	360	650	325	534	1270	2355	317	274	10	184	816	722	708	259	234	245	306	143	969	549	473	223	186	247	815	911	198	105	649	635	312	555	403	6	1006	1347
ENSMUSG00000004591	2535	3110	2455	2002	2704	4657	1223	1924	33	803	1300	1487	1446	901	963	632	633	393	1396	1184	775	557	857	733	1254	1660	432	328	944	1013	1754	2459	784	1	2412	2009
ENSMUSG00000004609	59	57	29	6	14	50	2	0	0	13	1	7	6	3	1	0	16	0	3	1	2	4	0	1	0	3	5	0	0	5	13	0	13	0	24	7
ENSMUSG00000004610	1022	1117	857	882	661	599	563	878	0	430	246	252	242	408	426	485	467	432	248	309	276	389	418	246	282	240	478	323	274	270	915	861	471	24	784	445
ENSMUSG00000004612	37	60	0	0	2	14	3	45	0	24	0	0	2	1	1	0	0	0	0	0	0	11	0	0	0	0	0	0	0	0	0	42	0	0	0	0
ENSMUSG00000004613	0	0	0	0	0	0	0	0	0	0	0	0	0	0	0	0	0	0	0	0	0	0	0	0	0	0	0	0	0	0	0	0	0	0	0	0
ENSMUSG00000004626	1717	3358	1549	1003	2885	3803	534	1163	5	909	1144	1234	1364	1162	489	620	1303	800	1170	1386	1066	974	803	865	1310	1495	1163	882	1630	1583	1543	2967	1522	4	3360	2046
ENSMUSG00000004630	2	10	7	0	0	0	0	0	0	0	0	0	1	1	0	0	0	0	1	0	1	0	9	0	0	0	2	0	0	0	7	0	0	0	1	1
ENSMUSG00000004631	1296	1555	848	641	1574	1912	450	788	29	468	382	597	662	546	511	277	432	419	634	737	475	483	408	531	271	439	382	492	325	461	1332	1719	569	3	1723	1229
ENSMUSG00000004633	1535	3380	837	400	1071	1055	107	909	0	175	198	263	263	279	79	365	99	132	170	209	155	195	862	790	412	418	717	584	443	449	1394	1818	708	1	1125	287
ENSMUSG00000004637	610	1270	518	427	1071	1131	196	397	1	197	288	471	429	461	185	36	240	164	341	441	314	371	485	391	326	358	369	367	557	477	653	764	430	12	855	695
ENSMUSG00000004642	2139	2414	1607	481	1677	2774	693	1568	11	112	677	757	781	745	443	357	497	88	406	415	291	356	711	749	547	589	349	254	232	284	783	1045	859	2	780	610
ENSMUSG00000004651	1	0	17	21	27	42	4	0	0	3	22	31	5	22	17	30	3	2	25	34	11	15	0	0	2	2	1	1	0	0	16	29	4	0	22	11
ENSMUSG00000004654	0	0	1	1	0	0	0	0	0	0	0	0	0	0	0	0	0	0	0	1	0	1	0	0	0	0	0	0	0	0	0	0	0	0	0	0
ENSMUSG00000004655	369	324	248	795	851	2586	475	232	5	223	759	746	592	1116	266	235	72	156	699	992	548	1143	9	0	20	55	15	1	3	8	357	433	423	1	663	1578
ENSMUSG00000004661	429	770	299	153	399	747	111	1041	0	176	150	219	232	110	81	66	87	84	166	125	84	63	504	447	242	238	259	212	202	200	186	108	133	2	299	209
ENSMUSG00000004665	1024	1513	523	1916	4025	6590	414	414	1	136	1453	1496	1613	2423	295	394	374	187	1473	1688	979	1526	21	88	665	878	10	16	789	714	428	1053	348	4	3398	2892
ENSMUSG00000004667	4453	7450	3758	4726	5244	7134	1514	3546	9	1153	1485	1804	2130	2450	1099	844	1578	726	1541	1927	1572	2345	1456	1524	1440	1671	1144	941	1843	1935	3088	3667	2022	4	6067	4155
ENSMUSG00000004668	161	127	122	336	176	888	110	1	1	15	229	153	238	117	119	13	31	61	405	203	119	147	83	52	171	167	47	28	104	245	126	230	242	5	358	634
ENSMUSG00000004677	852	809	895	514	1150	2059	672	945	0	435	828	757	643	201	534	151	423	267	801	425	336	91	398	453	474	459	195	282	291	347	408	528	276	0	551	1021
ENSMUSG00000004698	620	1125	503	224	439	705	147	132	8	206	214	212	202	129	136	43	69	64	145	116	72	46	281	286	143	201	160	170	134	84	305	203	377	20	240	197
ENSMUSG00000004707	132	140	57	24	87	51	31	59	0	0	19	15	21	6	5	0	1	0	14	21	9	23	0	0	0	0	0	0	0	0	128	66	18	0	25	21
ENSMUSG00000004709	76	270	78	15	4	44	49	3	0	14	103	98	150	198	159	5	15	24	216	143	90	140	0	0	0	0	0	0	0	0	4	13	14	0	27	25
ENSMUSG00000004730	950	2135	834	172	417	554	92	613	2	173	109	146	110	103	70	148	93	40	177	224	91	112	0	9	0	1	0	0	0	0	440	651	239	0	489	267
ENSMUSG00000004748	355	695	265	160	206	265	52	153	0	33	41	66	67	75	37	29	20	4	34	48	33	27	300	154	56	65	212	110	48	60	227	139	54	0	156	84
ENSMUSG00000004768	1160	2034	1106	455	1676	2904	305	657	107	233	473	503	655	525	239	61	149	123	389	353	208	303	498	645	656	698	241	291	381	400	558	869	508	0	781	816
ENSMUSG00000004771	14528	22067	11952	5194	10739	15763	3376	8736	75	2401	2751	3406	4132	4110	2609	3703	4137	2302	2879	3326	2654	3411	5511	5166	3457	4187	5669	5294	4096	4345	12092	10870	9014	36	9629	7009
ENSMUSG00000004788	1669	2514	1572	1537	2344	3472	508	869	3	255	806	865	992	1171	409	430	643	209	800	822	667	835	882	697	759	901	492	371	852	825	1236	1708	999	3	2267	1546
ENSMUSG00000004789	2976	5008	2570	1778	4840	7808	1226	1895	0	896	1378	1554	1601	1418	669	847	808	508	1378	1426	947	964	1571	1586	1496	1699	1002	737	1242	1537	2869	3302	1708	1	4145	3166
ENSMUSG00000004791	42	22	17	71	80	148	34	132	1	2	49	80	55	52	45	53	12	26	34	65	47	37	0	11	15	6	6	13	23	18	21	44	167	0	89	105
ENSMUSG00000004798	2831	5149	2525	1104	3566	6594	500	1385	149	544	1024	1260	1558	742	327	202	253	228	866	764	514	422	1902	1473	2157	2175	745	808	1766	1414	954	1462	624	2	1867	2566
ENSMUSG00000004814	68	199	236	23	6	59	0	0	0	0	2	0	1	3	0	11	0	0	3	6	9	0	0	0	0	1	0	0	2	0	8	15	0	0	8	8
ENSMUSG00000004815	103	185	10	39	350	431	12	48	0	5	154	114	110	54	12	0	8	7	133	63	52	13	28	1	152	170	20	13	72	103	2	49	135	0	160	210
ENSMUSG00000004821	0	0	0	0	0	0	0	0	0	0	0	0	0	0	1	0	0	0	0	0	0	0	0	0	0	0	0	0	0	0	1	0	1	0	0	0
ENSMUSG00000004837	234	399	184	245	286	462	169	87	1	134	196	203	209	107	47	53	46	37	155	110	106	115	0	0	3	0	3	0	1	6	63	157	40	0	221	248
ENSMUSG00000004842	5	0	49	1	0	4	6	0	4	7	0	0	1	0	25	5	16	8	2	1	1	0	1	0	1	2	0	2	0	1	3	8	3	2	2	3
ENSMUSG00000004843	4209	5235	2199	2044	4579	7416	1159	2676	86	648	1386	1729	2152	1924	864	1039	1132	410	1423	1681	1137	1540	1061	1101	1376	1611	907	715	1396	1339	2895	3326	2127	4	3581	3261
ENSMUSG00000004846	3073	5303	1877	3128	8479	10185	1547	1466	11	2340	3007	2979	3554	2768	1769	1934	4101	2882	4195	3879	3063	3096	1301	1368	3249	4274	853	800	4197	5867	3552	6460	3255	26	10785	8332
ENSMUSG00000004849	8690	12824	5226	6304	9366	10509	3784	7691	48	3326	2241	3220	3659	5075	2580	4088	5062	2142	2377	3124	2318	3644	3406	2883	2659	2901	2599	2212	3006	2953	6159	6142	3755	8	8194	5673
ENSMUSG00000004864	3236	5056	2281	4043	6235	6746	1458	2021	9	793	1614	2402	2307	2885	1347	981	2061	908	1942	2686	1971	2610	851	1228	2285	2609	1197	951	2631	2835	2154	3438	1888	2	5729	4337
ENSMUSG00000004865	2542	4492	2596	1505	1612	2410	1036	1317	181	638	550	693	776	689	624	537	757	353	560	616	436	458	1530	1331	616	715	811	779	561	573	2045	2333	1414	138	1822	1319
ENSMUSG00000004872	21	26	1	54	17	26	20	28	1	0	21	14	8	14	18	1	2	14	7	25	4	10	0	0	0	1	0	0	0	0	2	12	0	0	30	26
ENSMUSG00000004880	562	1721	595	307	2131	2627	378	100	77	29	829	824	727	392	232	64	200	40	628	480	336	217	711	660	513	674	307	305	272	375	476	620	587	1	1053	726
ENSMUSG00000004885	1412	984	414	1345	1520	1981	631	604	3	272	453	544	587	862	643	538	733	282	614	768	615	1010	216	167	653	715	216	163	1062	917	1548	1496	918	1	1965	1359
ENSMUSG00000004891	3827	4059	2125	7906	7470	11472	4272	2127	23	1644	3527	2982	3288	1972	3024	1566	2088	853	5074	3284	2128	1662	156	141	1252	1089	164	161	1071	1258	2474	4372	3600	96	7373	7432
ENSMUSG00000004892	0	1	0	9	10	38	0	0	0	0	2	5	4	1	16	0	2	5	3	9	2	0	0	0	0	0	2	16	0	0	4	11	12	0	12	20
ENSMUSG00000004894	0	14	0	0	1	10	0	0	0	0	3	1	1	0	1	0	0	0	4	1	0	0	6	0	3	1	2	1	4	3	3	19	0	0	0	1
ENSMUSG00000004895	462	790	559	229	613	736	115	192	6	94	186	172	260	238	102	71	108	84	176	108	106	82	235	173	163	188	90	126	79	105	291	390	261	3	275	272
ENSMUSG00000004896	271	618	341	157	280	365	101	113	1	109	167	137	123	106	155	72	103	101	104	88	51	43	431	251	142	152	111	169	95	69	146	284	158	0	114	124
ENSMUSG00000004897	21253	28379	13143	13606	25163	32810	8446	11581	49	5478	6236	8457	9547	9869	5663	6746	9812	4236	7965	9821	7412	9094	5462	4590	5851	6571	6350	4878	8268	8950	18690	20174	14696	78	27124	21179
ENSMUSG00000004902	325	482	242	183	384	404	225	269	2	187	87	77	143	134	53	33	230	105	59	86	42	85	9	178	128	141	58	65	93	118	135	248	26	7	336	123
ENSMUSG00000004929	1885	3313	1601	882	2205	3069	401	1218	54	605	942	968	1077	920	316	465	619	350	912	968	860	831	1138	757	948	991	1184	959	1134	1244	1634	2364	1273	6	2468	1960
ENSMUSG00000004931	700	1234	371	793	2148	2951	285	445	0	214	674	896	912	761	240	160	406	107	709	823	658	623	189	296	571	635	226	197	635	628	420	577	474	3	1862	1693
ENSMUSG00000004933	576	732	749	103	201	254	41	170	1	96	65	103	89	66	94	192	66	48	74	129	72	50	791	546	116	110	633	383	151	148	553	333	398	1	156	143
ENSMUSG00000004934	1620	2338	1521	894	1143	1607	707	797	13	425	467	564	480	448	369	357	396	109	288	278	168	213	726	718	430	456	299	376	253	260	718	735	376	2	457	349
ENSMUSG00000004936	6447	8281	3322	4019	9138	16966	2994	6117	68	1798	4490	4828	5362	4292	2456	2611	5381	1800	4843	5165	3733	3693	2011	2230	4369	5737	1505	1128	5591	6058	4916	6005	3781	39	7078	8864
ENSMUSG00000004937	4269	7519	3575	3599	10350	14520	1196	1284	16	918	3152	3998	4052	4315	1064	1388	1965	779	3826	4403	3318	3783	1593	1570	3149	3558	1521	1557	4460	4429	3168	5216	2305	45	11305	8844
ENSMUSG00000004939	9	12	20	9	5	22	3	0	0	1	2	1	5	6	5	0	6	0	1	1	1	3	44	0	1	2	2	1	3	0	9	3	3	0	12	2
ENSMUSG00000004945	3129	3895	2157	4482	4062	5494	677	1247	23	718	554	933	1344	2005	671	751	1195	623	999	1185	893	1546	703	581	1252	1328	793	658	1688	1507	2240	2637	1555	18	5050	3424
ENSMUSG00000004947	483	522	243	322	710	982	176	567	7	197	269	331	296	258	73	28	71	118	157	112	68	83	77	140	265	255	29	31	136	120	52	186	149	0	183	271
ENSMUSG00000004948	27	38	26	29	8	7	4	10	0	4	2	3	4	1	4	21	22	6	5	3	3	1	0	0	1	0	2	7	7	9	18	18	0	0	1	7
ENSMUSG00000004951	4057	4032	1536	4332	5201	7055	2233	3605	54	2461	1702	1984	2414	3646	59092	36500	52726	47710	37854	27909	24443	19758	480	479	2169	2610	18684	10585	44658	42541	83934	137142	105669	126	65569	62140
ENSMUSG00000004952	104	181	41	80	156	153	63	44	2	40	54	51	56	46	49	48	25	21	67	71	33	37	37	30	28	48	35	14	26	73	57	49	23	1	203	113
ENSMUSG00000004961	74	216	113	4	98	115	23	25	0	55	24	31	37	41	12	41	27	21	24	46	22	17	109	95	44	21	58	41	24	21	79	128	50	0	91	52
ENSMUSG00000004980	23786	33678	18366	10030	18469	21271	10538	16728	64	4859	7667	7705	10290	8249	13110	13670	14751	6976	11700	10671	7954	8282	12959	11528	6137	7612	18061	16573	10071	10984	41976	33446	25756	54	19803	19593
ENSMUSG00000004988	5	2	6	15	5	12	8	1	4	0	0	1	3	1	19	3	8	0	4	0	3	1	10	0	0	2	0	2	5	0	3	29	18	1	4	10
ENSMUSG00000004994	443	847	583	284	593	965	179	430	18	104	258	294	293	245	199	99	252	143	252	308	182	212	251	274	192	241	246	201	296	277	448	625	276	0	610	423
ENSMUSG00000004996	1496	1805	838	612	872	1152	449	898	2	355	320	322	472	385	332	481	425	292	276	329	226	363	562	523	262	306	417	430	248	270	959	1002	617	10	1015	542
ENSMUSG00000005034	1963	2180	1127	1204	3745	6807	961	922	50	1068	1650	1665	1980	1444	643	636	589	617	1563	1153	760	771	540	319	1096	1240	322	305	857	910	1086	1416	696	5	1843	2419
ENSMUSG00000005043	382	335	162	281	452	583	172	64	18	245	135	118	134	147	116	80	125	99	124	73	70	80	119	74	137	130	61	59	83	123	218	131	161	8	266	170
ENSMUSG00000005045	437	548	594	189	102	156	219	518	0	179	35	47	37	32	160	269	122	175	34	68	39	10	618	394	92	94	753	794	144	163	774	313	471	3	118	106
ENSMUSG00000005054	20160	24509	10542	19796	15292	19499	6328	12402	62	6704	2997	4188	6401	7796	4324	5582	4899	5321	3366	5910	4607	8028	1723	1531	2418	3134	1612	1143	3610	3488	12212	10564	6619	74	17392	12498
ENSMUSG00000005057	14	208	66	22	145	255	10	3	0	18	53	45	59	41	16	1	7	18	62	34	25	32	27	32	32	32	17	12	30	20	49	51	1	1	85	93
ENSMUSG00000005069	1249	2086	894	1130	3179	5125	509	1112	2	389	1176	1381	1211	1062	454	301	312	97	911	920	639	502	596	612	1244	1267	270	156	802	841	564	990	636	5	2168	2118
ENSMUSG00000005078	2326	3314	1485	1672	2291	3611	988	1645	5	716	630	925	1042	1280	772	504	1002	341	654	732	514	729	1010	866	602	822	429	363	495	615	1546	1418	819	4	1450	1091
ENSMUSG00000005087	1320	2134	819	1406	3245	5611	1103	408	2	691	1213	1367	1416	1599	789	459	383	382	1533	1387	898	910	35	12	116	211	108	57	181	199	810	1091	647	6	2310	2660
ENSMUSG00000005089	163	163	138	183	279	557	124	160	1	28	96	119	134	96	92	69	47	32	66	92	54	48	30	14	2	9	18	52	9	6	123	160	135	1	253	292
ENSMUSG00000005102	303	330	399	210	444	964	322	374	0	256	339	301	301	105	265	134	168	84	222	186	135	54	288	243	236	290	141	131	138	151	165	242	188	1	284	335
ENSMUSG00000005103	9905	19817	7239	6876	28285	46066	4417	6867	199	3926	10413	12195	12992	9547	4169	3781	8821	3535	12890	13270	10403	7905	3577	3423	10556	12295	4330	3607	13524	14109	10104	16432	9371	46	31686	27198
ENSMUSG00000005107	12	15	15	4	43	37	1	1	0	2	15	21	12	28	2	0	2	1	11	6	4	15	59	4	11	8	3	4	1	10	23	4	8	0	13	15
ENSMUSG00000005124	344	337	129	427	735	1230	107	1	0	36	152	227	270	245	115	127	4	4	189	115	89	95	21	48	105	97	3	11	68	50	154	151	391	3	364	327
ENSMUSG00000005125	1312	1416	608	2076	3858	6682	1363	2054	31	631	1452	1368	1230	1201	1668	1114	3173	1031	2243	2053	1678	1155	116	263	1168	1701	426	298	2931	3694	1261	1336	1488	30	4335	4381
ENSMUSG00000005131	32	29	22	21	29	58	14	18	1	23	19	6	21	13	6	0	16	0	11	5	4	5	16	30	9	26	6	0	4	8	30	18	0	0	6	18
ENSMUSG00000005142	392	1136	376	191	707	879	149	199	0	288	372	318	283	172	100	61	287	247	378	339	216	181	347	276	321	318	136	136	218	325	454	854	57	0	800	531
ENSMUSG00000005148	1416	1849	570	2046	3661	4725	423	998	7	937	956	1215	1158	1507	571	496	1603	660	997	933	800	851	317	449	1562	1740	310	255	1300	1258	944	1646	966	2	2808	2196
ENSMUSG00000005150	978	1443	1024	448	765	1084	498	604	1	425	223	262	290	408	326	482	424	220	291	299	231	355	460	343	245	257	510	522	387	328	1207	769	454	1	826	640
ENSMUSG00000005161	16990	23970	13342	10944	11739	17611	5565	12161	65	7447	3343	4027	5641	5914	5126	7195	11668	7805	3853	5439	4216	6831	5346	5267	4459	5604	7790	6487	7667	7495	17669	16103	11409	39	16726	9904
ENSMUSG00000005198	1240	1482	1276	1214	1952	4544	1041	1286	22	854	1693	1183	1226	781	706	615	543	547	1491	1161	742	673	1163	1075	1730	1446	1096	992	1318	1637	1207	1277	1194	0	1525	2315
ENSMUSG00000005202	43	0	12	36	52	103	0	0	0	0	13	7	13	9	3	0	14	0	13	4	5	16	34	0	21	46	16	1	30	33	17	71	28	1	77	76
ENSMUSG00000005204	1456	1490	846	1445	1475	2932	508	337	46	556	392	578	617	683	502	223	365	283	444	472	310	369	476	469	360	481	296	300	509	437	734	874	620	5	1090	1181
ENSMUSG00000005220	45	55	43	32	127	109	54	80	0	53	115	98	77	56	52	0	42	89	165	77	49	30	72	82	48	51	25	38	96	55	61	15	110	0	124	52
ENSMUSG00000005225	612	539	161	513	1228	1779	222	167	2	42	340	485	392	274	106	194	115	57	262	282	149	164	117	146	346	382	119	128	207	207	296	302	220	3	570	581
ENSMUSG00000005232	0	0	0	0	0	0	0	0	0	0	0	0	0	0	1	0	0	0	2	0	0	0	0	0	0	0	0	3	0	0	10	0	3	0	0	0
ENSMUSG00000005233	121	94	66	35	55	114	13	0	0	56	28	19	32	36	25	8	7	15	27	31	11	20	14	4	12	7	8	6	8	10	69	32	0	0	37	42
ENSMUSG00000005237	251	520	117	95	180	283	24	335	1	39	47	51	66	36	53	32	47	46	67	93	48	50	271	214	104	77	286	218	127	109	260	158	124	2	138	93
ENSMUSG00000005251	698	780	424	657	1938	3470	336	489	7	283	977	1173	905	513	374	464	565	184	904	754	534	337	255	254	1151	1422	191	189	1045	945	346	863	398	0	1320	1782
ENSMUSG00000005262	3618	4977	2451	2075	5285	7720	1415	1795	26	1112	1597	1894	2210	2046	1417	1677	3743	782	1833	2218	1733	1911	787	1173	1738	1961	1205	1229	2490	2411	3672	4198	2574	0	5047	4596
ENSMUSG00000005267	234	96	191	105	389	724	69	244	16	50	120	195	130	82	44	36	44	31	115	89	79	34	122	68	139	124	43	40	87	110	57	84	77	8	145	150
ENSMUSG00000005268	0	10	8	0	1	2	2	1	2	0	0	0	0	0	18	0	0	0	0	1	2	2	2	1	0	0	0	0	0	0	16	6	72	6	6	3
ENSMUSG00000005299	2735	4454	1805	1872	4874	7093	1053	1444	4	818	2035	2043	2281	1458	739	782	1941	560	2113	2289	1747	1349	1403	1270	1717	2052	941	793	2063	2421	3073	4353	1737	4	5548	4444
ENSMUSG00000005312	4540	7381	4205	3360	11796	17286	2226	2834	79	1224	5305	5640	5837	3894	2307	1922	2604	1676	6727	5687	4487	3317	2187	2276	4621	5553	2622	2294	6025	5843	4125	6618	4476	24	10910	11893
ENSMUSG00000005320	151	236	110	139	727	1044	113	141	1	167	251	302	335	225	123	130	212	123	301	274	227	195	62	74	263	320	21	35	336	360	120	184	53	3	723	679
ENSMUSG00000005338	2	27	17	15	1	19	5	0	0	30	3	1	4	8	7	1	2	4	0	3	6	4	0	1	0	0	0	0	0	0	8	4	21	1	10	2
ENSMUSG00000005339	0	0	0	0	0	2	0	0	0	0	0	0	2	0	1	0	0	0	0	1	0	0	0	0	0	0	0	0	0	0	0	0	0	0	1	0
ENSMUSG00000005354	7795	11405	5806	7962	12971	19210	2526	4400	64	1652	2997	4318	4879	6381	1966	1312	2068	1203	3507	4739	3261	5072	1512	1490	3067	3315	1787	1559	4017	3787	4251	6785	3961	16	11975	9424
ENSMUSG00000005355	1	0	0	0	63	15	0	0	0	0	1	2	3	0	10	0	0	1	5	9	2	2	0	0	1	1	0	0	1	6	0	2	43	0	23	5
ENSMUSG00000005357	35	86	30	7	8	19	1	0	0	6	4	5	6	16	5	0	0	11	4	6	3	10	12	4	7	9	19	25	13	14	8	11	12	0	8	25
ENSMUSG00000005360	2631	4808	1496	4959	13940	19174	2560	3976	146	2446	5508	5702	5006	5522	2349	1742	3222	2698	6850	6209	4005	4204	458	325	3707	4313	530	421	5876	6319	2738	4799	2879	10	14463	12479
ENSMUSG00000005362	1258	2898	1657	562	1825	3747	291	458	2	109	736	740	793	737	236	387	440	119	674	651	422	469	817	874	706	695	688	518	712	652	1106	1631	649	5	1460	1480
ENSMUSG00000005364	10	48	17	32	96	213	5	0	0	0	15	16	42	12	4	0	0	0	10	7	11	3	0	1	32	22	0	0	23	13	1	0	3	1	70	50
ENSMUSG00000005370	975	1069	590	262	1107	2024	352	286	3	339	630	598	620	288	223	45	138	69	326	242	197	117	333	519	637	810	359	316	361	319	719	435	237	2	504	403
ENSMUSG00000005371	1595	2366	1185	1166	791	1964	1110	1394	35	487	261	325	428	335	775	450	452	157	229	185	148	157	1056	588	289	332	359	442	184	288	595	877	481	1	436	391
ENSMUSG00000005373	97	30	95	39	93	133	92	23	0	28	46	25	38	37	62	4	6	18	37	27	16	20	113	205	46	57	99	146	23	63	55	110	23	0	63	39
ENSMUSG00000005374	573	1537	499	518	2009	2991	256	618	0	259	731	877	862	555	352	448	342	147	799	873	619	365	436	274	574	858	273	388	769	1030	664	863	844	1	1436	2042
ENSMUSG00000005378	1698	2439	1502	1374	2295	3096	814	1344	1	404	771	1027	1182	1317	562	438	761	307	808	842	701	974	648	416	746	814	167	96	669	673	708	1196	457	0	1744	1520
ENSMUSG00000005397	431	542	187	473	1808	2688	666	162	65	161	1209	918	731	412	362	95	44	141	1432	927	489	368	0	12	20	12	0	0	19	13	336	196	174	1	1158	1588
ENSMUSG00000005410	205	303	98	142	417	706	74	10	0	84	194	174	162	223	10	1	10	19	176	155	134	117	39	33	141	117	49	0	49	110	50	62	163	1	318	269
ENSMUSG00000005413	7899	9151	4370	4743	7915	7184	2933	3160	7	1462	3748	3529	3309	3775	4299	2289	3420	2151	6709	5266	4062	5096	464	580	1713	2563	1650	909	5632	5467	6967	9460	8398	24	3729	12817
ENSMUSG00000005417	3912	6628	3682	3678	8582	14120	1826	2083	82	1494	2564	3935	4069	1506	1258	935	1347	1217	3531	3744	2181	1119	2330	1684	2889	3089	1970	1626	3624	3369	3254	5331	3292	33	7914	11202
ENSMUSG00000005442	1936	2135	1486	1887	1571	2296	1291	1621	119	1579	559	530	723	709	1056	433	760	899	443	446	383	342	1410	1556	823	850	1044	1169	719	1031	1480	1605	1247	12	895	1010
ENSMUSG00000005447	7627	9908	6938	4775	5364	6158	2276	6232	44	3322	1347	1525	2013	2633	2160	3312	4062	2870	1435	2214	1595	2555	4124	3274	2479	2810	5379	4691	3860	3845	7726	6650	4271	68	6175	4082
ENSMUSG00000005465	20	0	4	6	8	31	10	0	0	29	12	10	9	3	25	0	2	4	6	12	5	5	7	3	3	5	13	12	2	13	17	0	21	0	11	18
ENSMUSG00000005469	3671	7610	3013	1948	6911	9388	689	1520	16	809	2250	2814	3064	3214	615	594	878	408	2560	3070	2145	2485	1256	1385	2357	2882	864	913	3099	2790	1879	3887	1572	1	6243	7058
ENSMUSG00000005470	257	497	125	60	255	378	34	182	1	8	86	67	82	153	49	81	54	73	69	91	35	84	101	31	87	91	24	33	57	62	47	175	94	0	166	88
ENSMUSG00000005474	0	0	0	20	7	4	0	0	0	0	0	0	0	1	0	0	0	0	0	0	0	1	0	3	0	3	0	0	1	2	0	0	0	0	17	2
ENSMUSG00000005481	4109	4673	2096	2169	4673	8205	1708	2866	3	437	1722	1933	2050	2017	1402	1329	2093	398	1907	1867	1676	1740	613	914	1048	1283	483	405	1269	1447	2546	2709	2201	4	4882	3778
ENSMUSG00000005483	7321	8222	6415	5467	8471	14615	1397	5155	184	1183	2518	3269	3323	4105	55103	32993	90966	21768	103319	80993	75755	71179	2778	2714	2336	2494	35606	22857	105026	94055	94252	201739	129881	410	220750	245589
ENSMUSG00000005493	0	40	1	2	1	8	2	0	0	0	0	4	0	0	2	2	0	0	0	1	0	0	17	0	0	1	1	0	4	0	8	0	4	2	5	5
ENSMUSG00000005501	187	257	303	248	712	1250	330	571	1	179	250	283	273	200	238	96	172	72	318	229	127	111	215	95	158	216	96	56	96	141	328	559	261	7	439	414
ENSMUSG00000005503	0	0	0	2	0	1	0	0	0	0	0	0	0	0	0	0	0	0	0	0	0	0	0	0	0	0	0	0	0	0	0	1	0	0	0	1
ENSMUSG00000005505	213	341	171	44	435	668	14	17	0	22	155	149	168	138	48	2	9	15	74	55	51	32	91	105	176	197	27	11	95	50	98	100	93	1	147	140
ENSMUSG00000005506	3546	4675	3324	2966	7558	11443	1927	2585	41	1179	2560	2667	2937	1840	1173	1221	1267	825	2394	1902	1396	997	1744	1656	2284	2519	1065	974	1754	2177	1730	2920	2236	22	4058	4208
ENSMUSG00000005510	3671	6625	3864	2978	3178	4652	1467	2403	22	1201	1066	1371	1706	1996	1243	1667	1765	1013	1166	1573	1011	1936	1624	1506	1062	1397	2146	1565	1587	1626	3611	3947	2038	3	3771	2566
ENSMUSG00000005514	11236	23102	10710	7767	22913	38489	2635	5662	132	3475	9582	10498	9859	8630	2722	3915	4631	2976	11330	12738	8325	7873	5085	5774	7372	9443	5692	8735	9745	12380	13092	17799	10225	21	25561	22956
ENSMUSG00000005533	2198	2548	2612	2157	916	1890	2288	1892	40	2381	618	470	489	475	1285	1142	805	1520	539	360	229	259	2349	1734	394	412	794	1077	356	451	1419	1329	916	8	637	689
ENSMUSG00000005534	1256	1866	1175	977	743	1596	804	627	3	646	244	179	359	303	383	235	369	425	274	162	116	172	1111	592	286	310	311	474	243	328	913	916	639	7	769	536
ENSMUSG00000005540	0	16	1	0	3	17	0	0	0	0	0	5	3	2	7	0	12	0	9	1	3	1	0	0	1	1	1	9	3	4	21	12	0	0	0	15
ENSMUSG00000005547	578	1092	718	177	314	396	75	86	0	91	45	61	86	75	66	169	94	111	73	67	34	115	666	657	136	193	501	388	242	203	597	327	367	1	253	229
ENSMUSG00000005553	12	39	2	30	29	41	0	1	0	37	1	4	5	7	3	0	16	2	4	5	3	5	0	0	9	4	0	1	5	11	0	0	6	0	8	8
ENSMUSG00000005566	4687	7336	4476	2506	4176	6934	1768	3408	12	1105	1721	1646	1837	1388	1507	2053	1949	1102	1696	1663	1162	1089	3017	2858	1649	1894	3078	2481	2081	2341	5755	4480	3566	37	3345	3481
ENSMUSG00000005575	10871	13844	7602	8546	10951	12291	3041	5426	37	2076	2428	3176	3600	4675	2077	2452	3409	1436	2729	4151	3234	4386	3618	2954	3113	3214	3187	2885	4651	4673	7836	9174	5234	25	11807	9610
ENSMUSG00000005580	449	820	560	378	221	623	233	500	11	193	134	119	115	129	114	168	75	154	82	74	43	47	676	564	84	121	208	371	86	89	424	249	67	1	158	140
ENSMUSG00000005583	316	369	219	209	287	442	189	106	31	55	146	156	128	148	143	41	7	88	136	64	32	69	3	2	15	27	0	7	27	11	94	157	99	1	234	183
ENSMUSG00000005609	968	1402	1245	815	1669	2843	864	1068	21	687	1069	937	1059	481	677	339	523	467	1162	899	603	417	896	639	934	1003	543	482	764	756	1269	1337	706	32	1464	1555
ENSMUSG00000005610	28095	42197	16305	18799	69216	112639	9427	15121	244	7745	21765	28835	29788	19199	7601	6958	10458	7237	26177	22807	18165	13022	9739	8695	20542	26059	9870	8420	24015	23911	25174	28174	17338	56	39095	47559
ENSMUSG00000005611	2	0	0	6	2	14	5	0	0	0	1	12	0	0	12	0	0	0	1	5	2	0	0	0	0	0	0	2	2	1	1	1	0	0	1	6
ENSMUSG00000005615	2240	3866	1627	1375	4028	5963	767	1056	38	512	1326	1403	1417	1191	504	303	674	389	1291	1094	759	691	791	571	1138	1287	674	478	967	966	1523	1583	1321	12	2470	2434
ENSMUSG00000005621	499	626	644	655	1620	2754	406	665	7	445	684	625	692	324	207	43	192	195	463	334	273	110	357	261	590	549	143	199	283	269	400	483	168	0	655	864
ENSMUSG00000005625	11923	14342	9907	8019	11809	16588	4945	7784	15	3279	3762	4400	4767	5888	4730	4881	8279	3048	5068	6314	4478	6139	4728	4094	3496	3697	6241	5416	5626	5774	13016	12706	7925	55	17491	13092
ENSMUSG00000005628	17	30	3	22	23	82	30	0	0	8	13	5	13	10	9	0	11	0	11	11	11	8	37	26	14	24	5	5	13	16	20	0	88	0	51	21
ENSMUSG00000005640	2	0	0	4	0	13	0	0	0	0	0	2	0	0	4	0	0	5	2	0	0	4	0	0	5	0	0	0	1	0	3	0	3	1	0	0
ENSMUSG00000005649	4	0	0	1	0	3	0	0	0	0	0	0	0	0	8	0	0	0	0	0	0	0	0	0	0	0	0	0	0	0	0	0	2	0	0	0
ENSMUSG00000005656	4353	6982	3149	2125	4713	6222	1695	3184	16	1083	1672	1856	2004	2122	1417	1618	2066	928	1837	2018	1453	1782	1112	1417	1157	1429	1318	1430	1605	1685	4376	3806	3154	0	4682	3818
ENSMUSG00000005667	1483	2761	1015	1225	2763	3129	474	608	16	305	646	845	911	1027	316	237	611	198	830	717	583	723	518	121	333	335	325	355	414	434	1198	2396	1233	12	2514	2089
ENSMUSG00000005672	764	1793	1109	231	1360	1871	414	634	62	193	783	628	733	241	141	57	167	163	448	334	214	112	1219	909	515	606	328	550	206	321	557	757	313	1	503	461
ENSMUSG00000005674	363	589	208	267	616	763	50	115	0	30	164	169	169	195	72	61	99	26	159	190	146	223	86	90	175	199	114	89	218	217	314	290	190	0	635	456
ENSMUSG00000005677	0	0	0	0	0	3	0	0	0	1	0	0	1	0	10	0	0	0	1	1	0	0	0	1	0	0	0	0	0	0	0	0	0	0	0	1
ENSMUSG00000005681	15	12	3	12	13	6	0	0	0	0	1	0	1	0	0	0	0	0	0	3	0	0	0	5	4	3	3	2	4	3	9	7	5	0	14	3
ENSMUSG00000005682	318	414	213	122	471	545	162	130	0	79	228	195	184	125	224	39	167	50	171	97	73	26	457	374	147	207	72	130	57	78	130	220	1	0	68	197
ENSMUSG00000005683	4078	7997	2728	2843	8349	13876	1569	2318	46	1653	3347	3422	3993	3184	1313	1668	2635	1736	3898	3695	2743	2694	1782	1528	2964	3497	1851	1498	4065	4143	3918	6730	3253	10	9662	7872
ENSMUSG00000005686	424	787	322	562	1189	2075	303	313	1	359	566	477	349	454	202	60	61	70	424	270	240	147	92	87	404	492	45	48	247	342	165	359	296	3	604	584
ENSMUSG00000005687	8658	12184	8955	4067	4912	6628	3652	7743	26	1817	1545	2048	2291	2456	2775	3238	2737	1264	1737	2126	1489	2135	4156	3165	1634	1819	3851	3429	2069	1894	6706	6770	5334	9	5382	4139
ENSMUSG00000005696	0	2	0	0	0	0	0	0	0	0	0	0	0	0	3	0	0	0	0	0	0	0	0	0	0	1	0	0	0	0	0	0	20	0	0	1
ENSMUSG00000005698	4527	5483	3631	2683	2388	3758	2413	2399	47	1966	836	901	1018	1174	1455	1305	1577	1272	720	750	642	701	2323	1726	882	1052	1255	1358	879	946	3157	3299	1778	4	1970	1427
ENSMUSG00000005699	1263	2263	1229	753	765	1032	348	1334	2	290	183	254	333	441	115	278	177	104	104	180	98	173	807	618	288	333	421	397	305	252	621	699	293	0	444	320
ENSMUSG00000005705	25	16	17	19	20	21	9	0	0	29	3	6	14	7	15	0	15	31	3	13	6	8	10	19	2	9	18	11	10	6	17	2	14	0	20	5
ENSMUSG00000005716	6084	8244	5949	1226	851	618	319	2486	3	1087	145	226	349	266	440	1405	810	1230	157	306	260	350	2968	2122	334	323	3379	2804	697	493	5543	3683	2324	5	1215	445
ENSMUSG00000005718	100	94	106	105	70	68	92	82	2	64	20	24	21	28	34	4	17	31	8	6	9	21	67	56	22	21	31	31	12	13	36	47	45	2	21	33
ENSMUSG00000005732	10130	14087	7728	9175	11336	12867	4328	7165	11	3009	3292	4183	4819	5929	3328	3176	4853	2152	3464	4535	3897	5529	2608	2079	2377	2621	2302	1994	3226	3226	6986	8313	5316	14	13109	10232
ENSMUSG00000005763	10	0	2	0	1	2	0	0	0	0	0	0	0	4	0	0	0	0	1	0	0	0	0	0	1	0	0	1	0	0	11	0	0	0	0	4
ENSMUSG00000005774	374	484	252	132	400	667	108	82	0	11	211	206	211	83	86	46	39	46	85	84	58	47	176	172	240	282	58	62	155	118	184	336	72	0	205	223
ENSMUSG00000005779	12198	14301	8902	8651	7872	12427	4763	8310	156	4837	2334	2671	3441	4499	3708	4270	6130	4182	2874	3326	2640	4430	3999	3763	2791	3134	5929	5314	3999	3941	12838	10090	7187	14	9759	7077
ENSMUSG00000005800	6	152	8	17	21	13	1	0	0	1	3	3	1	1	10	0	0	1	4	5	2	1	0	0	4	0	1	0	3	0	33	97	12	1	23	0
ENSMUSG00000005802	1353	1333	1182	1169	2449	4417	579	1016	55	339	693	1012	995	664	410	117	281	334	676	522	402	296	428	793	816	1124	278	324	540	609	592	727	905	5	835	1411
ENSMUSG00000005803	322	338	204	217	418	746	111	138	1	79	223	227	258	243	156	21	50	81	260	258	188	223	0	16	105	121	28	12	114	149	129	237	140	5	325	368
ENSMUSG00000005804	2786	6152	2417	888	3061	4676	371	1187	5	242	851	1170	1336	1137	429	351	478	294	825	872	658	618	704	957	1073	1308	992	843	1040	999	1699	1892	921	40	1697	1578
ENSMUSG00000005813	3024	4579	2219	1904	3270	6392	1262	2778	1	596	1040	1358	1252	1200	758	946	895	367	933	1070	745	859	1519	1346	1252	1540	1222	966	1402	1376	2577	2538	1811	2	2452	2907
ENSMUSG00000005823	2728	5190	2265	1895	4624	6499	892	1699	29	917	1522	1813	1920	2005	932	1131	1715	673	2026	2122	1586	2011	1723	1716	1489	1857	1057	1362	1978	2341	3340	4659	2002	6	5159	4175
ENSMUSG00000005824	8	0	0	0	0	0	0	0	0	0	0	0	1	0	0	0	0	0	0	0	0	0	0	0	0	0	0	0	1	0	1	0	0	0	0	0
ENSMUSG00000005836	4	2	1	4	5	8	4	0	0	0	5	0	4	6	8	1	1	3	1	2	0	1	0	3	0	1	0	0	1	0	3	3	4	0	5	5
ENSMUSG00000005846	4479	7142	4000	3037	6459	9221	1399	2748	40	1021	2789	2774	3161	2300	1135	647	1507	792	2570	2636	1957	1797	1509	1430	1604	1942	1306	1427	1685	1755	4182	5520	2891	34	6095	5182
ENSMUSG00000005864	10	14	2	22	48	64	13	18	0	0	9	9	15	1	0	0	0	0	4	6	10	7	51	0	25	24	0	0	6	9	9	0	0	0	23	23
ENSMUSG00000005871	2763	3925	2716	3017	3435	7420	2066	2443	156	1925	1478	1404	1571	592	1483	1099	1167	1229	2091	1143	853	339	1329	1089	1852	1729	754	900	1440	1558	2139	2976	2333	59	3532	4182
ENSMUSG00000005873	8889	16831	7487	7476	11989	16522	3575	6062	99	3237	3238	3715	4192	4684	2782	2917	3464	2315	3384	4448	3004	4220	4245	4184	2765	3695	2529	2651	4105	4626	7210	9496	5618	47	10081	9109
ENSMUSG00000005881	9515	14804	7605	6827	8873	11955	2332	3937	39	1807	2416	3362	3602	3724	2157	2055	3282	2048	3129	4505	3243	4071	5139	4160	2629	3433	2941	3727	4297	4473	8195	8978	5929	65	12760	8901
ENSMUSG00000005882	1990	4802	2030	1168	3659	6302	605	1309	2	684	1078	1104	1301	1308	347	608	744	480	936	1087	763	958	1188	1350	1092	1452	1292	1137	1357	1511	2395	2896	1652	4	3344	2602
ENSMUSG00000005883	0	1	0	2	0	1	4	0	0	0	1	0	0	0	0	0	0	0	1	2	0	0	0	0	0	0	0	0	0	0	1	23	0	0	0	0
ENSMUSG00000005886	1379	2687	1490	785	1117	2293	635	1649	12	410	601	532	623	338	401	231	221	241	513	315	201	147	1017	938	870	823	742	658	395	404	964	754	464	0	667	708
ENSMUSG00000005891	0	0	0	0	0	0	0	0	0	0	0	0	0	0	0	0	0	0	0	0	0	0	0	0	0	0	0	0	0	0	0	0	0	0	0	0
ENSMUSG00000005892	0	0	0	0	2	3	0	0	0	0	0	2	3	0	0	0	0	0	0	0	1	0	0	0	0	0	0	0	0	1	30	0	0	0	0	0
ENSMUSG00000005893	1063	1509	818	850	2425	3905	261	470	14	274	508	599	706	351	209	174	245	146	496	418	224	223	379	288	644	691	236	168	395	404	646	803	490	11	1091	998
ENSMUSG00000005897	574	583	497	267	1204	2004	200	178	2	92	403	413	451	352	70	48	161	28	334	348	197	179	291	200	474	500	125	155	300	418	284	318	196	15	665	705
ENSMUSG00000005899	485	1042	394	321	1023	1601	213	346	1	244	422	388	426	303	255	335	216	191	348	328	288	208	270	200	399	445	114	129	381	283	490	393	266	26	774	637
ENSMUSG00000005907	342	456	199	240	289	534	118	210	0	133	99	127	134	109	123	44	65	47	121	119	49	54	299	167	144	152	73	87	69	71	337	239	238	2	119	169
ENSMUSG00000005917	96	104	73	173	259	585	63	1	1	25	120	155	153	203	90	2	22	5	78	53	61	96	28	11	30	60	2	2	16	24	20	47	25	1	213	132
ENSMUSG00000005936	1654	4337	1403	787	3353	5627	474	845	11	274	1099	1541	1536	1028	215	140	270	183	914	856	587	511	539	586	993	1094	242	248	552	550	650	1153	437	6	1803	1730
ENSMUSG00000005947	23	18	38	5	5	10	0	0	0	0	4	1	0	2	7	0	3	15	5	3	0	1	14	0	1	9	0	6	2	3	1	1	4	3	5	0
ENSMUSG00000005949	641	1344	443	290	1079	1654	155	250	1	192	421	486	533	491	214	95	204	67	321	245	184	211	493	560	357	487	159	318	228	310	431	737	166	6	542	411
ENSMUSG00000005950	44	146	53	20	43	76	11	2	0	0	16	15	25	18	34	0	32	0	19	21	2	2	44	55	10	14	4	16	9	7	17	23	7	0	31	45
ENSMUSG00000005951	101	298	144	129	474	556	51	222	0	19	167	187	201	108	31	27	16	86	86	90	80	87	4	60	150	166	47	50	109	121	176	224	244	1	247	248
ENSMUSG00000005952	0	0	5	7	3	1	1	1	0	3	0	4	1	0	5	0	0	0	1	0	0	0	0	11	0	0	1	0	0	0	1	13	0	0	0	2
ENSMUSG00000005958	707	974	324	638	2196	2791	370	792	3	234	649	641	691	438	97	35	120	67	305	169	134	77	423	227	678	793	69	50	184	234	219	185	65	1	494	487
ENSMUSG00000005968	4283	7704	4497	710	1910	3474	428	1012	8	229	475	640	752	499	292	386	495	151	445	430	309	298	3182	3354	999	1283	2402	2088	898	1010	2964	3082	1510	2	1308	1012
ENSMUSG00000005973	20867	45282	18620	6431	22712	28824	4107	14485	303	3326	5284	8249	9243	7726	4040	6713	8285	4231	7227	8942	6171	7465	13749	12969	6230	8137	8381	10758	9730	10160	21524	28495	13210	48	24212	17847
ENSMUSG00000005980	159	234	173	77	145	292	90	228	0	205	71	82	90	119	161	161	184	224	71	98	67	158	66	82	105	99	38	72	100	107	173	132	234	0	161	147
ENSMUSG00000005981	970	2307	982	627	2152	3817	429	399	1	423	1233	1208	1253	932	461	389	674	356	1281	1274	896	868	764	412	805	944	398	387	1009	1129	947	1243	715	2	2909	2041
ENSMUSG00000005982	722	1552	480	521	2229	3727	72	125	1	75	628	698	854	781	57	56	155	45	520	552	409	488	118	236	703	948	176	144	773	749	528	854	353	0	1576	1465
ENSMUSG00000005983	565	778	565	251	359	490	172	209	1	105	137	138	184	196	129	168	228	103	115	111	103	158	307	292	166	132	173	195	183	126	399	591	166	4	328	210
ENSMUSG00000005986	255	255	242	191	308	486	85	396	0	151	94	93	126	113	62	0	167	49	89	131	120	105	210	126	112	138	89	80	165	131	279	211	14	0	363	259
ENSMUSG00000005994	4	0	0	12	44	92	0	3	0	0	38	81	22	99	8	0	0	8	53	72	48	75	0	0	0	0	0	0	2	1	0	1	9	0	38	41
ENSMUSG00000006005	1715	3325	2837	1822	935	1860	3046	2645	6	1059	1249	1130	1242	700	3191	1332	2370	824	1868	1113	1214	546	3928	2576	842	886	2794	2532	922	1068	2435	4327	1996	10	1993	1511
ENSMUSG00000006007	0	0	0	0	0	0	0	0	0	0	0	0	0	0	3	0	0	0	0	0	0	0	0	0	0	0	0	0	0	0	0	0	0	0	0	0
ENSMUSG00000006010	1776	3127	1829	1335	2190	3025	836	1169	4	658	668	849	924	829	759	677	958	729	860	910	631	883	617	731	489	708	1082	976	927	1013	2339	2742	1766	5	2208	1667
ENSMUSG00000006014	63	35	75	90	17	111	61	48	0	11	54	31	50	50	60	22	52	19	45	75	92	47	33	36	1	1	5	13	7	1	139	71	175	0	105	233
ENSMUSG00000006019	376	952	386	190	565	684	124	489	53	138	212	214	222	121	80	26	78	71	167	166	103	50	196	288	307	293	142	204	183	216	411	209	222	0	344	322
ENSMUSG00000006021	1013	1280	840	439	664	1116	282	844	26	324	234	273	298	325	348	322	471	202	247	291	196	313	531	549	328	334	746	621	408	410	1214	1010	774	9	771	506
ENSMUSG00000006024	7359	13051	6239	4744	11651	16898	1906	4979	111	2440	3581	4680	4890	5685	1418	1529	3133	1570	3743	4576	3221	4475	2704	2503	3660	4449	1716	1308	4292	4467	3115	5063	3565	1	10997	8004
ENSMUSG00000006050	7499	10679	6482	5334	6202	9087	2166	5225	22	2403	1736	2354	2828	3504	2329	2204	4024	1896	2180	2936	2079	3356	3157	2640	1894	2312	3290	2604	2862	2597	6639	6672	4872	51	7370	5031
ENSMUSG00000006056	26	21	0	2	0	2	0	0	0	0	0	0	0	0	6	0	0	0	0	0	0	0	0	0	2	0	6	0	1	0	1	0	0	0	8	0
ENSMUSG00000006057	6625	10392	4831	7828	7640	10581	2776	6284	5	5107	1659	2794	4033	5260	2142	2569	3737	2967	2239	2981	2167	4564	1904	1689	2192	3056	1442	1028	3277	3230	4061	5375	2950	10	8787	5688
ENSMUSG00000006058	2101	2784	1892	3089	2524	3115	907	1210	3	975	592	826	1027	1359	710	602	790	630	687	1103	635	1155	834	582	719	784	482	430	927	908	1752	1780	1102	39	2193	2299
ENSMUSG00000006095	7529	10935	5202	6132	6250	8114	3821	7002	25	3183	1874	2272	2693	3568	2836	3758	4520	2916	2124	3021	2337	3719	2306	1540	1828	2254	2645	2017	2826	2895	7220	7187	3929	6	8378	5373
ENSMUSG00000006127	1076	2084	1153	434	1495	2586	324	578	4	340	509	616	649	606	220	271	281	205	523	571	444	461	648	461	592	660	684	602	737	705	949	1664	580	0	1269	1153
ENSMUSG00000006134	1457	2383	1195	719	2772	4679	311	574	1	147	1032	1098	1065	723	193	99	354	52	891	526	385	304	652	747	824	907	510	547	688	724	838	1502	1066	22	1242	1563
ENSMUSG00000006143	44	62	0	49	106	95	69	209	0	37	46	19	64	40	33	2	138	108	39	41	40	54	1	5	49	45	4	1	49	57	44	44	12	0	77	90
ENSMUSG00000006154	186	383	107	232	508	640	176	134	1	212	238	235	288	273	88	64	152	244	262	204	155	176	125	142	319	368	55	75	219	319	130	247	87	1	525	354
ENSMUSG00000006169	5098	6617	3790	4291	9010	13511	2382	3947	14	1829	3181	3922	4047	2722	1553	1659	2246	1443	3280	3477	2551	1951	1630	1785	3909	4901	1236	1098	3998	4161	3813	4328	2705	14	8159	8771
ENSMUSG00000006179	0	0	7	6	18	3	0	0	0	0	1	2	1	8	0	0	0	0	2	4	0	2	0	0	3	8	0	0	4	7	4	0	0	0	7	0
ENSMUSG00000006191	596	1361	841	483	1772	2535	234	133	6	294	611	639	725	535	215	219	240	198	632	630	438	594	256	321	610	683	249	266	541	635	761	925	212	5	1538	1598
ENSMUSG00000006200	0	1	1	0	0	0	0	0	0	0	0	0	0	0	0	0	0	0	0	0	0	0	0	0	0	0	0	0	0	0	0	0	0	0	0	0
ENSMUSG00000006204	5	3	1	3	0	1	0	0	0	1	1	0	1	0	0	0	0	0	0	1	0	0	0	0	0	0	0	0	0	0	3	0	2	8	3	1
ENSMUSG00000006205	659	445	269	587	1253	2516	288	285	2	92	684	753	807	873	179	248	183	42	846	980	655	700	0	0	35	63	1	13	72	49	512	559	480	41	1333	1495
ENSMUSG00000006215	514	1150	691	456	1204	1792	254	276	0	133	524	543	586	345	155	139	194	49	350	406	275	236	296	245	439	486	218	143	364	368	369	386	365	0	889	765
ENSMUSG00000006216	10	45	0	2	7	9	2	0	0	0	7	3	10	14	2	0	0	0	6	9	12	3	0	0	3	4	2	0	1	6	1	1	6	0	24	7
ENSMUSG00000006218	61	107	18	68	173	198	6	17	0	2	45	76	75	109	21	0	7	2	78	87	76	43	12	8	34	33	4	11	43	58	24	101	0	0	141	135
ENSMUSG00000006219	927	1616	391	1188	3203	3889	427	673	8	1000	1265	1511	1398	1338	343	551	942	459	1204	1099	929	794	102	123	1297	1577	124	84	1466	1342	823	1280	382	1	2328	2208
ENSMUSG00000006221	14	0	10	23	48	78	0	0	0	42	19	18	18	24	4	0	15	0	24	26	14	21	0	0	8	5	0	0	13	4	11	1	26	0	60	21
ENSMUSG00000006235	104	159	110	10	40	56	4	27	0	51	5	12	14	8	27	0	12	15	8	9	7	1	27	54	15	18	82	68	33	10	53	0	49	0	23	21
ENSMUSG00000006241	59	108	70	63	76	149	24	58	1	9	32	40	28	43	13	28	43	10	36	50	34	34	35	56	31	57	45	30	60	43	93	118	162	0	107	104
ENSMUSG00000006262	1983	2387	848	1980	4756	6489	932	1099	17	597	1083	1232	1643	1119	626	245	704	342	774	509	375	400	472	413	1706	2070	233	253	673	705	977	1099	697	6	1201	1317
ENSMUSG00000006269	0	0	0	0	1	1	0	0	0	0	1	0	0	0	6	0	0	0	4	10	0	5	0	0	0	1	0	0	0	2	1	0	0	1	0	0
ENSMUSG00000006270	0	1	0	1	1	1	0	0	0	0	0	1	0	0	0	0	0	0	0	0	0	1	0	0	0	0	0	0	0	0	1	4	0	0	1	0
ENSMUSG00000006273	14614	25134	11850	3316	10154	18924	3086	6546	67	1148	4073	4671	4872	3835	2517	3678	3461	1367	3446	3787	2583	2145	7320	6095	3132	3613	8344	7360	3547	3270	16470	14093	7692	15	7660	6546
ENSMUSG00000006276	828	1716	666	476	1360	1941	296	192	14	342	530	561	594	444	247	243	254	284	559	522	386	290	626	390	480	656	299	318	555	523	599	780	421	0	973	1213
ENSMUSG00000006281	314	396	197	159	163	319	179	223	0	193	136	56	66	59	166	65	134	72	123	71	39	29	137	151	107	97	124	86	79	74	263	189	51	3	322	214
ENSMUSG00000006288	2899	5719	2759	850	2250	3653	609	1975	3	371	683	981	1018	880	539	624	745	109	571	692	426	471	1449	1564	784	841	1315	1042	644	582	2011	2180	1333	0	1446	1036
ENSMUSG00000006289	1372	2035	1075	976	1394	2456	537	883	6	286	393	518	645	627	440	459	631	191	496	725	416	722	349	554	460	580	602	589	734	727	1098	1484	1041	2	1960	1359
ENSMUSG00000006299	8256	10626	7373	3720	7309	9092	2953	4866	174	1457	2432	2798	2942	3007	2638	3106	4293	1577	2837	3024	2606	2848	2836	2914	2368	2583	4170	3778	2948	2879	8830	7642	5851	50	7492	6224
ENSMUSG00000006301	19328	30199	9825	16707	64268	89139	7085	17119	423	8651	11670	18160	20929	17086	8562	11859	31395	10281	17228	23017	18592	15880	4116	5774	15019	22341	4525	4154	25048	33748	19151	34389	19981	30	72346	54802
ENSMUSG00000006304	14476	21919	10783	13644	20205	30194	4627	7397	110	4730	5986	8875	9511	12760	3194	2896	5520	3464	8180	11266	8256	11700	3237	3052	5301	6600	4362	3214	9535	8428	9363	13311	8113	35	23374	24772
ENSMUSG00000006307	308	784	490	367	167	332	400	261	0	326	134	119	163	81	267	63	99	81	43	43	28	22	410	347	84	87	186	175	32	56	166	260	73	0	75	48
ENSMUSG00000006310	12	1	0	33	18	38	3	0	0	0	1	7	4	15	9	0	5	0	2	1	4	4	0	0	5	5	3	0	11	3	25	0	11	2	7	4
ENSMUSG00000006311	0	0	0	0	0	2	0	0	0	0	0	1	0	0	1	0	10	0	2	0	1	0	0	0	0	0	1	2	0	0	0	6	0	0	3	3
ENSMUSG00000006313	38	36	11	32	47	46	12	1	0	38	7	8	7	13	16	0	39	5	18	12	10	4	8	8	7	17	5	7	14	19	23	101	78	1	36	45
ENSMUSG00000006315	4987	6245	3833	6472	5429	10322	1938	3409	100	2175	1375	2020	2504	3311	1189	900	1563	1131	1540	2053	1487	2719	2333	1705	1734	1923	1315	1225	1702	1750	2894	4477	2303	6	5029	4148
ENSMUSG00000006333	17185	19500	12126	21931	15738	16759	9177	14911	53	10412	4255	5284	7017	9176	8327	8999	10394	10923	5293	7322	5420	9671	4879	3543	4518	4996	5609	4976	8345	7905	18778	15460	11606	130	21932	15195
ENSMUSG00000006335	1378	1977	1153	976	950	1134	591	1142	1	314	276	318	380	473	522	467	458	204	285	401	335	407	592	531	276	308	584	493	365	329	1321	1127	645	2	1190	754
ENSMUSG00000006342	0	0	0	4	21	61	0	19	0	0	7	13	17	2	8	0	15	1	14	4	9	8	11	0	15	11	0	3	17	13	7	1	0	0	32	17
ENSMUSG00000006344	9	1	1	26	11	13	51	1	2	1	6	9	1	8	37	1	1	0	4	10	8	11	1	0	0	0	0	4	0	4	3	37	0	0	21	5
ENSMUSG00000006345	20	1	3	21	30	28	2	40	0	0	10	8	18	10	0	0	7	3	12	16	3	22	0	2	2	10	0	0	13	11	1	15	0	2	42	62
ENSMUSG00000006356	9038	14391	6795	7022	9237	16024	3485	5308	98	1541	2969	3583	4150	4944	2325	3101	3066	1094	2822	3420	2476	3981	3225	2787	3428	4248	3292	2504	3162	3149	6350	5936	3899	40	7976	6021
ENSMUSG00000006360	1266	1503	810	1597	1037	899	563	1488	5	774	218	262	366	450	288	606	379	553	173	250	194	428	83	79	319	347	130	50	299	292	753	630	473	2	955	666
ENSMUSG00000006362	36	30	32	58	32	75	108	26	0	51	19	45	27	28	11	10	3	32	21	14	9	11	38	6	2	8	4	3	7	5	38	3	14	0	17	35
ENSMUSG00000006369	133	217	121	444	809	1302	88	13	2	81	148	270	154	229	66	100	50	18	159	227	114	161	2	3	3	4	0	3	0	2	121	185	86	606	918	640
ENSMUSG00000006373	17741	32970	15531	7256	17973	32022	3882	8761	176	2151	4849	6367	7130	7455	4241	6196	6233	3003	6598	7666	5041	6874	7080	7103	4594	5915	7875	9358	6381	7807	20558	25256	15934	9	19784	15285
ENSMUSG00000006378	2168	2777	1632	1425	2605	3328	653	1183	1	237	717	814	999	1114	476	546	565	275	789	864	593	991	1004	700	877	1083	324	410	860	961	1565	1653	1048	7	2407	1508
ENSMUSG00000006386	106	105	39	89	347	409	83	74	0	31	252	218	135	108	41	7	8	2	193	147	103	60	0	0	4	3	0	8	3	0	42	132	64	0	253	281
ENSMUSG00000006389	1	0	5	1	5	12	1	0	0	0	3	2	9	3	13	1	0	0	3	1	1	2	0	0	1	0	0	0	5	3	3	0	0	0	1	10
ENSMUSG00000006390	3080	3957	1245	2771	7658	10924	994	747	26	676	2036	2496	2740	3307	866	804	1383	368	1778	2041	1373	2164	288	269	1518	2065	232	213	1236	1731	1629	2642	1617	4	6029	3575
ENSMUSG00000006392	1753	2359	1087	1593	2322	2839	765	853	2	457	579	717	817	970	363	316	565	167	351	465	262	390	457	521	556	692	273	245	368	311	757	926	851	5	1324	926
ENSMUSG00000006395	1271	1895	1061	1087	1058	1027	458	413	1	707	202	222	270	533	388	480	324	579	301	312	215	495	429	525	299	391	433	415	382	528	1145	1053	465	7	1355	644
ENSMUSG00000006398	204	20	68	56	277	307	25	15	0	38	67	93	72	61	31	5	16	2	91	58	36	75	9	19	50	65	0	2	25	23	31	151	15	1	160	188
ENSMUSG00000006403	54	190	79	113	422	764	220	206	0	27	361	275	183	157	88	36	31	60	431	215	180	127	0	0	8	17	1	6	4	14	65	305	96	4	380	462
ENSMUSG00000006411	867	974	188	428	1065	1358	327	309	1	263	436	450	435	297	116	21	125	46	145	127	127	76	191	224	541	691	74	37	196	274	309	332	68	1	305	256
ENSMUSG00000006412	5659	7215	4504	4990	5227	4260	3274	5477	87	2518	1407	1763	1903	2499	1977	1958	1793	1555	1283	1778	1328	1985	1819	1512	1093	1176	1505	1525	1371	1152	4035	3909	2766	8	3982	3675
ENSMUSG00000006418	7839	13203	6379	2744	7847	14135	1414	2047	5	1130	1987	2973	2910	2962	892	1235	1418	639	1779	2218	1405	1659	3421	3447	2473	2974	2854	2333	2372	2287	4239	4908	3289	3	5011	4007
ENSMUSG00000006423	1831	3558	1351	586	2344	3970	362	930	1	332	559	723	958	725	423	531	444	271	749	508	363	499	322	600	510	663	507	567	595	603	1316	1234	1010	0	1372	1185
ENSMUSG00000006435	704	1011	476	389	1087	1450	169	286	1	110	302	532	445	280	110	179	72	102	267	294	191	108	696	490	516	542	256	237	344	435	361	382	151	0	474	475
ENSMUSG00000006442	3278	5791	1831	3927	5805	8714	1476	1642	5	577	1628	2341	2480	2477	914	560	839	240	1743	2215	1542	2066	735	426	955	1113	478	415	943	1011	1751	2546	1654	10	5168	3929
ENSMUSG00000006445	595	368	194	618	1163	1999	806	408	6	407	577	606	385	320	813	228	563	571	736	479	383	382	164	210	695	604	186	166	891	1025	416	1050	646	4	1226	1648
ENSMUSG00000006456	1032	1719	648	512	1913	2346	282	676	16	291	811	709	741	644	341	257	681	295	797	627	550	377	436	248	698	680	497	322	589	723	1008	1211	579	0	1250	983
ENSMUSG00000006457	4	269	11	23	43	19	0	2	0	1	12	4	6	2	3	3	1	0	9	12	3	7	0	17	5	3	0	6	0	2	33	1	5	0	25	17
ENSMUSG00000006462	11	19	0	31	22	17	11	157	0	0	8	2	3	4	11	0	1	2	3	2	0	6	15	0	1	0	0	1	1	5	9	1	1	0	18	12
ENSMUSG00000006463	370	642	349	414	989	1645	165	390	0	171	302	403	474	494	112	112	164	50	292	353	247	287	240	198	345	423	26	68	253	356	156	270	252	2	646	656
ENSMUSG00000006464	1183	2343	1715	349	1610	2232	342	557	46	273	650	658	713	388	168	315	198	209	434	310	235	130	1188	1267	1065	906	705	835	477	522	1009	1022	828	1	488	697
ENSMUSG00000006469	22	19	0	24	9	28	0	28	0	4	3	10	14	10	3	0	9	0	1	1	4	11	0	14	11	11	3	0	3	7	0	0	25	0	2	12
ENSMUSG00000006471	213	674	240	316	1154	1855	198	298	1	101	459	515	598	418	148	117	107	78	385	297	228	289	122	207	321	413	17	77	264	213	160	270	138	0	712	595
ENSMUSG00000006476	1020	2624	551	1676	5612	5824	367	681	1	420	1530	2049	2121	1660	463	235	402	303	1543	1435	1005	954	457	524	1887	2076	445	249	1458	1593	692	1510	991	8	2336	3338
ENSMUSG00000006488	0	0	0	0	0	0	0	0	0	0	0	0	0	0	0	0	0	0	0	0	0	0	0	0	0	0	0	0	0	0	0	0	11	0	0	0
ENSMUSG00000006490	0	0	0	0	0	0	0	0	0	0	0	0	0	0	0	0	0	0	0	0	0	0	0	0	0	0	0	0	0	0	0	0	0	0	0	0
ENSMUSG00000006494	4689	7759	4927	1900	7265	12859	1287	2380	105	1820	1605	2572	2570	1888	1037	1765	1242	1324	2770	3150	1917	1465	2009	1849	1616	2380	3235	2741	3133	2936	4662	4841	4536	9	5465	7377
ENSMUSG00000006498	3466	7697	2920	1222	7412	12827	789	1669	17	480	2471	2537	3116	2313	652	579	1355	495	2874	2561	2031	1857	2205	2388	3465	3745	1734	1702	3713	3889	3286	4840	2503	5	7272	6248
ENSMUSG00000006517	541	1212	719	578	1370	1383	256	353	3	278	336	377	461	449	186	144	142	182	292	294	182	310	241	279	362	415	136	99	226	293	338	415	127	2	812	454
ENSMUSG00000006519	5419	6783	3094	4924	3628	3770	1992	3775	2	1737	974	1266	1369	2211	1169	1032	891	726	1092	1723	1125	2091	104	94	542	697	123	100	774	808	1991	2350	1095	12	3621	2348
ENSMUSG00000006522	0	0	0	0	45	54	0	0	0	0	8	19	11	11	5	0	0	2	20	30	11	8	0	0	0	0	0	0	0	0	0	0	9	1	15	22
ENSMUSG00000006526	1073	1839	835	1114	2696	3742	481	1007	2	329	514	815	865	689	168	106	323	177	459	469	294	385	546	852	688	934	265	195	499	642	551	913	231	2	1677	1112
ENSMUSG00000006527	1261	1643	903	716	1200	1856	514	1011	3	458	393	485	548	437	242	273	307	132	377	409	280	238	420	392	322	354	235	227	224	247	693	1025	519	15	713	935
ENSMUSG00000006529	0	0	0	0	0	1	0	0	0	0	0	0	0	0	0	0	0	0	0	0	0	0	0	0	0	0	0	0	0	0	0	0	1	0	0	0
ENSMUSG00000006538	12	0	1	0	9	17	1	0	0	0	3	0	4	0	3	1	15	0	2	0	0	0	0	1	0	0	0	5	0	1	1	0	0	0	0	2
ENSMUSG00000006542	13	1	2	0	12	6	0	2	0	10	2	1	1	0	1	3	0	4	4	0	3	0	0	0	0	0	0	0	0	3	29	0	26	2	29	13
ENSMUSG00000006546	2	2	0	0	0	1	1	0	0	0	0	0	0	0	0	0	0	0	0	0	0	0	0	0	0	0	0	0	0	0	3	1	2	1	0	0
ENSMUSG00000006567	8	72	48	23	25	52	41	6	0	9	11	14	24	7	15	43	26	5	10	9	8	3	0	10	3	24	18	9	27	46	12	4	16	3	5	27
ENSMUSG00000006570	0	0	0	0	0	0	0	0	0	0	0	0	0	0	0	0	0	0	0	0	0	0	0	0	0	0	0	0	0	0	0	4	0	0	0	0
ENSMUSG00000006574	0	1	0	0	0	2	2	0	0	0	0	0	0	0	4	1	0	1	0	0	0	1	0	0	0	0	0	2	0	0	10	0	5	0	0	3
ENSMUSG00000006575	3333	6486	4365	1794	2689	3612	268	897	11	576	623	1020	1055	783	322	333	633	475	838	1580	944	778	1841	1826	1339	1556	2391	1937	2729	2485	2295	3110	1724	1	3225	3042
ENSMUSG00000006576	193	190	362	222	252	479	233	303	2	162	137	116	126	64	223	95	223	60	201	125	86	61	150	169	113	124	198	218	121	133	265	452	189	1	242	261
ENSMUSG00000006585	411	705	358	343	690	1104	229	377	17	157	259	277	281	219	122	114	87	29	126	151	90	111	67	50	167	189	26	3	78	104	143	212	128	0	377	298
ENSMUSG00000006586	642	1148	887	127	373	686	152	234	2	196	58	115	130	128	79	72	75	190	71	65	62	59	508	302	137	176	205	205	94	102	296	336	182	7	169	84
ENSMUSG00000006587	25	73	0	17	51	90	19	1	0	16	15	21	26	21	11	1	0	0	2	6	6	11	12	47	34	26	1	6	14	4	4	2	16	0	23	19
ENSMUSG00000006589	5204	5371	3021	5671	4727	6571	2678	3235	16	1692	1175	1521	1948	2377	1759	1362	1677	976	1188	1693	1318	1996	670	702	994	1291	434	237	1331	1341	2868	3239	2046	29	4889	3343
ENSMUSG00000006599	1017	1468	711	982	1974	3724	701	813	5	365	632	908	868	708	474	137	273	209	703	744	512	539	351	441	406	486	134	125	350	321	639	1167	515	3	1693	1752
ENSMUSG00000006611	254	600	152	366	544	1152	43	98	0	14	124	199	147	103	40	23	18	51	152	232	140	130	0	0	145	212	9	4	140	195	247	148	290	0	543	520
ENSMUSG00000006638	27	33	32	16	27	69	26	138	0	19	62	63	66	69	20	47	105	11	55	52	78	41	16	10	33	18	10	10	15	35	12	23	17	0	59	48
ENSMUSG00000006641	356	1209	212	272	1062	1936	97	96	0	85	343	536	437	327	76	35	73	13	261	223	185	226	326	213	350	448	118	146	263	357	252	398	243	0	531	512
ENSMUSG00000006642	0	0	0	4	0	0	0	0	0	0	0	0	0	0	0	0	1	0	1	5	0	2	0	0	0	0	0	1	0	0	0	0	0	1	0	0
ENSMUSG00000006649	4	4	3	39	19	7	3	4	0	5	5	1	4	3	2	2	3	2	3	5	4	3	1	1	5	1	2	0	4	5	10	5	5	2	19	22
ENSMUSG00000006651	10778	23129	12014	2599	6472	9023	1057	5272	22	1676	2052	2933	3372	2498	1556	3202	2936	1865	2978	3807	2840	2785	8360	8774	3175	3975	6379	8426	5223	6471	10855	15568	8147	3	7704	6032
ENSMUSG00000006673	1399	2546	1690	1010	4367	7648	493	479	9	276	1552	1370	1515	1123	343	120	254	135	1085	681	482	339	578	592	1727	1958	416	451	1025	1010	726	1098	469	3	2043	2059
ENSMUSG00000006675	922	2158	1005	406	882	1187	290	325	2	121	236	299	366	357	173	547	349	191	264	436	263	310	887	601	223	308	447	545	294	403	899	1274	457	0	967	541
ENSMUSG00000006676	1787	1586	1864	787	2567	3260	1152	1039	8	950	1970	1483	1501	702	936	327	767	932	2109	1433	1314	560	2400	1874	2284	2171	2004	1915	2162	2274	2732	2899	1373	4	2211	2446
ENSMUSG00000006678	347	176	179	277	379	354	222	44	0	128	191	126	200	81	194	76	89	127	267	153	85	85	110	73	100	123	107	72	198	150	371	301	158	4	260	301
ENSMUSG00000006699	28080	43911	16951	11349	39439	63451	7356	13292	160	2640	9758	11523	14477	14184	6188	5594	8463	2394	10164	10744	7868	9818	5287	5694	9236	11040	5576	4298	9619	9618	20473	22082	16618	16	33317	26587
ENSMUSG00000006705	537	1462	595	543	1707	2561	213	720	6	193	561	657	670	386	150	112	254	153	538	487	320	222	284	360	434	569	148	178	383	373	399	1010	725	3	926	982
ENSMUSG00000006711	225	308	214	36	96	336	43	60	10	37	92	80	115	30	32	26	26	51	120	113	69	38	352	345	107	113	166	185	170	185	501	430	285	1	175	154
ENSMUSG00000006715	315	332	163	195	186	222	212	136	1	107	71	68	97	97	106	126	126	8	62	43	43	84	127	80	60	83	38	28	66	102	112	174	28	0	175	132
ENSMUSG00000006717	4053	6074	4418	1834	1562	2074	957	2273	46	1524	389	644	821	936	810	1720	1323	1461	498	892	585	1005	1702	1855	539	681	2745	2641	1083	1073	4363	3223	2763	3	2339	1335
ENSMUSG00000006720	124	411	66	53	240	480	71	95	2	49	64	118	137	78	4	23	0	6	58	69	38	21	93	51	115	153	29	30	55	81	111	93	121	0	183	125
ENSMUSG00000006724	37	58	3	4	13	39	9	0	0	3	9	3	6	10	9	2	3	0	7	6	2	6	1	0	1	0	2	2	0	2	4	15	3	0	5	5
ENSMUSG00000006728	9127	10420	5104	4905	8817	12981	3724	5634	131	1913	2515	3101	3633	4173	2006	2186	2808	1221	2557	3105	2037	3052	2121	1961	1987	2290	1683	1394	2349	2486	5018	5489	3588	9	8084	6084
ENSMUSG00000006731	943	1781	473	1053	2979	3126	271	457	2	265	790	1030	1204	983	128	76	368	104	690	682	541	648	269	576	1454	1584	155	96	885	1209	613	784	573	2	2029	1635
ENSMUSG00000006732	1203	1861	804	1339	1312	1891	649	699	2	506	333	401	495	509	589	526	548	358	399	446	371	423	294	142	282	349	212	193	378	423	1257	1150	914	3	1217	1197
ENSMUSG00000006736	5812	8779	4047	2662	9705	11971	1114	2488	4	215	2188	2912	3423	4177	1054	1316	2031	226	2808	3674	2758	3750	2440	2547	2131	2669	1115	1414	2884	3262	4981	6316	4036	4	9593	7677
ENSMUSG00000006740	17061	20581	12647	10907	10875	20465	9404	12872	63	5643	5570	5721	6326	5262	8729	6081	10634	4729	6210	5160	3661	3189	7542	7337	4635	5722	8484	7938	4981	5511	15070	15161	11268	51	10216	8191
ENSMUSG00000006763	577	1008	433	387	707	1134	217	297	10	57	258	254	317	271	138	199	207	65	278	283	212	264	219	207	188	239	115	65	231	265	245	134	232	0	827	609
ENSMUSG00000006764	4	72	19	0	9	25	0	1	1	0	0	1	1	0	0	0	0	2	0	4	1	1	0	0	4	1	10	1	0	0	19	0	4	2	10	23
ENSMUSG00000006777	2304	3562	2649	272	687	1025	52	335	0	67	108	236	184	187	69	262	107	83	165	235	135	141	1064	920	343	430	776	1037	425	462	1455	1479	1055	2	632	511
ENSMUSG00000006782	3623	5729	2385	1785	6150	7072	1235	1992	4	890	2259	2083	2321	2252	726	564	1503	783	2388	1985	1520	1747	1185	1152	2050	2295	1493	1229	2081	2119	3221	4884	1754	6	5440	3480
ENSMUSG00000006784	638	1646	1055	163	450	588	133	500	1	339	171	200	242	168	99	56	114	137	81	97	85	85	983	673	284	256	228	209	201	144	675	670	364	0	358	255
ENSMUSG00000006800	144	124	137	158	288	579	60	78	0	65	103	139	150	150	39	0	29	3	148	111	82	58	39	65	54	28	55	52	45	55	39	194	121	1	198	336
ENSMUSG00000006818	5987	10193	4609	4465	6141	9037	1996	4345	116	2606	1786	2195	2755	3205	1470	2096	2803	2185	1920	2363	1767	2818	2265	1803	1840	2270	2553	1921	2382	2286	4943	5175	3489	3	5903	4601
ENSMUSG00000006850	939	1727	812	223	372	604	306	732	0	316	169	225	247	300	82	204	143	139	101	140	79	100	648	665	208	227	138	192	65	72	385	389	93	0	199	143
ENSMUSG00000006906	1920	3074	1727	911	1805	2686	460	685	21	509	628	639	774	674	305	666	690	346	753	668	537	624	1033	910	629	742	771	831	818	796	2338	1735	1208	5	1975	1204
ENSMUSG00000006920	1209	1800	1190	847	2075	3257	493	900	18	380	855	1034	968	671	214	92	254	226	627	561	418	298	732	660	874	963	397	285	507	418	536	814	549	2	1190	813
ENSMUSG00000006930	1171	1952	1144	702	1685	2419	526	848	6	220	817	829	642	452	469	422	501	258	931	789	760	572	784	652	902	869	561	437	1092	900	1490	1521	907	9	1478	1681
ENSMUSG00000006931	2716	4903	2204	1838	4577	5222	762	1537	3	696	1245	1622	1963	1717	859	988	1181	623	1459	1525	1119	1495	1101	1012	1450	1779	820	883	1679	1910	2394	3426	1514	3	4008	3307
ENSMUSG00000006932	8022	10535	5167	3724	19460	32895	4805	6315	56	1506	8870	8208	9781	5972	4302	3470	7860	2052	10862	8817	7208	5140	4446	3919	10447	11933	4767	3829	12144	13386	10673	12720	8249	22	19834	19515
ENSMUSG00000006941	13125	16485	11405	8870	9298	11924	3640	11521	79	3312	2274	3014	3949	4218	2575	5025	5621	3355	2361	3313	2415	4005	6035	5023	2963	3448	6751	6043	4669	4616	12060	9264	6516	40	10824	7447
ENSMUSG00000006948	0	0	0	0	0	0	0	0	0	0	0	0	0	2	0	0	0	0	0	0	0	1	0	0	0	0	0	0	0	0	0	0	3	0	0	0
ENSMUSG00000006958	3	1	3	2	16	79	0	1	1	1	9	9	12	3	2	22	0	0	13	9	2	5	0	0	3	3	0	4	3	14	3	10	4	0	16	22
ENSMUSG00000006998	9404	13011	6010	5042	15953	26469	3340	6486	105	1565	6866	7542	7370	5558	2924	2879	5757	1380	9712	9299	6376	5109	3438	2886	5218	5939	4348	4173	7116	7094	11199	12814	8348	48	18934	18457
ENSMUSG00000007021	135	312	122	112	477	495	112	235	0	57	81	123	132	160	84	0	119	33	52	83	58	117	80	61	110	184	40	24	111	162	53	86	71	0	311	147
ENSMUSG00000007029	1670	2150	1567	1468	4055	5677	1272	1351	7	1598	2980	2116	2241	1461	1099	790	1355	1148	3175	2775	2118	1304	1311	1318	2723	3057	1907	1694	3525	4002	3340	3114	1486	10	4904	4254
ENSMUSG00000007030	6	137	9	30	91	68	16	1	0	1	41	33	33	44	24	2	22	22	65	55	19	29	2	0	28	57	0	10	40	59	25	13	15	4	128	71
ENSMUSG00000007033	2	24	1	4	8	12	6	0	2	0	7	1	3	7	120	152	136	334	49	59	44	19	7	11	4	8	180	136	96	146	138	209	203	2	123	143
ENSMUSG00000007034	272	293	73	217	612	953	122	118	2	150	199	231	226	326	104	1	167	64	316	277	209	258	69	7	250	300	55	15	300	448	151	434	184	0	724	489
ENSMUSG00000007035	33	44	20	34	37	87	14	15	0	0	7	15	12	25	39	13	15	11	28	13	9	24	0	14	11	24	8	0	22	7	35	16	21	4	40	38
ENSMUSG00000007036	4460	9274	3803	2234	5701	7820	897	2955	56	1145	1690	2520	2513	2558	757	1045	1568	751	2198	2755	1901	2182	3115	3187	1987	2564	1932	2190	2643	2979	3323	4722	2502	19	5915	5197
ENSMUSG00000007038	3242	4381	1933	1491	2621	3391	555	1425	5	533	686	966	988	826	455	757	639	393	599	695	449	592	1769	1238	666	952	813	845	618	825	2280	2135	1122	3	2047	1284
ENSMUSG00000007039	3160	2869	1334	2335	3169	4178	1760	1572	15	1120	778	979	1247	1457	1080	1246	1457	594	916	1103	850	1261	915	819	1141	1349	643	342	1471	1479	3031	3175	1886	1	3515	2560
ENSMUSG00000007041	11376	13092	6442	15878	19435	28870	6088	7309	62	4467	6221	7468	8585	9806	4564	3836	7708	3482	7150	9701	7439	9494	686	1024	4563	5547	1057	667	6754	7158	7404	10243	6720	98	22901	19408
ENSMUSG00000007050	1599	2214	1062	1360	1889	2313	442	975	4	400	371	519	625	756	265	305	378	166	263	333	225	448	400	396	500	497	217	203	259	330	697	783	505	3	1143	872
ENSMUSG00000007080	1143	1842	1322	446	1411	2272	170	504	15	456	524	435	541	171	209	224	319	374	410	315	267	242	898	720	1094	1237	812	504	865	865	962	1089	653	4	1318	1051
ENSMUSG00000007097	13212	14988	8222	28009	48130	59594	12083	11932	290	13586	11824	11613	11297	9067	9999	8134	11214	12689	13190	13692	9060	7240	1332	1186	4919	5172	1374	922	5983	8568	14823	18291	17256	18885	34131	50113
ENSMUSG00000007107	0	28	0	3	36	35	36	0	0	30	29	17	33	16	52	13	6	58	31	34	10	30	0	0	6	4	3	4	4	14	0	13	1	0	22	12
ENSMUSG00000007122	36	7	38	17	39	58	36	11	0	7	26	20	17	29	21	0	15	9	22	20	17	25	18	16	19	18	5	7	16	2	1	35	35	0	69	51
ENSMUSG00000007207	55	114	180	49	143	182	70	149	0	2	53	67	34	35	27	14	24	20	50	53	27	48	69	39	32	32	17	15	38	37	84	170	49	0	144	76
ENSMUSG00000007209	0	1	0	0	0	0	1	0	0	0	2	0	0	0	0	0	0	0	0	0	0	0	0	0	0	0	0	0	0	0	0	0	0	0	0	0
ENSMUSG00000007216	341	712	412	271	416	732	78	50	1	110	132	157	137	101	50	119	40	110	124	135	48	66	105	112	204	185	119	51	123	125	102	178	109	6	272	250
ENSMUSG00000007279	10	1	9	10	53	78	14	19	0	54	38	37	43	45	48	0	7	11	39	31	25	32	0	0	41	50	1	20	56	59	16	45	63	0	91	114
ENSMUSG00000007338	2113	3583	1410	1339	2114	3839	512	661	3	547	603	750	907	917	401	666	634	416	667	871	621	850	702	631	621	770	726	593	877	962	1133	1634	1298	2	2461	1740
ENSMUSG00000007379	127	350	51	78	282	564	50	204	0	39	154	181	152	68	32	1	48	14	101	91	90	50	31	31	136	180	23	30	115	96	66	87	57	0	130	122
ENSMUSG00000007411	3260	4845	2968	1832	4866	8902	1414	2364	3	1005	2202	2731	3107	1759	767	591	1012	499	2027	1853	1338	938	954	1433	2097	2606	471	394	1319	1431	1411	2553	1688	4	3529	3904
ENSMUSG00000007415	1021	1555	828	2615	2663	3797	547	584	1	618	491	655	992	1099	353	328	414	358	578	696	466	645	338	254	595	753	232	175	657	730	634	805	620	25	1836	1848
ENSMUSG00000007440	53	49	58	6	24	23	0	3	15	0	2	0	3	0	1	0	0	2	6	0	0	0	16	25	17	11	15	10	18	25	62	54	0	0	16	16
ENSMUSG00000007457	0	0	0	1	2	0	0	0	0	0	0	0	0	0	1	0	0	0	0	0	0	0	0	0	0	0	0	0	0	0	0	0	0	0	0	0
ENSMUSG00000007458	7145	11880	4459	4330	10608	19153	2113	3414	96	2140	3015	4246	4301	4699	1569	1720	2538	1538	3759	3978	2541	3862	2893	2858	2395	3499	1861	2302	3038	3112	5672	9020	4317	66	7560	8930
ENSMUSG00000007476	793	793	752	1081	362	531	544	576	195	672	111	130	138	189	258	172	161	384	65	62	30	73	399	298	116	135	101	176	58	85	300	327	248	12	156	101
ENSMUSG00000007480	29	27	0	0	12	10	1	0	0	0	0	6	4	4	0	0	0	0	1	0	2	0	0	12	1	5	0	0	0	2	12	0	0	1	0	0
ENSMUSG00000007564	6175	10803	4528	4630	16544	26322	1965	3517	178	1520	6607	6275	7250	6562	1875	1591	3864	1233	7164	6244	4826	5037	2138	2037	5917	6329	1027	612	6224	6553	4164	6482	3542	15	15280	12394
ENSMUSG00000007570	717	823	639	493	883	1303	240	317	13	128	260	353	363	386	222	277	148	106	258	221	176	287	448	403	349	343	362	228	276	315	477	474	547	0	795	572
ENSMUSG00000007589	892	1612	656	631	1164	1697	334	327	0	326	363	430	484	531	201	131	311	221	379	385	287	303	293	392	425	400	340	184	432	386	579	573	595	5	929	738
ENSMUSG00000007591	0	0	0	14	1	13	6	0	0	0	4	1	1	2	3	0	0	0	2	0	4	2	0	0	0	3	0	0	4	1	3	0	1	0	8	10
ENSMUSG00000007594	12	1	3	14	13	29	1	0	0	0	0	1	0	3	7	0	0	0	0	1	6	0	0	0	0	2	0	0	0	1	2	2	1	0	13	0
ENSMUSG00000007603	708	1616	841	437	1039	1302	431	495	0	265	423	383	460	319	344	334	362	295	361	391	255	281	615	420	415	428	328	228	390	376	867	885	462	0	895	676
ENSMUSG00000007610	480	388	437	228	482	564	254	429	0	132	208	197	251	211	57	87	81	43	119	121	89	94	301	428	121	169	191	216	113	114	191	238	187	1	210	230
ENSMUSG00000007613	775	1660	475	716	2013	3861	464	469	8	197	642	925	933	467	277	155	159	86	458	344	197	133	12	55	355	489	20	32	131	171	189	240	481	0	508	944
ENSMUSG00000007617	583	934	333	545	1092	1933	120	353	7	199	409	465	468	386	198	273	243	222	448	314	202	174	194	217	384	573	346	373	583	468	597	488	444	1	517	760
ENSMUSG00000007646	251	294	343	55	128	321	67	98	6	29	45	68	65	75	83	13	44	63	58	92	45	61	248	255	79	127	230	139	121	106	292	278	139	1	210	197
ENSMUSG00000007653	11	6	18	0	0	2	0	1	3	1	0	0	0	0	0	0	0	0	0	0	0	0	0	0	0	0	0	2	0	0	9	1	8	7	1	0
ENSMUSG00000007655	745	1393	531	1108	4699	10223	330	4	0	98	1383	1325	1519	2094	381	185	238	59	1428	1451	1136	1202	0	35	171	283	17	9	164	146	1133	1620	993	38	4344	3830
ENSMUSG00000007656	5952	7683	5109	7831	8240	10563	3055	5213	24	4799	2103	2877	3543	4136	2317	3422	2919	3566	2468	3106	2412	3444	1520	1171	2228	2638	1616	1418	2671	2616	4594	4655	3565	160	7750	5793
ENSMUSG00000007659	8333	12636	6160	4700	11652	15260	2581	4790	31	1973	3826	4584	4767	4320	1858	1618	2889	1939	3518	3325	2745	2401	3230	2473	4107	4600	2740	1988	3681	4431	4561	7342	4161	9	8321	7387
ENSMUSG00000007670	782	1455	763	463	2214	3305	372	813	12	375	1329	1212	1494	835	405	249	357	299	1457	1238	929	633	450	455	751	1173	409	413	972	1129	862	861	839	3	1643	2905
ENSMUSG00000007682	79	210	107	110	163	581	68	30	0	28	40	65	65	52	58	3	2	38	73	38	32	35	14	3	31	26	9	5	15	19	108	1	192	1	116	228
ENSMUSG00000007721	4848	6017	3647	4869	4625	4843	2782	4129	9	2569	1557	1749	2141	2463	2200	2641	3285	2267	1904	2336	1937	2736	1221	1214	1387	1518	1311	1059	2107	2069	5237	5035	2910	40	6277	4359
ENSMUSG00000007739	5267	9818	5013	4207	10100	17896	1619	2328	39	1235	4084	4314	5190	4371	1953	1967	3633	1296	5454	5867	4481	4200	2243	1953	3231	3839	3836	3099	5246	5565	6150	10674	4729	17	14378	11943
ENSMUSG00000007777	1869	3359	1614	923	1923	2313	445	1176	33	960	456	564	786	963	225	270	367	260	264	343	249	449	991	760	606	715	321	237	372	346	504	1017	346	0	1149	747
ENSMUSG00000007783	491	688	543	241	669	994	253	415	2	203	306	338	352	321	143	171	241	108	355	331	230	272	466	372	252	336	297	390	342	408	451	621	485	3	700	476
ENSMUSG00000007805	55	62	40	109	61	136	38	12	0	4	23	38	33	39	18	9	2	0	21	17	13	13	0	0	0	0	0	0	0	0	41	30	28	2	33	55
ENSMUSG00000007812	865	1878	890	866	3129	5709	479	470	0	184	886	1113	1158	908	290	202	370	178	938	788	525	375	393	318	702	953	298	182	685	636	802	959	1180	2	1820	2092
ENSMUSG00000007815	6577	7544	4122	3906	8254	18893	2692	2605	47	1089	3596	4243	5237	5931	2384	1820	3969	1155	5022	4571	3249	5253	1317	1200	2974	3654	1306	1104	3950	3969	5662	7163	4574	81	9387	9963
ENSMUSG00000007817	4600	6133	4414	2637	4521	8090	1299	3262	129	1321	1775	1929	2077	1182	1076	772	760	948	1824	1248	882	535	4460	3031	2354	2323	2153	2087	2063	1967	2292	2137	1920	2	2477	3250
ENSMUSG00000007827	798	1313	1299	408	350	622	380	509	1	405	157	133	191	127	329	240	197	178	120	101	50	65	1345	906	151	173	472	616	111	178	793	623	422	4	232	130
ENSMUSG00000007833	676	802	437	275	699	1158	219	505	2	256	384	292	374	353	165	323	237	190	443	377	310	279	474	291	381	403	346	425	502	463	751	890	441	1	755	564
ENSMUSG00000007836	2453	2840	2818	2931	1031	1216	1185	2141	101	1490	161	215	388	364	753	670	534	979	127	170	83	226	1496	1227	644	545	1147	1058	551	625	1467	1461	1044	9	882	650
ENSMUSG00000007837	1158	1442	939	772	1114	1344	404	708	0	287	291	381	451	535	320	395	494	258	397	431	337	519	453	406	383	469	344	324	485	524	1001	1211	631	4	1365	880
ENSMUSG00000007850	8966	11701	8476	2741	5049	9029	3690	7415	17	1212	1748	1719	2226	1668	3575	3793	3804	1544	2362	2048	1553	1746	7461	6002	1902	2294	8219	7534	2921	3244	16824	12687	9092	8	6513	5156
ENSMUSG00000007867	3678	6454	4201	1913	1963	2109	1280	3740	86	1329	558	692	869	1067	977	1546	1638	1179	563	815	683	1005	1959	1554	614	866	1516	1607	928	914	3317	3107	2084	6	2411	1395
ENSMUSG00000007872	6489	6226	3323	5810	7401	13806	4441	6088	88	2235	2570	3569	3825	4329	1724	971	947	728	1254	1286	802	1432	1510	1167	1271	1235	290	157	365	267	1467	2046	1295	1	2564	1885
ENSMUSG00000007877	4	79	2	34	6	22	3	0	0	0	1	1	6	4	2	16	0	0	6	5	5	2	13	5	3	2	0	0	5	0	3	3	0	0	11	4
ENSMUSG00000007880	3133	3765	3534	2079	1132	2480	1740	2700	122	1517	551	520	618	492	1420	826	695	752	466	269	236	195	2512	1866	692	558	1435	1707	475	550	1606	2320	1793	0	897	759
ENSMUSG00000007888	2068	2807	1062	2590	4704	5578	915	366	2	462	1506	1969	1934	2199	821	782	423	256	2374	2503	1850	2320	76	122	93	219	194	165	108	87	2243	2766	1183	1	5397	2908
ENSMUSG00000007891	17049	36563	13981	8771	18239	21931	5049	7709	121	4960	8311	8090	7781	9838	4624	3724	3971	3161	9771	9297	6804	9538	4398	4010	4490	5347	3313	4170	5476	7139	11834	15383	7047	65	19275	13801
ENSMUSG00000007892	11436	12815	8777	38088	15708	17572	4460	7353	314	6948	2950	4379	6176	7809	3583	3699	3162	5757	3646	6208	3866	8881	3078	2403	4278	5382	2583	2505	8629	7837	8653	8912	6721	475	21989	15865
ENSMUSG00000007907	0	0	0	0	0	0	0	0	0	0	0	0	0	0	0	0	0	0	0	0	0	0	0	0	0	0	0	0	0	0	0	0	0	0	0	0
ENSMUSG00000007908	34	138	99	41	68	99	22	0	0	0	33	23	14	21	16	0	5	15	23	7	10	8	69	26	14	32	44	29	13	16	46	38	103	0	31	38
ENSMUSG00000007944	28	0	3	2	2	3	1	0	0	8	2	1	0	0	2	0	0	0	0	3	0	0	10	0	1	1	12	0	2	0	8	0	1	0	1	2
ENSMUSG00000007946	29	68	15	38	66	41	11	16	0	21	20	10	14	29	5	5	41	72	10	12	31	26	1	15	14	17	2	0	32	35	29	84	3	0	99	69
ENSMUSG00000007950	2194	4566	1826	1577	3632	4766	399	828	4	682	881	1229	1179	1389	283	469	462	280	812	1019	708	902	1066	1043	1339	1512	891	745	1326	1477	1336	1827	1012	1	2887	2406
ENSMUSG00000007987	2768	6332	3691	1799	2528	3087	646	1737	3	1160	577	897	1064	1183	530	949	1185	796	735	1071	797	1097	1657	1376	1005	1056	1863	1861	1478	1312	2686	3454	2178	3	2798	1950
ENSMUSG00000007989	1114	1824	1089	840	2223	4059	346	275	45	285	500	659	655	522	300	65	312	299	664	557	375	365	359	398	497	576	74	142	482	498	643	1529	1045	1	1452	1357
ENSMUSG00000008028	10	23	5	8	12	9	0	2	0	0	3	2	2	1	2	2	4	0	0	3	3	1	4	1	5	3	4	6	3	4	11	12	7	0	9	8
ENSMUSG00000008035	2606	4292	2285	1361	2580	2985	759	1435	6	421	758	949	844	962	346	279	383	224	529	592	421	442	1310	991	865	739	506	519	388	468	1400	1835	677	5	1239	965
ENSMUSG00000008036	5297	6250	3899	4312	3919	4922	1919	3529	22	2542	988	1349	1662	2228	1385	2081	1568	1910	991	1422	987	1950	1251	1284	1228	1346	775	622	1319	1289	2686	3020	1843	15	3937	2675
ENSMUSG00000008090	2931	5105	1019	3206	8421	11714	1282	2395	15	1609	1919	2446	3289	1870	895	966	1591	1181	1735	1855	1654	1771	1113	1273	3699	4776	501	509	3157	4153	2358	3934	2155	3	6407	5912
ENSMUSG00000008129	62	66	36	11	43	113	10	64	0	0	29	22	19	23	4	0	0	29	14	1	3	9	135	23	39	37	40	6	25	24	1	8	38	1	23	23
ENSMUSG00000008136	152	268	98	315	223	881	90	138	0	0	135	165	155	259	87	36	47	2	137	173	161	136	0	2	23	20	0	0	11	10	99	263	158	0	294	353
ENSMUSG00000008140	7876	12663	6455	5723	11446	12942	2314	4952	55	1623	2950	3569	4005	5407	2077	2160	3584	1409	3281	3600	2812	4209	3762	3639	3134	3754	1620	2123	3272	4148	5565	7559	3514	32	9342	7273
ENSMUSG00000008153	479	1855	867	195	648	1223	209	452	0	84	378	426	472	247	136	326	250	261	564	488	342	292	1441	1100	427	528	584	823	444	725	1261	1236	530	5	783	592
ENSMUSG00000008167	1530	2093	1266	642	1049	1593	329	994	15	190	261	391	431	460	187	177	281	158	225	311	222	347	746	617	423	479	368	375	373	430	646	1049	516	1	951	633
ENSMUSG00000008193	0	17	1	4	0	9	0	0	0	0	0	0	1	0	6	0	0	0	0	1	1	2	0	0	2	0	1	1	1	1	0	0	0	0	0	0
ENSMUSG00000008200	730	1283	926	442	511	939	588	496	1	362	384	329	322	182	630	170	252	339	324	196	160	116	807	701	240	365	261	270	134	198	615	1034	498	11	364	334
ENSMUSG00000008206	535	730	321	531	951	1638	404	477	1	100	319	421	412	393	218	130	200	143	370	362	287	269	263	174	140	219	62	146	136	153	472	387	280	26	936	542
ENSMUSG00000008226	1445	2507	1012	400	1329	1934	306	378	0	199	406	436	577	387	116	305	310	264	371	473	338	292	530	646	422	597	658	632	576	553	1157	1352	578	1	1086	764
ENSMUSG00000008301	3553	5631	4217	2165	2701	4119	902	2288	54	533	966	1139	1274	1187	748	791	1150	738	707	828	692	787	1338	1210	901	1029	990	908	877	847	2477	2555	1554	49	2311	1773
ENSMUSG00000008305	1352	1597	831	843	2075	3876	598	1060	3	598	926	1005	1143	831	349	316	521	329	637	549	387	367	547	511	893	1070	177	161	475	518	575	961	702	2	1325	1171
ENSMUSG00000008307	24	0	2	1	6	35	45	13	0	3	5	8	12	1	7	21	0	0	4	5	0	1	10	1	3	4	0	1	1	1	5	16	8	0	8	34
ENSMUSG00000008318	4186	7174	3835	1078	3458	6267	663	2472	6	621	962	1487	1613	1222	486	614	1060	647	961	1312	759	784	3335	3209	1613	2044	1370	1569	1810	2065	2138	3189	1948	10	2462	2227
ENSMUSG00000008333	2125	2474	1362	2164	1765	2631	1176	1704	5	791	549	659	872	1036	968	726	895	612	614	648	485	879	430	417	337	415	378	229	366	400	1754	1360	1605	2	1894	1493
ENSMUSG00000008348	3644	6145	4013	4832	8753	9183	3272	4187	374	5146	6516	5564	5465	5076	13121	8261	15226	17704	24805	15881	14582	8214	2546	1853	2383	1788	8523	6918	9928	9100	14632	21851	13053	117	18862	16775
ENSMUSG00000008373	1959	3490	1709	1342	2835	3841	908	1700	19	630	1009	1087	1237	1153	569	624	863	702	1008	1200	799	1131	787	548	735	833	712	603	778	795	2188	2471	1211	6	2792	2118
ENSMUSG00000008384	3153	3986	2030	4890	4734	7750	1779	3137	74	1455	1463	1889	2109	2220	623	681	725	264	698	703	483	776	899	744	1840	1858	185	104	714	662	966	1489	996	1	2008	1804
ENSMUSG00000008393	1805	2752	1352	1801	4689	7978	843	1515	1	666	1295	1840	1541	1699	608	432	1220	362	1269	1498	1112	1101	404	472	1450	1887	495	429	1778	1830	943	1667	1396	0	2960	3011
ENSMUSG00000008398	839	954	412	954	1465	2505	339	255	8	210	466	580	638	526	184	204	228	120	390	323	260	224	37	93	319	455	64	24	184	224	253	666	237	12	705	715
ENSMUSG00000008429	1765	2952	1197	960	4520	6566	425	656	2	444	1199	1501	1636	1376	307	251	481	249	1183	1039	775	833	398	565	1566	1918	309	317	1326	1332	858	1274	1061	3	2744	2753
ENSMUSG00000008435	534	1103	318	329	572	1151	115	106	1	185	245	225	277	170	172	63	120	162	156	108	92	75	220	189	186	223	133	115	99	139	345	386	279	0	350	221
ENSMUSG00000008438	1	0	4	3	5	20	0	30	0	0	0	4	2	0	0	0	0	0	1	2	1	0	8	23	4	1	3	12	0	2	5	7	33	1	29	0
ENSMUSG00000008450	1834	3438	1455	1692	2914	3692	747	1243	2	797	762	1106	1343	1765	467	576	834	378	844	1168	779	1397	557	444	619	743	579	474	810	759	1354	1825	1259	0	2845	2242
ENSMUSG00000008461	18	51	19	104	417	421	59	0	0	42	76	124	100	151	21	13	60	21	72	44	19	38	8	10	67	93	17	7	36	45	12	249	6	0	87	86
ENSMUSG00000008475	11462	18997	6743	4674	19418	25178	4922	7808	19	1031	4631	6566	7401	7292	3167	2891	3694	608	4375	6001	3769	4340	1346	1456	2941	3833	1055	727	2166	2138	5496	7124	4222	19	12168	9721
ENSMUSG00000008482	8	15	3	6	0	29	4	0	0	0	1	3	3	3	7	0	15	0	0	0	9	4	0	0	0	4	1	14	4	8	8	1	0	0	1	14
ENSMUSG00000008489	3	7	6	9	17	7	1	2	2	2	0	2	0	1	2	1	0	9	1	0	0	1	3	0	1	1	4	0	1	0	8	13	50	2	2	4
ENSMUSG00000008496	54	75	75	35	22	18	19	116	23	45	7	7	9	10	56	42	14	32	15	7	7	7	25	8	5	3	3	28	5	7	22	32	38	29	14	26
ENSMUSG00000008540	5215	5165	1944	4188	6530	9157	2690	3012	8	996	1660	2066	2401	3527	1750	1324	897	652	1797	2033	1320	3428	215	448	1592	2134	364	182	1626	1544	3437	3237	3217	7	4702	4826
ENSMUSG00000008575	4640	6800	3369	5342	6262	10137	3630	4165	37	5252	2066	1970	2613	2288	2547	1903	1982	2694	1875	1385	1152	1332	1933	1778	2150	2351	1463	1445	1728	2028	3145	4488	3370	18	3718	2944
ENSMUSG00000008590	5	0	0	0	1	5	0	0	0	2	4	0	0	1	2	0	0	0	7	0	2	6	0	0	0	3	0	0	1	3	0	4	0	1	0	5
ENSMUSG00000008601	2042	3848	1860	2767	3636	5443	614	860	50	1381	871	1082	1414	1944	618	1203	1954	1030	1082	1354	1108	2016	566	628	1856	2220	1115	742	2776	2793	2061	2761	1624	1	4601	3383
ENSMUSG00000008604	4638	7726	4252	2150	5204	7754	941	2553	14	1389	1748	2152	2188	1820	729	1199	909	669	1825	1737	1433	1186	3159	2461	1857	2323	2838	2598	2533	2409	3501	4873	3045	3	3857	4434
ENSMUSG00000008658	973	1097	272	283	284	160	7	0	1	17	9	12	19	12	2	123	20	40	8	15	9	19	216	207	57	67	490	351	129	103	1393	864	304	2	314	52
ENSMUSG00000008668	5779	8005	4294	9511	7207	11510	2821	4527	29	6049	1353	2218	3073	4373	2118	2305	3159	5318	1800	2786	1836	4455	1558	1557	1868	2866	1459	1129	4585	4709	5291	5904	5356	35	10062	7485
ENSMUSG00000008682	8107	10446	5060	10444	8955	13556	3954	5483	26	4951	2053	2792	4290	5062	3373	3351	5891	5299	2933	3807	2461	5557	1726	1590	2520	3657	1688	1165	5111	5148	7527	8416	6047	12	12163	8238
ENSMUSG00000008683	5547	5895	3975	8859	4857	5594	2426	4030	192	4003	766	1178	2074	2023	1748	2437	2470	4394	1072	1682	1067	2624	1225	890	1345	1758	1263	964	2775	2720	4837	4028	4180	354	6359	4474
ENSMUSG00000008690	4749	7655	3576	2665	6969	9615	1202	2067	2	891	1775	2123	2392	2419	1276	1636	2111	971	2051	2513	1678	2092	1846	1548	1860	2185	1943	1485	2428	2627	4368	5640	3457	17	6568	5226
ENSMUSG00000008730	4007	5590	2991	3491	4462	6981	1960	2835	14	1286	1344	1758	1689	1511	1358	757	786	1063	1116	885	616	548	1404	1672	1371	1595	859	1115	1137	1134	1934	1911	1268	6	1878	2546
ENSMUSG00000008734	985	1131	462	1026	1831	4699	918	992	2	657	1593	1779	1731	1974	588	480	809	396	1759	1220	1120	1025	111	157	497	646	95	92	565	657	595	665	481	31	1636	1238
ENSMUSG00000008763	3900	4629	3546	2848	2714	4687	1158	1381	92	1158	749	1014	1082	787	631	538	585	886	753	675	452	514	2405	2034	744	976	1112	1339	771	803	2402	2855	1656	23	2070	1528
ENSMUSG00000008789	0	0	3	0	0	0	0	0	0	0	0	0	0	0	0	0	0	0	0	0	0	0	0	0	0	0	0	0	0	0	0	0	8	0	0	0
ENSMUSG00000008813	1	0	0	0	0	0	0	0	0	0	0	0	0	0	0	0	0	0	1	1	1	1	0	0	0	0	0	0	0	2	0	0	0	0	1	1
ENSMUSG00000008822	1418	2034	1569	688	484	523	268	824	2	281	118	157	211	282	213	303	202	269	148	270	131	276	648	554	141	181	659	602	263	237	1109	1166	713	0	626	376
ENSMUSG00000008843	0	0	0	6	0	0	4	0	0	0	0	0	0	1	0	0	0	0	0	0	4	0	0	0	0	1	0	0	0	1	0	0	0	0	0	0
ENSMUSG00000008845	92	133	166	42	91	176	6	33	0	23	17	29	34	52	5	31	10	10	28	43	16	9	52	9	24	24	23	18	21	11	65	26	29	6	52	33
ENSMUSG00000008855	743	1724	1050	892	2917	3244	360	633	10	739	1219	1242	1306	836	356	319	416	623	1345	1290	828	584	735	599	1209	1547	596	697	1746	1753	504	1045	664	1	1899	2549
ENSMUSG00000008859	6823	9715	5700	7098	6572	7680	3891	6330	44	2009	1632	2352	2590	3018	2301	2107	2765	1265	2008	2665	1886	2554	1940	1953	1631	1952	1548	1323	2048	2158	3844	4913	3312	11	6931	5182
ENSMUSG00000008874	0	0	0	0	0	1	0	0	0	0	0	0	0	0	0	0	0	0	0	0	0	0	0	0	0	0	0	0	0	0	0	0	0	0	0	0
ENSMUSG00000008892	8403	11674	6950	3841	8020	14674	2811	6052	99	1304	2289	3173	4424	4543	2697	3537	5126	1439	3314	4189	2591	4436	4027	3317	2067	2938	3567	3241	3964	3904	7711	7844	5694	16	10034	6905
ENSMUSG00000008932	3	1	0	6	2	4	0	1	0	0	1	0	7	0	14	12	7	9	2	4	5	6	0	0	0	0	4	0	1	0	18	9	18	0	10	12
ENSMUSG00000008958	2744	4496	2091	1712	3660	4417	592	1559	5	523	1058	1236	1446	1680	603	874	960	365	1048	1380	1081	1335	1168	1232	1061	1172	979	1010	1428	1199	1974	2582	1624	6	3786	2862
ENSMUSG00000008976	1308	1329	775	624	2502	3888	522	347	1	283	905	1010	932	577	459	251	280	187	878	637	494	321	618	434	711	816	425	303	494	447	908	1294	996	0	1373	1558
ENSMUSG00000008999	1725	1801	603	1884	5131	7150	797	1321	12	918	1479	1836	2132	1429	626	467	1441	815	1732	1762	1414	1198	302	359	1715	2330	281	260	2261	2523	1206	2604	1128	2	5242	5183
ENSMUSG00000009013	12137	18274	10108	10807	11084	17972	3519	7325	24	4244	2342	3475	5372	5973	2504	3637	3023	2540	2704	4226	2847	5645	4663	4183	2968	3857	3187	2251	4687	4452	7387	8034	7614	18	13045	10294
ENSMUSG00000009030	2336	3057	1817	883	3292	5117	799	756	12	587	932	936	1164	1079	472	452	661	410	787	644	466	468	1006	789	996	1159	699	506	702	720	1659	1720	612	1	1461	1306
ENSMUSG00000009035	2396	5549	1609	1415	7823	11592	770	1412	12	587	1905	2824	2635	1773	406	454	626	319	1797	1362	1059	853	1134	1026	1455	1916	349	420	1097	1582	918	1671	599	1	2927	2968
ENSMUSG00000009047	0	0	0	0	0	0	0	0	0	0	0	0	0	0	0	0	0	0	0	0	0	0	0	0	0	0	0	0	0	0	0	0	0	0	0	0
ENSMUSG00000009070	623	1125	806	61	149	228	65	478	0	51	63	73	106	96	64	67	180	141	41	92	44	62	407	502	101	106	538	509	105	101	645	522	414	1	178	100
ENSMUSG00000009073	3423	5614	2435	1783	6043	7140	1035	1603	130	1106	2031	2747	2379	1780	537	432	862	1042	2512	2442	1670	1194	1661	1358	1818	2090	1379	1022	2121	1949	2741	3814	1525	16	4639	4424
ENSMUSG00000009075	2186	3265	1786	613	1061	1519	259	692	1	550	137	370	424	219	199	266	151	344	141	371	111	124	1815	1686	525	602	1319	1222	853	685	1215	1250	893	0	707	611
ENSMUSG00000009076	907	1517	828	625	533	473	352	1007	0	310	188	240	278	387	220	437	318	372	169	234	174	286	375	254	177	206	314	284	205	226	625	588	410	0	650	407
ENSMUSG00000009079	5829	11888	6563	3917	9201	16472	2685	4391	95	2242	4579	4974	4862	4243	2780	2267	3311	2033	5583	4993	3478	3410	3612	3561	3154	3544	4364	4068	3971	4016	8408	10203	6394	24	8816	9003
ENSMUSG00000009090	1730	2502	1289	1182	3677	5881	657	990	1	942	2173	2047	2079	1210	455	426	783	436	2326	2025	1420	1017	792	994	2308	2492	696	736	1979	2176	1297	2199	952	8	3555	3340
ENSMUSG00000009092	19	177	55	19	36	183	9	28	0	23	33	36	27	50	7	23	32	18	23	28	12	40	130	32	20	28	29	19	31	21	36	114	11	0	46	62
ENSMUSG00000009093	9	0	16	6	4	18	0	0	0	0	0	2	0	0	5	0	3	0	0	4	1	5	0	0	1	2	0	0	4	0	0	0	3	0	3	26
ENSMUSG00000009097	438	1153	167	573	1657	1347	227	211	0	108	431	397	380	525	181	40	88	36	273	214	184	210	70	42	142	225	6	1	60	80	189	342	209	0	625	389
ENSMUSG00000009108	3	22	15	21	23	35	11	1	0	9	8	5	7	9	4	0	19	6	7	4	1	3	0	1	9	9	0	0	5	11	0	4	33	0	17	14
ENSMUSG00000009112	613	695	462	463	2024	3529	279	261	0	224	660	967	914	531	177	165	319	150	749	623	401	322	207	181	713	800	131	107	581	677	410	391	255	2	1358	1715
ENSMUSG00000009114	42	111	4	6	24	19	1	0	0	0	2	7	5	2	2	0	0	0	3	2	3	3	22	2	21	7	24	0	10	5	0	0	0	0	11	19
ENSMUSG00000009115	0	0	0	0	0	0	0	0	0	0	0	4	0	0	14	0	0	5	0	0	0	0	9	3	0	0	0	10	1	0	0	25	1	0	0	1
ENSMUSG00000009145	21	7	27	15	15	8	17	12	2	27	4	1	1	2	54	10	15	8	13	5	5	5	12	14	3	4	16	1	2	4	13	49	2	0	20	16
ENSMUSG00000009185	543	354	87	262	55	234	73	184	0	45	29	34	23	57	34	58	30	101	25	38	35	89	0	0	0	1	0	0	0	0	455	162	119	0	167	137
ENSMUSG00000009207	1159	1473	836	571	1405	1602	305	446	2	263	400	478	493	332	214	72	240	97	347	223	163	127	468	261	326	474	131	101	197	239	506	608	294	17	519	450
ENSMUSG00000009210	19	9	25	18	27	57	6	42	0	0	9	17	3	11	9	0	0	0	18	11	20	20	0	9	19	25	5	3	20	24	52	55	50	0	74	40
ENSMUSG00000009214	2	0	0	0	0	2	0	0	0	0	0	0	0	1	0	0	0	0	0	0	0	0	0	0	2	0	0	0	0	2	7	2	0	0	4	0
ENSMUSG00000009216	5	0	0	10	10	9	1	27	0	0	3	2	7	4	1	0	0	6	3	3	0	9	0	29	5	5	21	8	1	4	0	61	0	0	7	2
ENSMUSG00000009246	2	7	1	2	7	12	1	0	0	0	2	6	6	2	0	0	0	2	1	5	4	3	0	0	4	1	0	0	1	3	1	3	1	0	2	5
ENSMUSG00000009248	2	17	2	4	1	4	0	0	0	1	4	3	6	1	0	0	1	0	1	1	1	4	0	0	1	0	0	0	0	0	1	0	0	0	0	1
ENSMUSG00000009281	213	237	108	329	356	462	223	109	0	26	129	142	124	260	102	54	10	53	159	196	173	298	16	31	116	115	23	16	166	169	256	218	223	6	499	449
ENSMUSG00000009291	20182	23827	8756	13201	34541	62893	7070	14561	136	4996	11314	14277	14526	16936	6525	5803	10816	4205	13435	14179	11250	13569	5082	5106	10790	14306	3250	3486	12528	15060	14080	18233	13181	87	30359	26111
ENSMUSG00000009292	339	724	446	140	305	342	94	258	0	133	74	101	114	35	80	327	63	192	102	152	88	53	366	301	213	170	331	360	274	399	470	672	518	4	346	391
ENSMUSG00000009293	4100	5533	2264	1663	4152	7544	1043	1743	24	684	1217	1563	1404	1540	1159	1116	1310	470	1229	1303	857	844	1116	982	951	1203	779	485	1092	1034	1588	2745	2069	1	2617	2525
ENSMUSG00000009350	1	0	1	2	1	3	4	0	0	0	0	0	1	0	0	0	6	4	2	1	1	2	0	1	1	0	6	0	0	1	1	21	9	0	62	2
ENSMUSG00000009356	527	1474	732	217	761	1524	106	140	29	245	269	298	443	436	63	274	267	242	284	333	239	317	453	290	553	535	367	590	564	650	459	1667	736	1	1114	589
ENSMUSG00000009376	952	1694	476	1115	3221	5731	916	1766	9	635	1782	1762	1558	627	664	315	513	361	1611	1163	798	369	126	117	952	1333	166	108	563	798	428	746	1058	3	1865	2763
ENSMUSG00000009378	4	0	8	2	48	6	12	0	0	7	4	3	0	7	1	0	0	1	4	3	0	0	0	0	0	1	1	3	2	1	1	2	2	0	0	2
ENSMUSG00000009394	0	75	12	0	13	8	42	0	0	72	94	89	85	61	60	91	113	45	53	88	60	41	0	0	4	5	15	0	2	0	1	0	29	0	5	6
ENSMUSG00000009406	164	463	204	165	680	1143	70	108	0	36	175	252	315	257	45	52	71	17	168	136	103	101	51	157	254	285	46	73	133	120	173	190	76	1	203	277
ENSMUSG00000009418	595	841	542	839	386	1141	624	400	22	865	527	365	478	295	509	248	302	425	527	232	298	150	549	307	426	293	369	256	218	236	526	492	417	35	421	438
ENSMUSG00000009470	2538	3094	2089	1921	2611	5107	1496	2705	18	938	1114	1111	1358	777	965	533	833	649	1332	827	609	471	1976	1397	1154	1415	1101	1012	1087	1237	1603	1556	1879	1	1175	2139
ENSMUSG00000009471	71	43	12	95	84	140	0	0	0	2	5	23	0	12	29	12	56	11	20	33	11	8	0	3	16	19	0	4	18	14	54	27	20	0	31	48
ENSMUSG00000009487	6018	10633	4259	9832	8914	15681	8677	9082	105	4221	5169	3197	4382	3233	9343	6035	11221	3619	7149	5578	3873	4885	2111	2584	5396	4808	2979	1930	8504	12258	9868	18301	7602	32	17658	10373
ENSMUSG00000009535	1983	2964	2230	738	1477	2472	800	1512	18	351	683	598	814	633	508	435	610	301	523	519	310	350	1237	889	447	531	628	744	326	354	2533	1449	962	25	927	978
ENSMUSG00000009545	783	1395	224	1078	3458	3917	265	469	1	312	1073	1153	1230	993	222	137	500	257	1048	1116	823	958	110	129	1436	1728	111	103	1488	1800	518	1051	780	7	2875	2672
ENSMUSG00000009549	11288	16450	9921	8674	9345	13559	4803	10547	11	3749	2534	3591	4522	5238	3864	4634	4382	3176	3109	4420	3555	5123	4673	3463	2398	2907	4375	4026	4099	3708	8805	9253	7657	6	11179	7788
ENSMUSG00000009551	3	0	0	1	0	0	0	0	1	0	0	1	0	0	1	1	1	0	1	0	0	0	0	0	0	0	0	0	1	0	3	0	1	0	1	1
ENSMUSG00000009555	4233	5648	2842	2372	4931	6835	1502	2749	6	665	1535	2124	2014	2052	1306	1010	1642	371	1316	1658	1167	1379	1686	1297	1135	1442	1136	1131	1160	1204	3186	2855	2425	3	3648	3990
ENSMUSG00000009563	846	1252	646	988	1340	1979	229	126	1	247	456	621	648	770	96	32	177	97	254	298	205	314	418	201	410	530	73	83	208	218	323	419	129	10	587	449
ENSMUSG00000009566	478	716	353	289	668	1152	281	413	2	123	273	331	297	268	68	28	68	45	161	100	92	128	396	244	285	293	58	53	90	95	181	358	58	0	380	239
ENSMUSG00000009569	435	741	395	387	407	844	332	267	5	258	194	156	159	142	202	82	171	123	115	73	73	50	192	164	208	263	49	72	69	76	195	323	324	1	177	217
ENSMUSG00000009575	4441	5463	2255	5930	8305	19660	2187	2834	60	3223	1935	2180	2899	2103	1895	1576	2305	2276	2967	1695	1296	1341	1098	920	3349	3497	847	693	2795	2759	3050	3926	2765	58	7773	5950
ENSMUSG00000009580	0	0	0	0	0	4	0	0	0	0	0	0	0	0	0	0	0	0	0	0	0	0	0	0	2	0	0	0	2	0	0	0	0	0	0	0
ENSMUSG00000009585	1834	2112	983	1250	3069	4433	716	218	86	235	764	896	859	491	524	251	238	56	844	669	599	320	471	434	1391	1659	265	159	1550	1732	1442	1241	1123	7	2783	2608
ENSMUSG00000009588	0	0	3	5	0	6	0	0	0	1	0	0	0	0	7	0	3	0	0	3	0	0	0	8	0	0	0	0	0	0	0	0	0	0	3	4
ENSMUSG00000009596	1	0	7	0	1	10	0	7	0	0	0	0	1	0	0	0	0	0	0	0	0	1	0	0	2	0	0	0	0	0	0	0	1	1	0	1
ENSMUSG00000009614	46	95	67	47	329	518	18	0	1	1	122	158	101	78	10	129	23	3	121	145	68	40	6	32	13	18	61	21	30	37	71	107	15	0	331	350
ENSMUSG00000009621	237	345	232	297	854	1476	178	55	1	160	277	314	362	198	141	0	148	27	270	216	176	87	127	73	303	302	44	55	182	288	261	55	170	2	475	542
ENSMUSG00000009628	91	34	97	37	132	229	64	26	1	77	63	40	47	34	57	0	18	24	46	63	30	17	23	20	18	17	38	31	47	55	19	114	42	8	108	142
ENSMUSG00000009630	5117	6292	2850	3739	8163	15423	1300	2972	12	1273	734	2114	3151	2066	994	1551	1446	930	894	2388	732	1153	1667	1464	2289	3136	1527	1203	2754	2848	3869	5293	2730	4	5283	8003
ENSMUSG00000009633	773	604	148	1057	894	689	277	445	2	118	171	241	279	360	121	100	91	143	99	170	85	166	19	21	36	52	26	1	9	11	142	206	99	0	329	217
ENSMUSG00000009640	1459	2200	1278	525	1043	1565	577	1191	2	340	377	430	507	406	210	186	345	162	254	306	217	288	868	819	428	455	259	182	194	291	901	657	376	4	787	488
ENSMUSG00000009646	1	0	0	0	0	1	0	0	0	0	0	0	0	0	1	1	4	0	1	0	0	0	0	0	0	0	0	1	1	0	6	0	14	0	4	0
ENSMUSG00000009647	1111	2111	1212	578	1406	2303	506	573	45	451	454	590	627	708	267	324	237	391	413	528	339	372	651	768	440	531	514	425	459	490	941	960	523	2	1185	812
ENSMUSG00000009654	0	0	0	0	6	15	11	0	0	0	4	2	3	3	2	0	0	0	0	0	2	0	0	0	3	0	0	0	1	2	5	0	0	0	0	5
ENSMUSG00000009670	0	1	1	2	1	15	4	25	0	0	0	4	2	5	6	1	0	0	4	9	4	0	0	0	0	3	4	0	0	2	1	4	1	0	27	1
ENSMUSG00000009681	1417	1702	995	1240	1376	2055	739	1058	10	1279	431	486	538	401	532	265	667	600	469	436	269	221	896	638	634	808	532	518	657	856	911	1065	518	5	971	1056
ENSMUSG00000009687	4410	4850	2137	3850	3867	6029	1195	1658	3	1003	1026	1465	1527	2099	927	810	690	251	1552	1939	1693	2138	45	69	193	260	48	42	289	299	2111	2739	2162	25	6051	4080
ENSMUSG00000009731	185	542	349	138	206	431	27	51	1	47	85	104	89	99	29	36	7	22	60	51	37	40	203	189	108	119	63	67	106	92	65	74	120	0	121	135
ENSMUSG00000009733	1496	1588	1580	422	819	1421	348	540	3	195	393	513	555	309	194	216	255	230	430	459	296	214	879	732	532	612	639	720	579	511	1189	865	884	2	688	656
ENSMUSG00000009734	106	423	219	75	89	187	60	238	2	197	55	73	62	95	53	61	23	101	58	37	19	31	302	157	69	54	107	96	49	48	130	136	61	10	51	50
ENSMUSG00000009739	480	629	373	278	615	917	179	357	107	128	248	209	202	170	117	73	89	135	179	129	104	76	212	259	245	272	180	219	266	199	234	292	122	0	276	299
ENSMUSG00000009741	1005	1828	625	955	1499	2746	312	320	1	129	502	671	620	567	317	93	304	126	560	474	338	294	451	416	534	642	202	203	663	607	970	1151	519	0	1245	1155
ENSMUSG00000009772	324	684	261	255	714	1271	150	327	0	190	313	366	322	222	95	8	48	136	202	148	117	119	68	32	433	444	47	41	188	168	175	195	127	0	346	344
ENSMUSG00000009828	393	612	137	324	1021	1418	115	269	1	149	265	325	386	324	86	60	58	115	224	266	146	185	213	240	249	344	44	57	151	141	139	407	154	0	681	697
ENSMUSG00000009863	8843	13784	6416	7096	9308	12736	3172	6785	30	2333	2973	3919	4763	5380	2741	3726	4948	2319	3353	4406	3124	5064	3405	3103	2897	3411	3755	3042	4184	3973	8202	8816	5698	31	10936	7299
ENSMUSG00000009876	1359	1601	659	1817	2372	2582	1128	2634	4	1749	497	637	861	1016	1066	1236	2518	1522	642	1194	896	1365	216	340	1029	1620	452	287	2472	2555	1231	1626	1250	6	3018	2758
ENSMUSG00000009894	2565	4174	1822	1713	4348	6216	621	1139	24	420	1434	1532	1607	1671	555	359	990	402	1632	1642	1091	1479	1267	1262	1599	1888	508	470	1937	1867	1593	2412	1484	2	4274	3392
ENSMUSG00000009900	2	0	0	0	0	1	0	0	0	0	3	2	2	0	0	0	0	0	0	0	0	0	0	0	0	0	0	0	0	0	3	2	0	2	0	2
ENSMUSG00000009905	1764	3419	1644	1005	2287	3208	518	746	26	390	628	722	855	767	490	355	495	143	700	641	424	524	1040	1209	660	808	516	784	475	730	1412	1612	967	2	1388	1201
ENSMUSG00000009907	4395	5227	4241	1622	3983	7535	1128	2105	24	996	1624	1869	1993	1482	800	605	1023	496	1232	1156	738	630	2539	2058	1737	2096	1225	1252	1225	1170	2849	3507	1635	3	2299	1822
ENSMUSG00000009927	14752	18147	10182	20096	12694	15257	7458	11081	10	12396	2641	4236	7521	8226	5959	6082	7438	10529	4491	6214	3932	8637	3441	2953	2937	4154	3601	2845	6444	6236	13808	13616	11166	32	16543	11397
ENSMUSG00000009941	39	0	0	9	0	4	0	0	0	0	1	0	0	1	6	0	0	0	0	5	4	0	0	0	0	0	0	0	1	1	0	0	0	0	0	10
ENSMUSG00000009995	1680	3266	1627	517	1563	2532	653	1074	9	571	598	697	697	699	478	277	619	132	501	513	330	434	1166	1148	663	735	596	483	462	479	1041	1142	756	4	919	867
ENSMUSG00000010021	681	1465	307	661	2159	5710	467	328	4	258	926	748	963	487	253	361	471	244	897	570	455	391	383	96	1322	1634	191	170	1108	1398	598	709	300	0	3467	1401
ENSMUSG00000010025	1143	1754	463	927	3669	5626	594	740	4	526	1418	1458	1583	1185	475	367	952	553	1444	1276	961	934	63	207	1308	1693	115	136	1483	1501	947	1605	877	13	2959	2716
ENSMUSG00000010044	1123	2345	1709	81	376	565	189	380	2	288	118	161	150	101	124	171	253	244	122	156	135	128	1172	1134	192	246	1051	1061	284	310	1544	1293	476	1	542	273
ENSMUSG00000010045	1915	2708	1482	1716	3724	4652	389	725	1	395	1019	1287	1424	1432	164	139	293	134	549	551	412	528	1031	755	1150	1369	194	152	458	575	544	934	441	5	1425	1113
ENSMUSG00000010047	732	1362	184	719	2388	2871	384	165	0	126	605	772	769	694	93	6	93	43	214	178	147	165	77	133	399	563	20	30	124	156	98	346	271	1	511	373
ENSMUSG00000010048	769	1563	576	688	1218	1929	308	462	0	48	251	321	316	327	211	68	180	26	206	226	178	174	187	167	168	224	93	49	137	136	372	526	424	1	752	699
ENSMUSG00000010051	249	528	258	224	536	844	203	136	0	192	213	222	166	159	233	87	229	137	172	166	156	101	124	81	91	101	52	58	90	190	183	348	279	0	561	372
ENSMUSG00000010054	4599	7212	2948	2841	5095	7864	953	2167	18	502	1008	1647	1745	1975	680	1013	780	329	909	1198	689	1017	1902	1714	1687	1889	1373	1288	1456	1424	2054	2645	1810	0	3351	2360
ENSMUSG00000010057	1578	1905	1398	344	797	1262	373	707	14	123	336	339	457	409	271	333	372	244	358	451	268	388	1002	891	390	433	1146	914	544	454	1360	1491	1012	0	1007	631
ENSMUSG00000010064	46	55	9	105	182	481	45	2	0	15	89	65	49	65	21	1	22	11	92	66	45	90	4	0	9	26	0	0	19	12	23	78	55	0	196	130
ENSMUSG00000010066	89	408	183	29	45	108	43	184	1	69	33	51	35	18	30	1	28	31	29	39	24	11	254	167	32	64	67	50	20	41	77	97	46	1	37	86
ENSMUSG00000010067	1237	1543	978	618	1672	2237	497	723	0	96	453	567	517	359	418	290	260	77	388	430	278	260	700	421	404	450	181	142	300	337	578	831	522	5	997	872
ENSMUSG00000010080	6026	10152	6018	1683	6296	8683	1163	2980	15	1390	2013	2584	2803	1845	789	761	1164	765	1588	1548	1131	934	3994	3752	3876	4283	1976	2184	2744	2802	3222	3995	2340	3	4155	3254
ENSMUSG00000010086	1	1	0	0	1	3	0	0	0	0	0	3	0	0	0	0	0	1	0	0	0	1	45	1	0	1	0	16	1	0	0	1	1	0	0	0
ENSMUSG00000010095	9152	11423	5983	4405	11965	18206	3295	4194	54	1625	4664	4511	4641	4997	2903	2297	3764	1771	5467	5299	4080	4282	4040	3570	2103	2458	2317	2689	2595	3525	10286	9044	6780	98	12671	10939
ENSMUSG00000010097	4176	7569	3736	3328	5302	7860	1718	3250	18	1206	1830	2174	2262	2145	1802	1513	2283	1067	1900	1955	1432	1637	2546	2089	1725	2010	1449	1691	1810	1845	3955	4662	3299	18	4773	3878
ENSMUSG00000010110	985	2746	819	1156	2900	4196	457	487	0	464	990	1075	1264	1322	497	316	484	170	955	946	600	775	451	468	1159	1118	215	217	785	847	626	1551	622	7	2187	1837
ENSMUSG00000010122	2	2	8	1	1	8	0	0	0	0	0	1	2	4	3	0	1	0	0	1	5	0	1	0	1	1	0	8	1	1	27	1	0	1	3	5
ENSMUSG00000010136	7326	17936	10536	1325	2149	2863	1028	5398	154	1442	372	769	1043	890	758	2410	1992	1856	385	967	625	1021	5108	4543	1058	1080	6372	5370	1650	1603	8904	8100	5360	1	2468	1256
ENSMUSG00000010142	71	63	125	25	37	49	2	11	0	2	9	10	8	22	11	0	0	16	7	10	9	8	2	42	6	5	0	0	2	1	14	24	0	0	28	3
ENSMUSG00000010154	1017	2347	747	441	1397	1353	252	313	1	126	487	490	584	417	170	93	442	148	319	408	288	224	293	310	540	618	186	142	422	458	418	433	547	0	778	782
ENSMUSG00000010175	1027	1536	910	374	874	1255	113	152	29	251	230	176	267	140	109	77	161	211	191	125	123	57	407	472	264	329	352	277	311	242	719	889	234	2	438	363
ENSMUSG00000010205	425	1662	568	422	2555	3590	187	350	33	195	859	809	825	585	104	65	206	113	646	542	409	390	281	294	820	911	237	258	687	741	279	700	401	0	1263	1365
ENSMUSG00000010277	6858	9034	2923	6319	16130	23105	3101	3936	35	2313	5091	5427	6018	2858	2228	1803	2581	1596	6237	5030	3509	1914	2057	1623	6470	6811	1057	969	5601	5440	3851	6681	3968	6	11707	16732
ENSMUSG00000010290	617	1115	366	511	1711	3323	174	173	1	115	513	594	710	441	177	162	119	162	454	395	292	203	192	172	618	687	73	117	508	430	203	603	201	0	826	789
ENSMUSG00000010307	2824	3580	2107	971	1956	2573	498	1759	19	490	391	580	600	694	98	174	188	43	174	284	154	253	1495	1208	636	776	134	135	168	190	517	441	178	0	512	322
ENSMUSG00000010311	15	30	29	3	17	20	4	0	0	4	4	1	6	3	3	0	2	0	9	8	9	7	0	8	4	5	8	7	4	9	6	5	37	0	17	14
ENSMUSG00000010342	1	18	17	1	4	17	24	0	0	15	8	18	3	13	3	0	3	44	2	7	3	1	10	0	9	5	0	9	9	1	5	6	26	0	16	9
ENSMUSG00000010358	2473	3113	1864	2009	2711	3843	1538	2288	36	760	1001	1067	1013	975	897	1047	1671	675	924	1206	1178	1258	521	430	912	959	435	294	1137	1253	2679	2515	1006	24	3993	2402
ENSMUSG00000010362	1964	3937	2396	732	1106	1319	443	1142	0	279	293	304	443	519	379	986	742	474	298	415	312	484	1146	1168	408	426	1745	1393	670	649	2334	1705	1274	0	1206	739
ENSMUSG00000010376	11226	16233	9703	10210	8416	9326	4197	9440	14	7674	1871	2723	3682	4910	2906	5450	4664	6569	2609	3667	2707	5021	3500	2669	2100	2621	3940	3059	3739	3357	9410	9087	6907	20	10426	6937
ENSMUSG00000010392	1795	2445	1238	820	3958	6403	500	659	36	379	1271	1509	1536	1058	364	257	501	183	1006	722	550	433	437	506	996	1034	257	238	501	418	632	1651	649	0	1498	1618
ENSMUSG00000010406	7604	8994	5493	10967	6140	4700	3537	6363	40	5652	1337	1839	2804	3176	2368	2954	2696	4225	1457	2235	1942	3367	1694	1259	1715	1917	1430	1349	2668	2500	5828	5664	3067	96	7623	4900
ENSMUSG00000010435	0	1	0	1	0	0	0	0	0	0	0	0	0	0	0	0	0	0	0	0	0	0	0	0	0	0	0	0	1	0	0	0	5	0	1	2
ENSMUSG00000010453	1433	2510	1048	1131	3644	5750	698	1297	11	611	1379	1346	1460	665	498	261	406	307	1448	1309	1041	561	713	421	1004	1254	369	381	1276	1154	1100	1786	921	4	2779	3020
ENSMUSG00000010461	1202	2166	1238	661	1225	1790	220	676	39	386	464	358	586	247	182	163	376	340	489	324	166	153	773	529	692	973	608	586	678	832	1189	1095	790	2	992	1039
ENSMUSG00000010476	173	330	201	330	189	355	175	355	3	455	57	108	130	77	139	115	208	218	58	50	33	52	131	112	153	191	33	36	131	127	169	162	153	0	218	145
ENSMUSG00000010492	78	180	77	51	74	70	18	164	0	43	10	18	26	30	4	56	16	8	14	18	9	21	45	61	27	59	35	26	22	32	29	40	10	0	42	25
ENSMUSG00000010505	180	169	258	24	52	77	57	118	10	72	15	19	36	16	29	24	4	110	15	3	1	8	246	136	47	68	111	67	26	10	122	47	120	0	8	14
ENSMUSG00000010517	2073	3559	1342	1479	3587	5599	528	873	5	471	1425	1694	1847	1356	579	452	856	379	1911	2282	1534	1361	619	888	1331	1453	775	639	1793	1735	1519	2631	1377	20	4974	4670
ENSMUSG00000010529	3352	3667	1485	2752	4280	4146	1544	3767	83	1462	836	1150	1737	1353	912	1276	2079	993	666	954	696	1070	685	769	1934	2115	498	308	2039	1761	1836	2071	1125	0	3490	2294
ENSMUSG00000010538	118	211	114	129	94	87	20	144	0	76	18	30	35	33	9	30	24	24	11	31	12	48	54	61	20	22	38	38	44	43	54	65	88	2	82	65
ENSMUSG00000010554	2745	3496	1848	1229	2635	4363	1082	1777	6	432	975	1046	1168	907	1110	799	1385	505	1199	1095	892	823	860	729	869	1034	721	593	1128	1204	2441	3377	2157	9	3002	2453
ENSMUSG00000010592	0	0	0	1	3	7	0	0	0	0	1	3	0	0	0	0	0	0	0	2	0	0	0	0	0	1	13	13	0	0	1	0	0	1	0	0
ENSMUSG00000010601	0	0	1	0	0	0	0	0	0	0	0	0	0	0	0	0	0	0	0	0	0	0	0	0	0	0	0	0	0	0	0	1	0	0	0	0
ENSMUSG00000010607	2357	2626	1975	1994	1370	1502	814	1838	2	921	330	523	656	798	498	590	486	399	316	446	339	654	780	706	546	563	407	456	567	498	1393	933	519	2	1204	827
ENSMUSG00000010608	3621	4852	3553	2582	1828	2217	5589	5526	12	3684	1219	911	1141	1220	4682	2828	2373	2556	1108	853	598	855	3486	2566	715	753	1568	1775	651	800	3860	3428	2058	394	1709	1465
ENSMUSG00000010609	999	2125	819	795	1268	1650	448	531	8	380	284	304	447	384	166	13	265	215	158	196	154	149	426	402	366	440	71	81	141	181	233	498	380	8	329	369
ENSMUSG00000010651	122	100	92	84	119	135	33	87	0	45	39	52	37	41	50	72	52	24	50	40	63	66	15	51	43	33	61	61	55	47	110	84	71	0	150	111
ENSMUSG00000010660	744	639	209	546	1501	2140	390	218	2	136	531	549	670	328	139	195	372	132	481	432	268	210	102	160	685	849	68	39	418	475	198	539	414	0	1070	889
ENSMUSG00000010663	1960	6688	2220	1318	7724	9696	839	807	6	648	2008	2433	2022	2464	586	579	377	591	2565	2487	1413	1792	1554	1970	1296	1766	733	962	1710	1709	1976	2876	1714	0	5029	5220
ENSMUSG00000010721	815	1626	654	336	915	1626	224	289	0	226	248	386	338	466	174	266	253	246	278	278	197	200	481	482	349	422	291	316	302	352	886	802	376	5	868	635
ENSMUSG00000010751	403	675	195	341	1198	3158	154	148	0	122	315	470	556	348	98	15	121	39	399	279	181	220	24	33	148	188	24	23	110	93	202	280	339	1	675	996
ENSMUSG00000010755	1686	2280	1837	674	2628	4016	742	599	2	546	1269	1252	1269	957	921	589	782	376	1364	915	771	634	796	913	1026	1057	813	749	741	719	2097	2280	1292	52	2050	2266
ENSMUSG00000010760	152	95	54	129	175	135	44	216	0	104	20	51	80	38	20	35	111	75	11	26	37	44	29	9	51	52	10	17	33	44	91	47	36	0	137	58
ENSMUSG00000010796	3	5	3	5	1	0	0	0	0	0	0	1	0	0	5	0	0	0	0	0	0	0	1	0	0	0	0	0	0	0	2	2	2	0	0	0
ENSMUSG00000010797	14	46	10	23	16	73	9	2	0	1	3	13	31	11	1	0	6	1	7	11	17	9	0	2	0	1	0	2	2	0	8	11	3	0	12	10
ENSMUSG00000010803	18	11	23	0	3	2	2	5	4	1	0	0	0	0	8	0	0	2	0	7	1	0	0	0	0	0	0	2	0	0	14	12	17	8	0	0
ENSMUSG00000010825	43	186	126	15	48	26	1	21	0	24	17	7	17	4	9	20	2	10	7	6	2	9	26	141	26	23	74	95	27	24	57	36	62	1	13	15
ENSMUSG00000010830	608	492	280	978	1787	3461	281	397	2	106	549	847	873	965	297	125	204	140	580	821	485	679	34	29	117	161	17	34	157	169	388	511	422	0	1742	1480
ENSMUSG00000010841	18	3	14	2	8	7	3	3	0	0	1	1	0	2	8	1	0	0	0	0	2	2	0	0	0	1	0	0	1	0	6	0	0	1	7	1
ENSMUSG00000010911	1437	2162	1197	724	854	1187	350	1068	24	526	258	319	414	459	297	469	545	428	247	417	285	456	517	383	285	300	815	670	454	342	1162	1334	716	0	1285	793
ENSMUSG00000010914	1302	2187	1100	535	1550	2134	347	924	2	232	584	645	704	567	283	422	373	125	401	518	330	383	682	531	509	651	347	283	343	334	920	992	466	1	1034	702
ENSMUSG00000010936	804	1521	606	731	2455	3548	306	447	2	370	895	971	1124	763	136	133	321	211	1154	1063	728	569	285	380	697	799	223	173	877	863	400	577	384	2	2579	2472
ENSMUSG00000011008	9	83	11	55	228	192	39	26	0	50	35	40	68	51	19	0	33	66	30	52	42	58	62	58	75	85	10	4	70	65	63	191	1	0	229	127
ENSMUSG00000011034	7	4	0	3	34	15	7	0	0	5	4	4	9	3	6	0	3	0	7	3	12	0	4	0	9	3	0	0	9	4	16	0	0	0	3	5
ENSMUSG00000011052	0	0	0	0	0	0	0	0	0	0	0	0	0	0	0	0	2	0	0	0	0	0	0	0	0	0	0	0	0	0	1	0	0	0	0	1
ENSMUSG00000011096	1388	2130	1011	1598	4046	3401	486	739	5	456	1351	1597	1760	2083	274	220	611	239	1191	1371	1120	1284	482	400	1354	1412	328	228	1291	1373	770	1231	540	6	2703	2821
ENSMUSG00000011114	4280	6020	3836	4824	5627	8495	2580	2739	58	1399	2116	2122	2571	2896	2309	1574	2482	1110	2515	2803	2265	3059	1570	1249	1723	1952	1771	1515	2589	2757	5292	5076	3004	56	7099	5005
ENSMUSG00000011118	0	0	1	0	2	26	0	2	0	0	9	6	3	4	0	0	0	0	19	1	3	3	0	0	1	2	0	0	5	0	0	17	0	0	6	4
ENSMUSG00000011148	1059	2087	759	843	1402	1759	610	1005	141	573	527	645	679	711	400	771	981	439	652	665	574	571	270	346	564	702	418	448	877	817	1119	1178	453	2	1411	1036
ENSMUSG00000011154	7032	15318	10475	2074	3486	5303	985	4156	19	1104	755	1417	1784	1619	986	2405	2137	1418	1056	2152	1316	1783	4179	4462	1215	1501	5806	6478	2619	2672	8835	8101	5201	1	4615	2940
ENSMUSG00000011158	1276	2000	1168	840	1977	2759	426	788	0	233	627	839	754	638	356	132	514	274	691	924	564	546	646	706	533	626	609	537	824	799	1312	1694	871	2	2219	2171
ENSMUSG00000011171	0	0	0	8	2	6	0	0	0	0	0	0	0	1	0	0	0	0	4	4	0	3	0	0	0	0	2	0	0	0	0	2	0	0	3	2
ENSMUSG00000011179	19985	22560	10108	16160	34932	72469	4296	4616	21	1300	5897	9234	9469	9505	3101	2578	3240	821	8211	9764	5612	7723	5998	6658	9734	14246	6379	5547	17245	17367	15240	14593	12716	34	39478	43701
ENSMUSG00000011254	295	463	297	147	306	433	201	389	66	348	179	254	374	304	137	135	120	101	138	170	147	232	113	142	86	98	50	90	40	40	74	43	61	7	155	167
ENSMUSG00000011256	61	105	60	46	58	186	41	37	0	30	26	32	70	8	28	55	17	10	15	5	6	4	10	6	1	0	2	5	0	3	12	39	26	0	31	37
ENSMUSG00000011257	663	619	472	1281	669	763	406	560	28	418	150	203	231	295	342	141	282	243	182	207	166	240	269	180	115	181	126	102	160	234	410	469	393	15	663	618
ENSMUSG00000011263	54	77	52	44	80	84	21	26	0	35	22	30	28	9	4	4	9	3	21	16	5	5	43	16	3	4	0	10	4	2	8	82	42	0	68	41
ENSMUSG00000011267	32	25	59	21	31	57	4	0	0	10	13	14	7	9	3	0	0	7	4	2	1	4	20	0	21	19	1	13	4	3	19	0	0	0	39	5
ENSMUSG00000011305	392	835	486	98	118	267	44	432	1	99	47	77	69	77	22	115	181	33	48	58	50	45	406	128	89	97	301	225	109	93	589	265	193	0	174	81
ENSMUSG00000011306	1064	1752	988	883	1945	3072	558	827	1	495	747	897	992	781	329	521	585	325	952	949	666	586	713	791	654	730	456	465	643	631	991	1314	603	6	2281	1950
ENSMUSG00000011349	0	0	0	1	0	0	0	0	0	0	0	0	0	0	0	0	0	0	0	0	0	0	0	0	0	0	0	0	0	0	4	0	0	0	0	0
ENSMUSG00000011350	0	2	0	0	1	2	0	2	0	0	0	0	0	0	1	0	0	0	0	0	3	0	2	1	0	0	0	1	0	0	0	0	1	0	0	2
ENSMUSG00000011382	172	690	256	193	350	474	81	351	2	108	109	108	124	119	48	29	56	129	171	112	93	98	112	131	84	95	46	101	79	95	203	352	233	0	388	321
ENSMUSG00000011427	356	459	226	250	847	1416	53	84	1	46	293	343	332	163	59	20	34	4	247	155	143	64	128	183	348	291	102	56	223	191	169	439	346	0	453	420
ENSMUSG00000011463	8	2	12	0	2	4	1	0	0	0	0	3	0	8	7	0	0	0	1	3	0	1	0	0	1	1	0	0	0	0	0	5	16	0	2	2
ENSMUSG00000011486	5	23	5	11	11	28	0	0	0	39	2	3	3	4	1	0	0	13	5	1	1	3	0	0	7	7	3	3	6	9	1	8	0	0	22	20
ENSMUSG00000011589	66	247	147	32	73	111	20	1	0	50	32	26	48	43	7	27	10	59	50	39	37	35	81	69	29	39	30	70	67	39	77	33	0	0	113	60
ENSMUSG00000011632	23	30	10	38	12	53	10	0	0	40	10	9	10	4	0	19	8	0	4	12	2	9	64	0	12	12	5	0	20	11	10	0	0	0	43	32
ENSMUSG00000011658	1030	1485	1128	259	327	548	205	597	1	235	149	162	161	212	195	307	264	255	166	259	159	183	801	659	185	183	848	933	325	296	1087	1055	869	0	455	353
ENSMUSG00000011751	57	113	30	13	34	62	2	7	0	0	21	20	14	5	22	2	0	5	24	10	11	2	92	56	41	29	89	54	52	37	51	48	19	0	40	28
ENSMUSG00000011752	13848	29655	16069	5129	14038	25466	2391	5779	24	1409	4069	5474	6626	6723	2813	4752	6676	1611	5626	7604	4630	6258	7333	8182	5942	8752	16927	14860	13110	13063	17172	20170	13628	14	13715	12959
ENSMUSG00000011831	2481	4229	2068	1989	2753	4788	1055	1766	1	673	712	923	1114	1042	757	457	696	324	717	647	446	599	1256	875	745	896	713	583	681	748	1674	1933	1541	3	1642	1515
ENSMUSG00000011832	340	847	294	334	816	1072	145	147	1	168	299	344	332	253	101	33	100	84	336	300	226	189	201	195	272	345	45	66	148	209	220	420	104	2	458	407
ENSMUSG00000011837	2628	2968	1703	1188	2039	3251	795	1206	22	838	596	707	811	968	580	547	579	633	475	590	382	528	1346	1124	792	914	744	522	669	740	1577	1635	952	4	1462	1048
ENSMUSG00000011877	1573	2225	954	2581	8865	12542	903	813	2	844	828	1390	3264	1010	533	396	619	519	826	1117	620	652	306	307	2452	2732	218	165	2123	2389	828	1806	1315	19	5561	6731
ENSMUSG00000011884	4597	15030	5269	3998	12332	15198	848	2152	95	1213	2533	4095	4636	5682	948	904	1739	1189	2733	3932	2524	3790	2383	2380	3558	4214	2440	2491	4352	4145	3060	5934	3236	14	10543	7943
ENSMUSG00000011958	4968	7264	3267	1898	4311	6896	1412	1887	7	550	1292	1590	1518	1411	988	966	1171	333	1486	1532	1128	1016	1489	1431	802	1079	1466	1186	1000	1017	3351	3252	3056	0	4011	3519
ENSMUSG00000011960	1319	1868	2018	1484	1778	3616	892	799	77	879	758	837	885	914	839	508	680	424	698	587	414	414	907	727	542	600	630	556	413	471	1048	1302	1432	3	1103	985
ENSMUSG00000012017	310	624	130	496	1428	2132	209	110	0	76	604	593	724	310	129	7	43	52	636	482	401	249	2	22	94	108	7	21	88	97	265	441	259	54	1059	1031
ENSMUSG00000012042	11	0	0	0	0	0	0	0	0	0	0	2	0	0	0	0	0	0	0	0	0	0	0	0	0	0	0	0	0	0	0	0	0	0	0	1
ENSMUSG00000012076	628	1391	258	404	1085	2198	240	334	1	73	358	476	486	447	116	182	193	81	370	341	245	229	174	190	306	367	97	104	213	255	300	430	301	4	721	944
ENSMUSG00000012114	677	1384	513	694	2822	4863	404	1050	77	454	1338	1461	1318	1006	280	179	497	421	1253	1305	956	792	322	397	1078	1213	145	179	1030	1071	335	886	544	46	2871	2705
ENSMUSG00000012117	1310	1841	1183	1040	2753	3641	533	544	148	577	775	884	1073	1004	413	327	463	351	840	925	601	808	656	505	904	994	427	350	919	929	970	1148	470	5	2531	2085
ENSMUSG00000012123	49	67	13	38	52	77	30	1	0	1	11	10	22	26	3	0	2	3	11	8	6	9	1	1	14	22	18	2	11	8	10	32	4	0	32	20
ENSMUSG00000012126	1971	4963	3176	613	1105	1320	314	1448	3	317	283	408	517	390	313	581	629	290	337	532	372	436	1668	1791	480	495	1903	1617	779	774	2076	2825	1371	1	1375	778
ENSMUSG00000012187	1534	3164	1889	344	573	616	102	851	0	274	108	185	244	209	108	304	202	305	91	224	135	202	708	883	257	310	784	873	394	411	1592	856	909	2	735	359
ENSMUSG00000012211	0	17	0	2	2	0	2	0	0	0	1	0	0	0	1	0	0	0	0	0	0	0	0	0	1	0	0	0	1	0	0	1	0	0	0	5
ENSMUSG00000012282	0	3	1	1	0	0	0	0	0	0	0	1	2	1	0	0	0	0	0	0	0	0	1	0	0	0	1	2	0	0	3	1	3	1	0	3
ENSMUSG00000012296	6876	13259	6652	1898	4444	5716	1072	3347	179	1603	1423	1947	1950	1571	758	1260	1092	984	873	1100	714	672	7356	7199	2395	2784	3887	4037	1596	1652	4292	4738	2193	10	2804	1575
ENSMUSG00000012350	269	444	122	288	988	1591	170	165	1	246	287	273	303	203	157	218	322	142	323	321	156	175	115	112	509	574	90	51	432	534	131	627	330	4	630	893
ENSMUSG00000012396	19	13	6	4	18	6	0	0	0	0	1	4	4	2	2	2	0	4	2	2	1	4	1	28	4	2	1	0	3	3	5	4	53	0	15	20
ENSMUSG00000012405	5842	6832	3523	5168	5988	9010	2634	3861	18	2354	1339	1951	2913	3011	2275	1922	3271	2495	1964	2410	1564	2950	1380	1359	1575	2330	1941	1633	3078	3302	5206	5498	4191	0	7593	5032
ENSMUSG00000012422	4414	6730	2332	3831	5825	11005	1265	2712	10	993	1168	1876	2690	2787	1024	1038	1072	1166	1275	1448	869	1576	938	862	1105	1479	756	719	1281	1154	2615	3154	2248	7	3957	3199
ENSMUSG00000012428	192	282	171	144	772	1646	304	217	0	40	780	764	783	367	156	24	65	15	670	448	250	484	1	89	477	404	10	17	190	242	35	217	142	0	476	825
ENSMUSG00000012429	778	1395	900	451	706	1469	212	476	16	173	221	241	304	321	240	190	292	98	282	207	132	207	342	192	212	265	278	211	220	194	477	647	446	1	464	527
ENSMUSG00000012443	10	0	10	5	12	30	3	0	0	2	0	3	17	1	1	0	2	0	4	9	5	0	1	0	14	12	1	0	4	2	20	33	17	0	7	0
ENSMUSG00000012483	1032	1515	902	372	548	619	276	1392	1	256	138	144	273	263	134	261	123	130	67	135	61	170	472	221	122	157	139	137	107	110	346	424	246	0	341	278
ENSMUSG00000012519	238	195	149	259	334	742	122	21	0	62	175	184	116	118	63	60	47	20	178	180	162	187	0	6	21	24	3	7	57	75	227	295	187	0	437	327
ENSMUSG00000012520	0	0	2	0	0	0	0	0	2	2	0	0	1	0	8	1	0	1	0	0	0	0	0	0	0	0	0	1	0	0	1	1	1	2	2	2
ENSMUSG00000012535	1160	2750	853	785	3518	6510	404	776	4	286	1369	1485	1560	906	469	221	564	323	1512	1294	957	643	734	574	1291	1369	779	507	1169	1223	924	2282	1070	2	2799	3211
ENSMUSG00000012609	447	947	306	431	1435	1738	118	336	0	152	332	511	516	365	192	105	146	59	502	481	322	249	266	156	429	507	121	109	489	495	420	457	272	1	1157	1124
ENSMUSG00000012640	692	526	384	152	890	1898	214	130	23	105	352	391	387	151	181	41	176	37	274	229	122	80	390	233	269	395	138	116	188	196	197	486	259	1	334	360
ENSMUSG00000012705	13	6	7	7	2	8	0	0	0	10	0	0	0	0	16	8	3	11	2	15	0	1	1	1	0	0	1	2	1	0	19	3	3	0	10	1
ENSMUSG00000012777	0	0	0	0	2	8	0	0	0	0	0	0	0	0	3	0	0	0	5	1	1	0	0	0	0	0	0	0	0	0	0	0	0	0	0	11
ENSMUSG00000012819	362	846	487	224	352	720	246	467	25	139	107	176	200	68	158	151	106	123	237	136	75	78	1170	839	228	211	411	912	210	231	613	487	332	0	244	372
ENSMUSG00000012848	12084	14315	7110	20259	12436	16146	4931	8397	263	7295	2802	3218	4298	5841	4037	3709	5602	6865	3151	4320	3748	6366	1964	1889	3375	3632	2424	1608	5690	5356	10016	10880	9108	151	16688	11438
ENSMUSG00000012889	22	1	3	12	2	8	1	0	0	23	1	1	0	1	2	0	0	0	0	0	2	1	0	0	0	1	1	0	0	0	4	2	24	0	5	0
ENSMUSG00000013033	796	895	633	541	311	594	460	542	3	417	148	143	181	148	389	144	252	342	120	90	66	106	651	682	139	143	233	293	112	181	358	428	323	2	210	257
ENSMUSG00000013076	4615	4660	2425	6615	3514	9485	5213	4736	36	3756	1862	2184	2089	1382	3775	2751	3106	2337	2127	1789	1332	1102	900	798	1691	1860	1011	722	1800	1985	3827	3982	4188	24	3573	3927
ENSMUSG00000013083	0	1	0	0	0	0	4	0	0	0	0	0	0	0	0	0	0	0	0	0	0	0	0	0	0	0	0	0	0	0	0	0	0	0	0	0
ENSMUSG00000013089	963	2476	781	676	3019	4662	350	912	2	621	930	1188	1489	992	251	153	365	387	743	654	456	392	397	424	1470	1745	271	181	721	951	434	699	505	1	1537	1070
ENSMUSG00000013091	2	27	17	50	111	181	5	21	0	5	20	63	52	56	5	0	23	1	39	43	36	29	13	6	43	38	11	7	43	69	26	13	12	0	128	95
ENSMUSG00000013150	3424	5909	2527	1293	2443	3716	810	1654	11	565	590	893	932	759	548	670	750	321	570	725	476	557	1810	1634	1061	1131	708	676	649	815	1821	1878	1496	11	1693	1242
ENSMUSG00000013155	423	712	393	187	223	263	98	223	12	129	48	68	101	101	84	133	144	135	58	69	77	69	363	349	96	122	175	206	74	121	372	364	138	6	237	140
ENSMUSG00000013158	30	39	5	7	2	6	0	0	0	0	0	0	0	0	0	0	0	0	0	2	2	2	0	31	2	0	3	0	3	7	12	8	0	1	4	3
ENSMUSG00000013160	5307	9856	5384	3079	4774	7755	1385	3766	83	1078	1544	1785	2072	2188	919	1388	1878	854	1517	2022	1395	2021	2717	2738	1590	2190	2933	2360	2387	2478	3989	4969	3272	15	4226	3473
ENSMUSG00000013236	1180	1725	1132	929	3120	3605	632	1006	17	1102	1163	1140	1183	463	581	283	364	677	1385	902	751	300	1115	663	1219	1167	579	716	828	1034	899	969	861	6	2130	2120
ENSMUSG00000013275	1628	2609	1043	1581	6179	8647	817	751	25	750	1923	2092	2161	1504	475	530	701	359	1712	1682	1132	935	685	925	2000	2635	363	346	1648	1915	789	1786	1301	0	3169	3235
ENSMUSG00000013338	3	2	1	0	0	8	4	0	0	1	0	0	0	0	1	0	1	6	0	5	0	0	0	0	3	0	0	0	0	0	0	0	1	0	1	9
ENSMUSG00000013353	1	0	3	1	0	6	0	0	0	0	1	0	0	0	9	0	0	2	0	0	0	0	0	0	1	0	0	0	0	0	2	1	2	5	1	0
ENSMUSG00000013367	2	3	20	24	4	21	0	0	0	2	7	3	9	5	0	4	1	4	1	1	2	4	0	0	0	1	0	0	1	0	0	1	1	1	2	10
ENSMUSG00000013415	2	22	11	16	9	21	9	21	1	22	7	5	1	12	57	13	13	60	12	14	37	3	8	4	5	3	13	6	5	2	14	23	26	55	50	30
ENSMUSG00000013418	2	0	0	0	7	3	0	0	0	0	0	0	0	0	0	0	0	0	1	2	2	0	0	0	0	1	0	0	1	0	7	0	0	0	2	6
ENSMUSG00000013419	1407	1457	787	1992	3123	5600	541	635	5	992	970	1020	1444	863	375	510	324	604	887	815	587	553	678	624	1430	1599	369	330	1060	1425	676	1177	735	24	2560	2023
ENSMUSG00000013465	3720	5299	3266	1837	4361	7345	1011	2193	41	707	1653	1827	1964	1602	842	1027	1034	575	1560	1497	1172	1207	1598	1732	1645	1815	1349	1243	1660	1613	2965	3510	2520	3	3783	3329
ENSMUSG00000013483	64	97	5	53	102	98	16	0	0	0	28	31	35	23	12	46	3	26	24	17	13	7	1	0	43	52	6	17	36	23	32	62	0	0	96	25
ENSMUSG00000013495	339	825	320	139	1058	1875	83	53	0	22	326	418	463	471	99	7	111	76	245	249	176	234	174	160	326	375	69	65	171	171	103	376	116	0	473	364
ENSMUSG00000013523	286	163	151	365	919	950	144	40	1	22	225	252	190	193	125	15	86	41	292	258	173	201	0	0	20	15	0	0	9	22	333	424	240	2	948	713
ENSMUSG00000013539	1070	1512	864	747	827	1630	237	684	0	172	229	323	352	392	263	175	262	178	276	329	214	361	515	483	282	335	430	449	391	357	1027	914	621	7	890	591
ENSMUSG00000013562	0	1	2	0	3	8	0	0	0	0	0	0	1	0	5	0	0	0	1	3	1	0	2	6	1	5	3	1	3	1	0	1	1	0	4	5
ENSMUSG00000013584	682	765	290	637	1520	4628	641	41	0	355	1202	800	1176	1411	294	85	177	225	1406	1239	776	1191	1	5	86	192	23	2	153	176	632	800	822	0	2880	2414
ENSMUSG00000013593	7205	10112	5748	3564	6361	9983	2358	5377	71	1941	2429	3021	3303	3747	2319	2951	3955	1652	3259	3702	2513	3723	3091	2293	2179	2421	4157	3371	3205	3357	8918	8473	5089	2	8127	5273
ENSMUSG00000013611	0	0	0	0	5	14	14	0	0	0	3	7	9	4	8	8	0	0	10	12	5	3	4	0	2	4	0	0	2	1	3	0	1	0	22	3
ENSMUSG00000013622	5384	7247	3572	3402	4713	6283	1531	4336	5	1609	1142	1451	1897	2310	1112	917	1491	1035	1100	1686	1004	2110	1926	1616	1337	1716	699	922	1656	1818	2858	3103	2005	6	5139	3619
ENSMUSG00000013629	428	749	461	390	734	1226	527	387	80	319	707	521	492	218	489	127	485	282	1123	467	492	175	325	175	657	412	290	379	497	428	491	766	466	1	646	948
ENSMUSG00000013643	0	0	0	0	0	0	0	0	0	0	0	0	0	0	0	0	0	0	0	0	0	0	0	0	0	0	0	0	0	0	0	1	0	0	0	0
ENSMUSG00000013646	1673	2376	1049	607	1829	2551	209	432	6	111	559	685	648	549	336	415	299	101	478	461	333	313	880	596	559	588	319	322	395	448	579	913	1543	1	849	984
ENSMUSG00000013653	0	0	0	0	0	0	0	0	0	0	0	0	0	0	0	0	0	0	0	0	0	0	0	0	0	0	0	0	0	0	1	6	0	0	0	0
ENSMUSG00000013662	2343	4065	2090	1277	5226	9272	1109	1164	7	441	1848	1754	2125	1638	673	234	725	275	1502	1343	927	890	1153	1231	1265	1548	329	434	951	1036	1237	1591	1231	2	3188	2907
ENSMUSG00000013663	2763	5738	1804	1862	5991	13420	741	1928	53	628	1859	2277	2449	2086	611	316	557	452	2031	1737	1234	1257	990	1622	1791	2460	1140	1102	1939	2058	2211	2274	2625	5	4229	5095
ENSMUSG00000013668	5	2	2	4	1	1	0	1	0	0	0	0	0	1	0	2	0	0	0	0	0	1	0	0	1	0	1	3	0	0	5	2	1	15	0	1
ENSMUSG00000013698	6886	11966	2863	8977	30925	47049	3706	6202	44	4117	8716	12704	13734	16338	2691	2921	6602	2726	12468	14153	10369	12632	565	842	7484	8969	932	464	10815	10738	4599	10373	5575	40	28955	26211
ENSMUSG00000013701	3117	4470	2290	2189	4211	7009	1247	1946	1	583	943	1873	2173	2718	813	995	1265	444	1296	1950	1102	2033	994	700	917	1274	483	527	1308	1280	1649	2258	1409	2	4267	3383
ENSMUSG00000013707	126	242	115	56	45	46	45	101	0	1	7	18	18	21	5	0	0	1	11	5	2	9	0	0	1	1	1	0	0	0	52	46	3	0	24	14
ENSMUSG00000013736	1650	2321	1268	845	2626	4170	489	893	16	367	890	1026	1046	896	513	523	781	249	987	988	663	576	716	583	676	873	410	546	799	800	1298	1574	1294	0	2201	1892
ENSMUSG00000013766	87	94	15	101	179	271	52	35	0	5	28	30	46	75	11	35	97	85	32	33	27	52	17	1	62	72	7	16	75	79	84	136	90	0	172	153
ENSMUSG00000013787	1871	1341	1446	1724	1408	2517	923	911	15	1197	740	737	840	567	700	603	1029	895	840	854	680	658	901	1032	847	959	1128	1172	1216	1421	2005	1596	1068	29	2181	1884
ENSMUSG00000013822	5921	10626	5481	4783	5326	6637	1094	2780	24	1866	1072	1548	1952	2363	883	1570	1521	985	1112	1897	1225	1973	2056	2195	1684	1994	2268	1911	2450	2259	3692	4858	2789	8	5426	3377
ENSMUSG00000013833	1464	2710	1357	835	3013	4252	398	614	3	560	1090	1166	1303	1077	340	533	701	385	1157	1212	913	794	684	541	1300	1396	875	891	1555	1411	1256	2397	1388	10	2779	2331
ENSMUSG00000013846	930	1453	881	521	427	700	210	217	249	441	98	182	196	152	160	289	58	302	114	115	68	154	668	613	147	187	302	445	197	146	474	276	163	0	388	273
ENSMUSG00000013858	1231	1966	1125	1119	1140	1379	756	554	0	564	335	372	455	453	415	344	329	360	293	349	278	383	1017	853	285	392	386	487	411	516	1011	1161	907	0	1171	911
ENSMUSG00000013878	295	681	285	316	609	1277	86	319	1	150	109	255	243	173	79	12	84	70	114	162	93	95	331	219	184	274	123	85	186	171	286	335	313	0	415	212
ENSMUSG00000013921	670	1445	686	657	1781	2446	185	340	23	387	537	534	546	620	119	196	251	375	659	643	452	564	897	459	567	577	608	610	790	889	558	794	437	1	1632	1784
ENSMUSG00000013928	1	1	0	6	4	11	0	0	0	1	0	2	1	8	0	0	0	1	1	3	4	0	5	4	0	4	0	1	0	1	4	6	0	0	0	3
ENSMUSG00000013936	0	1	2	3	1	1	0	0	0	0	1	0	3	0	1	0	0	0	2	1	3	3	17	0	2	0	0	0	0	0	3	1	1	1	4	0
ENSMUSG00000013973	170	245	99	93	271	309	27	71	0	28	88	100	69	100	46	5	30	8	62	67	50	42	75	73	99	74	42	44	56	62	49	103	45	0	154	140
ENSMUSG00000013974	0	0	5	1	0	0	0	0	0	19	0	1	0	0	1	0	6	0	1	0	1	0	0	0	0	0	8	5	1	0	8	0	0	0	0	1
ENSMUSG00000013997	823	1251	486	364	801	1284	260	445	0	153	277	300	370	419	128	75	221	100	249	247	162	220	556	462	373	418	296	267	351	333	754	718	460	12	776	492
ENSMUSG00000014030	0	31	14	2	6	7	3	2	4	0	2	4	7	0	0	0	0	1	3	0	0	0	0	0	0	0	0	0	2	0	0	7	4	2	4	1
ENSMUSG00000014039	209	428	220	103	420	554	100	59	55	28	152	160	174	56	168	40	15	9	67	44	42	11	179	136	148	102	16	15	35	52	69	189	28	1	70	126
ENSMUSG00000014074	1253	1963	904	991	1873	1665	516	446	4	278	587	685	579	485	337	467	293	136	474	548	404	296	361	336	361	635	247	297	578	331	843	844	894	6	1011	1346
ENSMUSG00000014075	2864	5000	3163	831	957	1359	779	2982	28	651	311	368	595	587	546	1200	912	630	256	448	341	654	1595	1317	354	442	1495	1549	489	476	2390	2291	1636	0	1212	743
ENSMUSG00000014077	3186	6038	1758	2930	8677	14664	1077	1436	39	874	1517	2213	2400	2969	957	597	1302	797	1953	2000	1301	2016	789	1078	1886	2645	831	502	2477	2578	2934	4098	2782	1	7026	6162
ENSMUSG00000014104	0	0	0	0	0	0	0	0	0	0	0	0	0	0	0	0	0	0	0	0	0	0	0	0	0	0	0	0	0	0	0	0	0	0	0	0
ENSMUSG00000014158	537	690	207	462	1982	1950	295	593	2	290	648	710	788	468	233	52	270	185	538	471	353	292	71	219	678	923	46	47	363	463	273	193	95	2	934	590
ENSMUSG00000014164	5	16	6	3	28	13	0	0	0	4	6	6	5	6	3	3	0	6	8	18	1	5	0	0	1	0	23	1	2	3	17	4	10	0	10	10
ENSMUSG00000014177	6561	8889	2861	3059	7805	11042	1846	2623	16	504	1574	1943	2658	2407	1499	810	1693	751	1810	1920	1392	1726	2127	2117	1527	2369	1185	1323	2100	2297	4148	4898	3032	9	5311	3949
ENSMUSG00000014195	3873	5625	4037	2316	4213	6004	1587	2528	49	1226	1595	1649	1751	1731	1408	1684	2228	1068	1938	2174	1774	1700	2286	1702	1274	1450	2366	1938	1893	1983	4699	4479	3193	11	4834	4755
ENSMUSG00000014198	28	110	19	141	242	546	24	3	0	15	106	123	114	149	6	46	21	13	119	115	91	105	0	15	86	110	3	6	70	78	52	47	88	0	274	232
ENSMUSG00000014226	14599	22110	13234	5239	9825	14300	4282	7647	69	1635	2825	3955	5140	3976	8667	12237	13236	3146	5540	6148	4469	4408	5469	4815	2661	3537	22101	14417	6561	6044	33369	39928	33077	24	16192	12359
ENSMUSG00000014232	1125	1773	1185	474	541	666	325	716	3	347	205	257	275	259	253	401	403	299	205	291	264	242	756	766	206	253	682	722	330	390	997	1204	668	0	760	465
ENSMUSG00000014243	916	1675	1076	689	687	1035	281	527	0	408	123	199	284	406	107	290	141	146	98	192	114	225	365	369	248	291	269	239	173	180	312	495	320	0	476	331
ENSMUSG00000014245	299	318	69	187	345	783	78	134	1	59	110	162	159	143	49	22	54	25	97	109	64	95	112	107	121	107	41	13	51	62	108	68	95	2	216	162
ENSMUSG00000014294	13822	18626	15011	17041	8980	10575	4553	11808	83	8451	2032	2933	4289	5061	3236	6013	4190	6977	2275	3889	3021	5407	4552	3576	2811	3060	4522	4431	4505	3905	11235	9853	7329	133	10631	7435
ENSMUSG00000014301	2045	3092	2086	1906	1317	1516	768	1793	54	1323	322	518	760	775	443	993	767	925	394	645	435	865	829	630	392	560	843	743	806	749	1400	1440	1111	5	1769	1226
ENSMUSG00000014303	397	561	209	664	603	1103	292	379	0	489	178	213	241	288	163	142	110	199	164	126	126	164	143	143	131	177	153	101	133	141	256	275	182	1	328	301
ENSMUSG00000014313	16419	20110	12361	19923	13784	12671	6530	11913	52	8372	3044	3883	6143	7275	4833	7292	5918	7899	3316	5084	4131	7947	4276	3075	3495	4237	3858	3176	5711	5209	13632	11904	7905	118	16861	11006
ENSMUSG00000014329	364	394	274	360	455	1304	186	111	3	138	152	205	212	197	114	46	60	123	136	119	76	118	121	103	59	99	119	99	66	68	175	197	171	0	271	409
ENSMUSG00000014349	6482	7928	4429	3098	6569	10158	1866	3059	4	1410	1855	2108	2255	2122	1095	1448	1408	950	1708	1967	1298	1395	1881	1918	1864	2441	2481	2449	2115	2203	5865	5429	3679	16	3650	4616
ENSMUSG00000014351	0	0	0	0	0	0	0	0	0	0	0	0	0	0	1	0	0	0	0	0	0	0	0	0	0	0	0	0	0	0	0	0	0	0	0	0
ENSMUSG00000014353	2013	3632	1507	868	2787	4108	633	1018	32	429	950	1238	1239	817	543	514	612	275	931	722	512	435	1493	1081	745	961	627	516	431	579	1276	1756	889	3	1113	1188
ENSMUSG00000014355	1072	1778	1075	685	1941	3916	689	631	11	370	1537	1315	1329	595	673	620	811	351	1776	1046	798	299	995	644	1485	1325	623	933	967	1096	1086	1364	584	7	1617	1971
ENSMUSG00000014361	302	761	225	389	1317	2076	204	379	6	303	428	496	558	246	113	84	211	189	369	313	182	152	22	39	253	323	22	12	133	193	195	278	219	1	901	758
ENSMUSG00000014402	5668	8126	3878	2938	7484	12162	1751	3484	47	846	2032	3021	3558	3686	1320	1335	2256	783	2569	3316	2070	3089	1630	1994	2059	2906	2060	1605	3433	3287	4179	5138	3442	7	8310	6462
ENSMUSG00000014418	605	577	456	163	776	1013	187	274	0	184	409	320	449	189	205	147	46	93	411	288	200	107	521	263	363	360	149	184	244	263	544	465	244	3	490	479
ENSMUSG00000014426	696	837	863	865	1117	2112	681	868	0	459	694	777	645	376	417	440	283	271	828	536	385	252	425	185	607	541	162	110	361	432	497	840	413	1	929	830
ENSMUSG00000014444	223	420	191	441	1982	2914	205	37	0	43	1096	978	901	278	377	56	85	62	1559	753	665	239	47	92	572	546	31	17	490	582	227	321	173	2	1131	2069
ENSMUSG00000014453	1	0	24	0	0	1	0	0	0	0	0	0	0	1	0	0	0	0	0	0	0	0	0	0	0	0	0	0	0	0	0	24	0	1	0	0
ENSMUSG00000014470	1236	2875	1443	1822	3033	4128	387	983	8	605	794	1200	1148	1358	383	402	517	198	855	1049	808	916	337	436	917	982	345	253	1148	1069	521	994	540	4	2425	2233
ENSMUSG00000014496	830	1375	838	718	2119	4297	707	508	0	265	951	964	1066	410	448	236	241	208	843	494	368	176	338	375	653	905	140	175	456	376	590	797	434	1	904	1297
ENSMUSG00000014498	112	228	104	135	395	564	40	11	1	23	92	80	173	24	66	37	33	11	106	44	32	31	58	33	172	108	36	38	63	89	67	100	59	3	118	150
ENSMUSG00000014503	155	287	152	67	150	342	23	29	0	33	68	59	75	50	41	46	32	27	64	50	37	28	232	149	89	95	69	95	55	67	125	107	115	0	115	98
ENSMUSG00000014504	4564	6543	4486	4242	3144	4717	1619	4172	5	2093	770	1215	1457	1749	1363	1406	1364	1182	934	1212	830	1375	1592	1406	877	1055	1465	1250	1117	991	2694	3889	2780	1	3208	2270
ENSMUSG00000014529	0	0	0	5	1	2	0	0	0	0	0	0	0	0	6	0	0	0	3	0	0	0	0	0	0	0	2	0	0	0	0	0	0	0	0	1
ENSMUSG00000014542	227	611	267	43	108	202	41	0	0	55	6	9	18	18	6	0	7	43	12	10	6	5	196	122	68	78	136	121	64	56	157	113	191	0	86	85
ENSMUSG00000014543	0	0	0	0	0	1	0	0	0	0	0	0	0	0	2	0	0	0	0	0	0	0	0	0	0	0	0	0	0	0	0	0	0	0	0	0
ENSMUSG00000014547	51	68	62	36	354	589	38	3	1	39	120	143	143	58	15	5	27	10	104	55	51	15	39	12	130	134	6	5	100	63	2	10	105	0	117	173
ENSMUSG00000014550	1828	3193	1639	898	2382	4227	485	753	4	628	1117	1212	1233	730	400	108	468	278	1244	1006	619	389	635	607	733	673	545	477	508	567	1194	1388	1502	1	1738	1787
ENSMUSG00000014551	3111	3039	2056	2020	2213	2887	1274	2096	2	1409	668	799	996	1260	1029	1380	1617	1071	723	873	682	1134	735	521	551	640	715	657	846	854	2593	2309	1092	1	2594	1702
ENSMUSG00000014554	1035	1641	1043	814	1012	1852	325	615	0	328	409	492	549	679	227	130	352	181	401	462	308	496	568	437	448	479	343	249	416	359	518	1095	501	1	997	715
ENSMUSG00000014592	1623	2429	1348	1487	2059	2507	493	1141	6	693	518	723	703	882	406	481	418	388	523	715	422	645	776	676	526	617	750	581	623	575	1347	1293	952	1	1389	1219
ENSMUSG00000014599	1010	1226	415	1150	2651	5931	561	235	2	270	1891	1829	1752	1329	481	214	471	131	1897	1733	1518	963	70	45	238	323	15	24	185	209	517	1090	735	5	2036	2467
ENSMUSG00000014601	1112	2172	919	571	2193	3680	321	715	122	416	1047	1026	1106	553	249	79	253	229	641	641	432	318	626	454	1007	944	162	184	429	506	498	566	332	2	1047	879
ENSMUSG00000014602	2108	3835	2544	1172	1825	3107	1229	1915	63	681	1278	919	1029	645	933	881	1093	1174	1627	934	735	533	2315	2135	1209	1239	3758	3727	1579	1586	3985	4001	2157	19	1656	1618
ENSMUSG00000014603	0	0	0	0	1	1	0	0	0	0	0	0	0	0	0	0	0	0	0	0	0	0	0	0	0	0	0	0	0	0	0	0	0	0	0	0
ENSMUSG00000014606	7801	12554	6314	3407	7180	10589	2217	3667	30	1359	1904	2467	2800	3367	1585	1640	2186	1439	2139	2672	1714	2857	3105	2968	2592	2910	3782	3022	3459	3136	6921	6666	4078	4	7608	4980
ENSMUSG00000014609	14	0	16	4	17	8	3	11	0	0	0	2	3	2	1	0	0	5	1	5	1	0	14	0	1	2	5	2	2	1	5	3	1	0	4	4
ENSMUSG00000014633	930	1388	682	736	586	699	294	475	0	395	117	173	222	299	186	202	272	224	145	193	153	225	323	196	158	163	173	160	210	167	425	471	307	4	630	356
ENSMUSG00000014668	358	743	198	161	512	736	185	100	9	122	187	242	234	181	141	41	70	38	95	79	66	42	259	237	152	161	25	107	48	34	94	127	86	1	135	158
ENSMUSG00000014686	78	65	55	86	122	345	48	29	0	36	86	69	88	99	35	0	10	11	126	100	66	166	32	24	107	79	38	17	91	161	48	66	60	0	253	200
ENSMUSG00000014704	0	0	0	0	16	13	1	0	1	0	1	3	7	6	2	0	0	3	4	1	0	0	0	0	0	0	0	0	0	0	0	0	0	0	5	0
ENSMUSG00000014725	5	4	4	3	0	3	0	0	1	0	1	0	0	1	2	0	2	0	0	4	1	6	0	1	0	0	1	1	0	5	7	22	38	0	0	0
ENSMUSG00000014747	0	0	0	0	0	2	0	0	0	0	0	0	0	0	0	0	0	0	0	0	0	0	0	0	1	1	0	0	0	0	0	0	0	0	0	0
ENSMUSG00000014748	4579	8162	3103	5355	10548	14028	2150	2854	18	1547	2235	3097	3310	4338	1614	1569	2261	1144	2469	2898	1919	2880	2236	2098	2185	2615	1212	1340	2424	2772	3196	4638	2710	52	7528	6484
ENSMUSG00000014763	1354	2418	973	467	2505	4284	223	440	18	400	923	1037	1018	834	182	190	285	266	796	801	495	459	617	831	1143	1286	459	566	776	937	872	1300	384	6	1543	1487
ENSMUSG00000014767	478	1035	661	394	1378	2121	223	220	0	223	342	412	437	509	204	202	138	100	251	198	159	192	294	279	362	383	217	102	186	173	272	402	237	2	535	572
ENSMUSG00000014769	14803	19726	12147	10027	12115	15744	5395	11044	98	4673	3596	4158	5791	6620	4584	6584	8016	4596	3718	4841	3687	6476	5334	4085	3840	4402	6538	5867	5342	5173	14302	12470	8733	17	13496	8852
ENSMUSG00000014771	0	0	0	0	0	0	0	0	0	0	0	0	0	0	0	0	0	0	0	0	0	0	0	0	0	0	0	0	0	0	0	0	0	0	0	0
ENSMUSG00000014773	1041	1758	1300	183	724	1322	358	1369	12	75	355	480	504	229	269	270	178	74	206	134	110	93	1806	2187	605	608	477	448	183	189	867	611	732	0	266	234
ENSMUSG00000014776	57	79	32	51	66	81	58	35	0	23	62	56	31	59	44	18	19	8	70	44	38	71	0	0	5	10	0	1	2	1	41	64	30	0	68	67
ENSMUSG00000014778	64	81	88	102	22	58	156	115	62	179	15	12	12	15	67	14	12	23	7	14	1	7	52	20	4	9	28	14	1	8	56	21	37	2	18	20
ENSMUSG00000014782	1	0	1	2	7	3	0	18	0	0	2	1	2	3	6	0	0	0	4	1	1	0	0	0	3	4	0	1	0	0	0	1	0	0	5	8
ENSMUSG00000014786	16	1	24	19	64	64	5	0	0	0	9	9	24	9	15	1	4	12	28	17	12	6	2	3	3	1	0	0	1	9	8	2	1	1	19	16
ENSMUSG00000014791	662	1375	633	499	1544	1955	307	789	2	417	533	582	652	477	306	170	600	305	652	654	470	472	401	455	729	980	413	375	1045	951	1115	1214	636	10	1581	1174
ENSMUSG00000014813	1081	1470	610	1465	2488	5277	754	496	0	419	1332	1550	1192	1276	473	132	373	414	1307	1050	685	694	65	154	152	259	196	183	262	281	542	641	538	0	1523	1453
ENSMUSG00000014837	294	328	99	102	591	826	37	100	0	0	117	213	199	115	28	101	46	0	67	107	62	68	107	143	258	292	77	53	92	141	138	130	39	1	291	202
ENSMUSG00000014846	529	1033	515	397	411	521	208	188	0	163	110	183	185	211	149	77	98	98	113	165	99	165	194	220	107	126	71	57	150	140	221	277	86	6	334	247
ENSMUSG00000014850	662	1091	623	264	605	1217	197	417	4	188	273	236	344	207	242	161	230	199	299	228	190	102	186	349	324	410	369	298	441	408	711	999	300	4	738	744
ENSMUSG00000014852	13	0	1	0	4	3	2	0	0	0	1	2	2	0	0	0	0	0	2	5	0	1	0	0	2	2	2	7	4	5	1	0	0	0	3	2
ENSMUSG00000014856	4730	5845	3595	4074	3832	5079	2561	4501	17	1740	857	1149	1649	1710	1820	2331	2388	1645	1067	1470	1043	1817	2135	1673	915	1298	1095	1355	1389	1843	5364	4110	2712	5	4590	3007
ENSMUSG00000014859	2196	3803	1307	1597	3780	5050	810	764	14	457	1138	1420	1413	1292	520	419	545	80	900	971	752	693	507	682	890	1073	292	186	600	604	674	1394	890	0	2080	2040
ENSMUSG00000014867	10881	16645	5006	9521	25924	42623	3489	6499	20	2136	7423	9556	9275	12037	3441	3221	5379	1764	9294	9551	6656	9197	2870	2662	6506	8268	1880	1671	7000	8483	8010	11215	7928	19	20397	21881
ENSMUSG00000014873	693	1377	552	671	1231	2004	283	359	2	264	392	471	461	597	171	130	226	144	360	438	343	461	228	297	273	398	157	145	369	336	475	583	237	1	1281	1048
ENSMUSG00000014905	2242	2983	1518	2023	5090	8108	696	1518	46	388	1246	1558	1596	1437	969	633	1212	693	1512	1632	1068	1146	837	806	933	1532	373	309	1267	1485	2157	2649	1747	20	3580	4328
ENSMUSG00000014907	605	736	499	475	191	360	303	356	29	202	49	75	92	69	217	224	178	150	57	57	52	68	144	190	60	99	318	287	88	95	536	482	300	1	179	150
ENSMUSG00000014932	402	485	215	425	1024	2272	215	561	11	162	479	579	505	359	112	29	93	81	488	370	247	175	131	207	432	453	63	67	215	240	248	314	222	0	698	852
ENSMUSG00000014956	15321	20865	13681	7175	14215	27765	4076	9415	95	2733	5012	5981	6655	6525	3420	3880	4692	3187	5707	6145	4473	4853	7865	6975	5133	6771	8538	8465	8386	7516	15321	15409	12181	10	10352	14088
ENSMUSG00000014959	5527	12619	3967	5916	19211	26138	1819	3360	23	2831	4458	6124	6513	6270	1297	1795	3658	2295	5137	6676	4640	5593	2069	1982	4951	5667	2216	1878	6998	7071	4140	8981	4877	10	19745	15746
ENSMUSG00000014980	1594	2861	1192	1194	1826	3106	732	1385	17	347	432	618	797	855	358	327	632	226	403	494	381	537	476	430	495	734	207	189	528	499	751	973	848	0	1608	1130
ENSMUSG00000015001	16	34	3	43	89	97	13	28	0	11	12	29	11	45	20	0	2	3	22	10	18	26	13	59	40	39	18	16	186	70	6	2	40	0	52	108
ENSMUSG00000015002	8947	16704	8302	3354	8290	13729	2069	3197	13	1967	2713	3202	3308	2056	1610	1767	1496	1591	2767	2299	1774	1146	4828	3891	2901	3760	4236	3795	3105	3131	6453	6557	6249	28	5057	4358
ENSMUSG00000015013	5164	9308	5860	3277	2667	4271	1391	3943	8	1699	604	765	1211	1521	1070	1703	1650	1991	765	1087	777	1546	2483	2424	932	1082	2932	2797	1585	1410	4213	4505	3497	11	3624	2034
ENSMUSG00000015016	538	702	512	199	427	592	110	297	0	224	134	158	140	164	98	120	163	135	143	158	88	128	451	309	216	225	301	227	235	206	320	351	189	0	370	261
ENSMUSG00000015023	596	873	424	411	918	1550	198	481	27	177	257	311	343	311	161	106	148	180	274	317	202	212	193	252	264	404	116	92	297	326	272	488	161	0	616	698
ENSMUSG00000015027	432	641	238	231	654	1016	69	169	0	210	217	269	229	332	113	83	69	118	261	230	149	282	168	145	207	215	71	47	209	223	304	575	194	2	686	556
ENSMUSG00000015053	1050	1650	557	1365	3669	4150	929	484	1	260	1096	1206	956	1066	455	204	156	163	867	634	421	367	186	135	659	755	44	33	374	412	454	965	196	1	1085	1226
ENSMUSG00000015083	62	114	50	28	84	145	58	15	0	0	18	31	19	36	13	0	25	3	27	42	10	27	46	44	25	25	31	21	25	31	63	55	30	0	66	63
ENSMUSG00000015085	448	457	98	289	682	838	138	237	0	125	174	245	268	235	105	24	414	147	193	189	183	230	51	74	315	384	53	34	268	468	286	364	175	0	823	630
ENSMUSG00000015087	1964	3719	2157	1621	3051	4500	764	1534	5	1045	924	1145	1237	900	530	572	447	697	937	1167	814	573	658	647	858	1125	876	632	1137	1108	1274	1472	978	14	2641	2601
ENSMUSG00000015090	267313	236628	123549	587741	691513	1264995	140955	83638	494	40319	177838	243473	282832	274977	96362	73918	34411	23927	166731	280295	179358	216117	475	623	2966	3754	721	415	5341	4368	197701	245658	225410	1260	793761	595236
ENSMUSG00000015092	8513	13404	8163	10129	7298	7996	3432	7567	25	4768	2377	2924	3424	4103	2896	4145	5402	4408	2765	3773	3062	4542	2738	2336	2495	2628	3802	3409	3700	3801	7968	9457	5038	41	11015	6824
ENSMUSG00000015093	132	74	92	358	223	346	45	130	0	49	58	84	80	135	67	40	20	47	62	86	57	137	20	32	42	54	22	16	25	43	88	133	26	0	262	132
ENSMUSG00000015094	4936	8336	3195	4460	6964	9678	1618	2299	11	1224	1680	2172	2720	2970	1156	1460	2000	916	1961	2499	1779	2678	2169	1964	2156	2615	1302	1423	2527	2755	3880	4742	2346	12	6753	5229
ENSMUSG00000015095	823	2071	886	622	2948	4395	254	109	14	355	778	974	1108	1162	126	71	387	177	780	819	585	684	560	373	991	1194	269	286	863	846	470	1293	427	2	2190	1651
ENSMUSG00000015112	457	570	123	381	977	1112	183	132	0	75	291	311	383	301	155	24	42	34	187	151	101	92	90	125	329	348	17	28	119	161	235	193	99	3	445	248
ENSMUSG00000015120	2868	5306	2073	2695	4907	7607	1119	1890	0	511	1374	2174	2596	2667	912	745	1302	368	1709	2088	1376	2221	843	859	1237	1660	715	562	1806	1616	1865	2778	1578	2	4731	3548
ENSMUSG00000015126	1340	1482	1111	615	940	1375	643	1079	0	371	391	468	464	507	358	477	569	241	364	394	287	353	569	490	354	382	448	361	335	361	1082	900	351	0	865	598
ENSMUSG00000015127	60	264	39	35	333	790	18	1	0	10	202	202	230	84	23	14	3	3	123	77	51	20	76	28	210	251	23	22	67	64	71	91	10	0	71	202
ENSMUSG00000015133	511	1039	776	593	1181	1778	342	277	0	238	618	465	564	239	462	113	317	191	657	462	361	146	713	485	515	489	430	228	469	432	597	552	458	5	1035	1039
ENSMUSG00000015134	8027	14584	6727	3503	12330	22035	2888	6030	116	2239	6053	6725	7578	4709	2244	2802	6071	2474	6713	7274	6063	3768	4121	3156	8486	9462	4312	3609	10110	10190	7786	12055	6855	32	14543	12859
ENSMUSG00000015143	1073	1186	856	1642	1745	2921	1059	1340	75	1646	864	697	787	654	1035	836	1237	1545	889	741	694	594	413	327	663	952	453	372	1111	1298	845	1111	966	10	1611	2266
ENSMUSG00000015149	7820	16515	7757	4567	14763	19414	1621	3400	85	1979	4397	5874	6054	7118	1689	2312	4267	1960	5711	7326	5333	6982	3008	3586	5230	6133	4507	4174	8504	7877	7920	13332	7265	5	19439	15374
ENSMUSG00000015165	7255	10038	7887	3861	6309	9007	2847	5828	75	3377	2636	2719	2891	3325	2667	3162	3203	2893	2847	3314	2421	2906	4244	4093	2344	3144	5103	4678	3918	3675	7680	7894	5522	11	6034	6852
ENSMUSG00000015176	1521	2282	1312	1722	2495	2964	1608	1227	3	1045	1444	1280	1368	911	943	576	678	498	1256	1127	958	645	619	789	1065	958	334	321	741	868	1492	2046	1123	10	2391	2051
ENSMUSG00000015189	1452	3191	1491	579	1617	3232	487	486	11	184	580	712	824	415	192	165	183	183	518	480	271	263	1437	1086	524	668	501	559	433	512	1568	1675	1304	0	925	796
ENSMUSG00000015202	683	590	463	385	1023	1233	282	776	65	233	324	335	415	224	263	312	342	130	268	230	173	117	322	339	451	492	200	107	394	342	393	780	384	0	424	646
ENSMUSG00000015214	621	1102	475	393	1421	1965	252	259	5	169	429	558	586	261	125	37	282	144	474	374	220	181	167	157	385	615	135	141	307	278	386	507	68	0	674	666
ENSMUSG00000015217	840	1505	595	407	961	1412	386	574	0	154	272	431	459	366	196	85	182	109	241	355	170	256	297	374	356	392	180	208	273	253	651	727	326	1	566	571
ENSMUSG00000015222	620	1255	546	578	1382	2282	317	329	4	303	546	626	676	523	327	236	359	176	782	700	543	340	406	431	667	814	296	325	845	840	798	837	582	20	1782	1637
ENSMUSG00000015224	134	219	74	246	693	1183	84	78	0	65	409	312	325	435	111	97	226	48	396	348	297	348	0	14	295	301	28	17	398	366	216	393	324	0	892	774
ENSMUSG00000015242	0	0	0	0	0	1	0	0	0	0	0	0	0	0	0	0	0	0	0	0	0	0	0	0	0	0	0	0	0	0	0	3	18	0	0	2
ENSMUSG00000015243	584	995	504	586	1102	2339	940	745	53	336	716	625	528	294	427	323	148	210	525	240	194	107	370	304	427	282	66	81	172	183	386	487	183	4	362	820
ENSMUSG00000015247	4905	7327	1735	1661	5729	7197	1659	3430	7	1087	1345	1808	2335	2420	1086	1330	2414	363	1197	1716	1168	1503	980	872	1646	2255	932	647	1768	1714	3083	3631	2172	3	4295	3098
ENSMUSG00000015289	2226	2950	1649	1430	1571	1731	778	1260	105	1011	348	532	746	866	553	598	703	594	466	649	336	734	567	454	422	516	577	530	645	552	1585	1426	995	5	1562	1151
ENSMUSG00000015290	2590	5114	2043	3036	4726	7226	1271	2012	49	1311	1191	1656	1799	2090	765	552	1122	1103	1034	1375	1073	1416	815	624	1338	1544	611	639	1202	1173	1915	2546	1526	3	3361	2427
ENSMUSG00000015291	10523	17455	7576	3201	13295	20287	3185	5534	25	1381	4764	5270	5266	5033	3238	2517	5931	1657	6097	6229	4766	4342	5995	5917	4842	5396	6765	5406	7415	6817	15630	14767	9516	15	14651	12230
ENSMUSG00000015305	707	608	772	910	387	508	502	460	0	477	93	97	105	88	359	173	185	634	61	90	58	61	303	113	66	57	83	94	56	73	415	456	294	6	261	273
ENSMUSG00000015312	6642	7605	2944	6023	7492	9417	5322	8084	42	3174	2421	2993	2564	2534	2908	2567	1898	2193	1752	2520	1860	2263	1302	892	1288	1096	995	553	1890	1644	4274	4687	3910	10	5622	5506
ENSMUSG00000015314	36	72	19	0	1	11	3	0	0	0	2	0	0	1	18	0	0	0	4	1	3	1	0	0	0	0	0	1	0	1	2	0	0	1	13	3
ENSMUSG00000015316	1	27	0	2	0	7	1	0	1	0	0	0	4	0	7	0	0	0	0	0	0	0	0	0	0	0	0	0	0	0	1	2	2	0	5	3
ENSMUSG00000015335	724	635	541	534	585	828	263	587	0	339	170	237	249	291	89	87	92	50	79	76	78	83	249	172	212	221	44	20	61	85	160	186	175	1	193	180
ENSMUSG00000015337	1130	1337	1279	433	580	675	311	1078	1	182	187	210	239	277	253	244	395	98	128	214	232	269	620	485	260	242	411	392	256	272	760	639	405	2	607	445
ENSMUSG00000015340	743	2086	581	97	339	400	72	224	4	120	76	101	73	50	52	61	19	29	129	98	50	26	2	15	0	0	1	1	11	0	506	430	109	8	269	154
ENSMUSG00000015341	2815	4535	1806	1589	6152	12217	908	1576	3	277	1425	2498	2584	2770	682	764	1049	238	1738	2109	1285	1813	923	782	1181	1576	657	429	1541	1465	2103	2997	1705	5	4456	4026
ENSMUSG00000015342	211	370	70	319	666	1024	79	88	0	66	210	217	242	230	42	159	49	54	221	129	94	103	34	87	286	364	19	40	235	209	130	115	205	1	396	512
ENSMUSG00000015354	1415	2296	702	1397	1674	2902	305	1185	39	361	315	493	743	727	386	386	1036	294	446	629	606	542	231	356	422	497	228	150	459	609	658	1505	920	2	2377	1841
ENSMUSG00000015355	592	1474	557	88	194	233	30	242	0	41	38	66	48	37	3	39	26	7	36	46	13	17	0	9	0	0	0	0	0	0	177	168	79	0	208	102
ENSMUSG00000015357	2367	4475	2167	811	2225	3662	883	1240	115	398	1076	1207	1067	737	642	353	579	190	805	764	514	345	1635	1599	869	1229	783	624	529	617	1996	1432	975	1	1308	1371
ENSMUSG00000015363	2043	2734	1465	1434	2966	4012	654	897	9	339	751	863	947	869	365	507	209	207	607	619	455	508	569	742	821	963	377	302	648	766	1007	1198	615	3	1799	1528
ENSMUSG00000015365	0	0	0	3	1	0	0	0	0	1	0	0	0	0	0	0	0	0	0	7	0	0	0	0	0	1	0	0	1	0	2	0	2	1	0	3
ENSMUSG00000015377	115	411	145	84	173	309	98	121	0	90	100	98	110	82	104	84	133	12	98	82	89	69	249	168	65	90	81	86	107	121	117	272	128	0	265	188
ENSMUSG00000015396	324	444	197	195	316	810	59	307	0	49	90	158	181	137	29	67	124	0	74	76	40	42	0	0	45	55	0	0	57	44	114	272	55	0	180	147
ENSMUSG00000015401	54	39	9	40	62	104	9	17	1	0	8	15	56	47	15	6	12	1	18	25	32	81	0	0	0	0	0	0	0	0	25	76	8	3	72	71
ENSMUSG00000015405	29	4	8	23	11	50	1	5	0	38	19	16	31	10	2	65	0	0	25	23	22	15	0	0	2	4	0	0	4	2	8	24	0	2	41	37
ENSMUSG00000015437	7	46	23	3	10	20	0	221	1	0	2	2	3	0	0	0	0	0	0	0	0	0	0	1	0	0	0	0	0	0	0	2	0	0	5	3
ENSMUSG00000015441	0	0	0	0	0	0	0	0	0	0	0	0	0	0	0	0	0	0	0	0	0	0	0	0	0	0	0	0	0	0	0	0	0	0	0	0
ENSMUSG00000015443	0	0	0	0	0	1	0	0	0	0	0	0	0	0	0	0	0	0	0	0	0	0	0	0	0	0	0	0	0	0	0	0	0	1	0	0
ENSMUSG00000015451	6	0	10	3	0	3	12	2	0	0	3	2	5	0	9	4	23	8	6	2	5	3	7	6	0	4	2	16	1	4	3	0	0	0	16	11
ENSMUSG00000015452	58	141	47	62	120	117	39	0	0	8	20	48	47	44	59	32	23	7	46	38	53	95	31	13	33	29	12	13	58	47	82	56	47	0	166	120
ENSMUSG00000015461	2049	3795	1511	1117	3669	3629	696	874	15	603	1387	1446	1525	1370	624	644	810	532	1357	1318	1043	1044	800	952	867	1142	526	789	811	1061	1725	2499	1115	7	2779	2585
ENSMUSG00000015467	37	52	12	30	20	50	43	4	0	11	12	14	19	14	7	0	8	0	16	15	11	12	0	8	0	1	0	4	0	0	20	12	15	1	42	39
ENSMUSG00000015468	325	341	203	396	475	882	364	550	0	223	432	345	285	134	123	72	213	85	530	301	270	110	154	114	93	150	47	28	108	169	165	424	276	3	425	704
ENSMUSG00000015474	945	1634	845	469	541	628	221	595	1	291	206	243	280	331	124	220	161	133	147	181	115	130	842	819	202	227	188	257	87	139	457	308	272	0	344	204
ENSMUSG00000015476	38	68	50	45	102	144	27	1	0	9	19	33	35	40	24	15	31	32	28	43	35	39	69	18	10	18	41	15	13	17	70	27	74	1	85	75
ENSMUSG00000015478	3036	4575	2400	1470	2719	3719	1099	2612	2	714	701	1015	1073	1430	991	1377	1484	437	776	974	806	1228	1203	1180	864	924	1301	1269	1086	1093	3152	2582	1765	2	2744	1855
ENSMUSG00000015484	7	21	27	29	314	479	15	10	1	41	155	124	128	135	0	0	0	14	133	160	68	99	0	0	47	71	0	18	39	39	10	1	10	2	184	179
ENSMUSG00000015488	5313	9242	3926	3242	8240	15958	897	1906	10	815	1752	2451	2744	2800	638	535	488	478	1551	1789	1290	1406	2464	3364	2338	3265	1721	1434	2374	2643	2533	3326	1841	18	4865	3788
ENSMUSG00000015501	2037	1909	1825	1351	1253	2376	1426	1382	8	1099	589	504	648	322	1033	612	747	614	529	277	220	156	1257	1181	688	629	1162	1176	428	583	1228	1538	1214	48	694	894
ENSMUSG00000015519	0	0	0	0	0	0	0	0	0	0	1	0	0	0	8	0	0	0	0	0	0	0	0	0	0	0	0	0	0	0	0	0	0	0	0	0
ENSMUSG00000015522	567	879	649	467	1949	3610	401	374	37	239	921	999	910	597	288	216	187	119	737	672	431	380	376	313	790	896	239	258	487	400	478	659	398	3	1220	1362
ENSMUSG00000015533	3	26	9	16	36	76	2	2	0	0	21	20	13	16	7	0	0	0	27	13	13	12	3	0	2	3	0	4	1	0	9	2	22	0	15	20
ENSMUSG00000015536	4829	6512	4087	2514	3316	5024	1431	2713	2	856	803	1027	1265	1274	1018	1233	1293	666	887	1161	771	1121	1885	1370	687	927	1724	1074	965	1049	4129	3851	2810	9	3671	2526
ENSMUSG00000015542	1399	2046	1226	677	750	1128	270	557	5	312	253	243	284	313	352	557	465	159	240	319	193	282	805	529	291	338	702	621	484	409	1456	955	695	37	963	637
ENSMUSG00000015568	3603	5697	2366	899	1940	2305	225	1041	26	307	336	513	509	481	111	115	87	130	336	418	255	269	0	16	12	25	24	13	27	18	815	1416	556	9	2079	1515
ENSMUSG00000015575	19888	27872	15604	11440	16933	21523	5040	15010	54	6370	3510	5282	7229	8749	2930	4786	4572	3385	2626	4023	2893	5411	7401	6994	5357	6710	5334	5229	4626	4139	10405	10190	8048	3	13311	8060
ENSMUSG00000015579	1	1	0	0	1	1	1	0	0	0	0	1	0	1	0	1	0	0	0	0	0	0	1	0	0	0	0	0	0	0	2	2	0	0	1	2
ENSMUSG00000015597	518	1316	558	463	661	612	395	230	0	433	242	204	298	122	287	208	236	229	183	227	118	100	624	466	244	293	456	346	231	189	699	1039	266	8	386	405
ENSMUSG00000015599	90	60	53	265	134	160	32	36	0	23	33	26	18	25	27	21	5	9	12	10	8	16	51	40	48	78	35	20	16	36	74	35	27	10	70	52
ENSMUSG00000015605	791	1554	801	941	1570	2823	378	524	41	250	488	642	535	569	256	51	298	193	455	383	280	239	599	471	395	387	219	183	278	296	408	632	286	4	941	829
ENSMUSG00000015619	178	117	108	211	192	279	116	149	68	144	77	91	107	108	50	40	97	104	74	99	46	72	35	44	112	116	33	17	65	98	78	79	89	50	109	82
ENSMUSG00000015627	0	1	0	0	0	0	0	0	0	0	2	0	0	0	0	0	0	0	0	0	1	1	2	0	1	0	0	0	0	0	0	1	0	0	0	0
ENSMUSG00000015647	348	650	369	621	552	1250	734	500	2	845	645	460	491	202	827	599	925	649	968	707	589	268	307	444	449	420	406	377	614	906	551	809	678	9	780	990
ENSMUSG00000015652	166	312	168	72	90	237	59	33	0	41	64	55	87	99	46	42	13	31	65	51	56	90	203	237	19	26	37	63	9	19	133	123	98	0	109	115
ENSMUSG00000015653	200	249	125	250	444	1041	204	49	0	51	153	257	189	251	130	28	30	119	267	180	137	150	118	80	92	93	11	16	69	116	132	200	194	4	258	357
ENSMUSG00000015656	22387	33239	23101	16517	38410	81147	8117	13387	79	7395	17319	22550	23512	21955	24224	18198	36198	17190	50926	39985	27450	25086	14782	13543	12984	17360	39742	31182	41568	40341	58804	87536	55649	62	72994	62656
ENSMUSG00000015659	110	309	77	83	279	473	50	39	0	118	108	108	119	61	44	1	15	5	93	29	51	42	122	72	79	62	30	23	62	43	69	106	32	0	125	130
ENSMUSG00000015665	0	21	0	0	0	0	0	1	0	0	0	0	3	0	0	0	0	0	0	0	0	0	0	13	1	0	0	0	4	1	0	0	0	0	0	0
ENSMUSG00000015668	2855	4030	1772	1858	2752	4319	1045	2879	5	599	717	833	1019	1272	619	721	1151	584	846	1089	792	1177	849	618	745	926	690	544	1039	971	2203	1755	1499	6	3055	1976
ENSMUSG00000015671	15003	22330	12221	8992	12790	19302	6616	12875	12	4544	3781	4478	6159	6707	4976	6533	8679	3762	4117	5128	3777	6565	4423	4181	3174	4139	5813	4402	4899	4931	14216	13117	9848	1	14483	9908
ENSMUSG00000015672	2772	3784	2654	1832	2493	3275	829	1893	20	407	591	766	1001	1078	718	821	1243	368	532	721	568	783	1084	833	619	726	1054	761	736	754	2408	2553	1883	0	2484	1766
ENSMUSG00000015697	399	474	370	285	775	1442	390	544	1	290	448	440	472	178	215	97	88	198	282	186	164	74	274	240	411	433	80	192	172	159	154	520	185	0	409	405
ENSMUSG00000015702	112	163	19	90	240	424	72	33	0	19	114	133	115	139	105	68	42	41	111	111	57	145	49	56	148	131	2	10	79	86	66	70	94	6	268	241
ENSMUSG00000015709	349	474	177	537	1102	2792	366	217	3	111	502	576	467	426	249	215	49	112	615	443	332	177	0	5	65	98	10	2	40	44	331	412	140	5	1081	816
ENSMUSG00000015711	721	1844	555	515	1676	2161	303	268	2	346	420	441	597	462	211	116	385	212	375	337	303	225	579	524	624	716	318	248	519	552	752	759	735	0	805	1143
ENSMUSG00000015714	3311	6716	1451	3398	20886	29922	1427	1535	36	956	5553	7500	7629	8273	1237	867	2461	724	6679	7246	5113	5890	817	630	4104	5413	501	226	4625	5378	2241	4773	2777	3	17904	14672
ENSMUSG00000015721	0	2	0	5	2	0	0	0	0	2	0	1	0	1	0	0	1	1	0	1	1	1	0	1	0	0	0	0	0	1	2	1	5	0	1	1
ENSMUSG00000015733	11139	22338	8926	4689	16808	26975	2547	6198	127	1566	4455	5488	6400	5678	2380	2510	3083	1368	4199	4682	3202	3652	3238	2792	3483	4440	3235	3058	3484	3480	7221	9201	6420	19	11859	9960
ENSMUSG00000015745	2729	5174	3365	1510	1612	1524	660	1787	27	628	402	636	565	564	338	462	332	346	318	436	281	292	1554	1440	402	455	791	721	391	412	1321	1391	722	7	949	693
ENSMUSG00000015747	1420	3449	1695	733	1540	2023	462	1128	8	401	610	555	641	486	359	412	562	322	585	582	448	398	866	889	523	675	993	1005	871	744	2128	1680	957	4	1582	1067
ENSMUSG00000015748	974	1085	690	442	1159	1758	464	587	1	267	605	613	520	367	343	520	531	210	674	587	414	370	331	550	390	448	377	508	408	417	1357	1015	728	0	1178	1019
ENSMUSG00000015749	14730	18202	11978	4794	9566	8767	4651	8727	125	3073	3834	4156	4794	4152	3896	4926	3868	2836	4550	3894	2880	2985	7877	6452	3577	4567	8229	7663	4477	4612	15434	11694	9370	70	5546	6898
ENSMUSG00000015750	405	819	227	453	956	2601	139	209	10	39	207	396	635	509	87	43	173	38	325	258	139	294	229	226	249	385	98	131	250	345	281	356	218	2	1048	509
ENSMUSG00000015755	1794	1838	1076	2627	1432	2771	1070	1359	11	766	335	427	484	614	751	392	540	551	289	355	236	365	645	589	269	371	352	208	230	326	1003	1389	1257	8	1357	1004
ENSMUSG00000015757	2257	2505	2547	1097	1798	3610	888	1956	44	537	884	951	1141	843	872	501	732	444	774	612	367	424	801	833	684	818	417	437	481	461	1672	1591	1311	16	1201	1109
ENSMUSG00000015759	6820	11081	4675	4321	9322	15395	1683	3591	9	1288	1665	2246	3208	3519	1375	1289	2009	1056	1745	2441	1496	2653	3154	2336	2006	2815	1630	1636	2640	2749	4218	4957	3545	32	8078	5622
ENSMUSG00000015766	1868	2213	1875	848	1523	2956	576	1190	3	524	761	665	835	582	425	161	316	332	745	515	444	282	1706	1383	624	656	728	799	494	302	1347	993	846	5	910	989
ENSMUSG00000015776	2034	4671	1819	1133	4420	7261	539	1041	3	486	1251	1599	1727	1309	468	446	489	240	1035	1008	770	661	1273	1184	1399	1777	667	620	1175	1283	984	1569	1510	0	2355	1774
ENSMUSG00000015787	0	41	0	1	0	0	0	0	0	0	0	0	0	0	0	0	0	0	0	0	0	0	0	0	0	0	0	0	0	0	1	2	1	0	0	4
ENSMUSG00000015790	2837	4613	2483	2157	2915	4124	1104	2243	13	1111	708	849	1043	1265	1000	1353	1389	823	760	1140	848	1157	1437	1125	854	977	1630	1552	1295	1329	3138	2666	1597	1	3486	2458
ENSMUSG00000015804	8216	11850	6623	7645	7496	10340	2839	6512	8	2647	1850	2730	3583	4332	1824	2551	2276	1465	2055	3074	1956	3507	2690	2295	1714	2106	2722	2320	2467	2189	4745	5613	3602	36	6929	5438
ENSMUSG00000015806	3051	3683	2715	1476	2228	2430	1142	2295	26	818	711	811	865	1098	872	1095	1121	524	683	834	608	994	1131	738	641	702	759	597	709	751	1886	1583	1047	29	1857	1789
ENSMUSG00000015812	0	22	8	1	1	7	5	86	0	0	0	1	1	1	11	0	4	10	5	1	0	0	0	5	0	0	0	0	0	3	1	4	28	0	3	2
ENSMUSG00000015829	75	201	97	41	49	108	2	22	0	37	13	15	14	9	10	0	9	6	12	7	11	5	48	51	40	26	31	49	13	18	43	91	20	2	72	59
ENSMUSG00000015837	22237	28728	14063	17574	33059	59469	7881	7547	75	5516	13456	13109	13381	14444	7517	5206	10507	4365	17275	15450	11928	12870	5255	5328	10189	10531	7003	5892	12217	12695	20812	31163	16057	83	33890	29642
ENSMUSG00000015839	4240	5281	2444	3564	4677	7178	1724	2234	55	1552	2000	1958	2187	2001	734	586	710	542	1155	866	637	729	1274	965	1686	2174	603	410	818	831	1771	2215	1350	12	2120	1975
ENSMUSG00000015843	1	1	0	4	25	32	0	0	0	1	1	14	12	15	2	0	0	0	2	5	2	4	8	0	5	4	0	0	4	3	6	1	0	3	7	19
ENSMUSG00000015846	4335	7300	4733	2134	4772	9102	656	2096	10	1177	472	747	2069	689	402	468	357	622	356	640	288	291	2996	2220	2245	2568	1875	1949	2211	2323	2191	3140	2326	3	2821	3060
ENSMUSG00000015850	91	82	43	169	309	403	120	155	0	128	196	211	131	169	74	93	92	107	199	221	178	126	101	91	112	114	40	83	122	160	132	52	171	1	294	289
ENSMUSG00000015852	195	1372	504	55	243	160	63	437	0	70	65	45	93	99	15	144	35	33	155	114	30	63	0	0	0	0	0	0	0	0	138	315	42	1	355	139
ENSMUSG00000015854	0	0	0	0	7	6	0	0	0	2	0	3	0	0	0	0	2	0	0	0	0	3	0	0	2	0	0	0	3	0	1	21	0	0	0	0
ENSMUSG00000015869	4218	6297	3148	2113	4282	6149	1285	1338	9	657	1362	1679	1746	1991	949	691	1575	745	1501	1807	1359	1529	1728	1599	1645	1885	1681	1550	2023	1875	3595	4214	2340	4	4620	3280
ENSMUSG00000015879	89	4	80	39	106	213	36	213	1	15	56	48	91	20	77	0	47	21	50	65	46	25	76	30	76	91	22	13	41	68	57	69	2	0	123	74
ENSMUSG00000015880	12	0	4	1	0	35	0	0	0	8	0	2	7	12	8	0	0	0	1	4	5	3	12	3	6	2	0	0	3	1	1	8	6	0	17	5
ENSMUSG00000015882	718	1385	739	502	1006	1527	242	633	0	262	321	392	357	317	214	108	47	163	264	203	145	73	442	180	305	327	149	135	140	161	492	616	230	2	383	325
ENSMUSG00000015889	1387	2398	1261	1084	1996	3111	543	703	25	318	1124	1002	1085	1193	508	530	859	290	1188	1270	920	1007	632	521	763	897	618	625	964	1084	1403	1976	1165	6	2377	2182
ENSMUSG00000015890	0	18	2	6	7	26	5	0	0	0	3	4	8	9	0	0	0	7	2	6	5	2	0	0	0	1	0	0	3	0	0	19	12	0	10	14
ENSMUSG00000015932	21215	25221	10352	11885	29556	39087	7609	11398	35	3530	6590	7546	9611	10110	6655	6446	9979	3073	7808	9445	6766	9089	4383	3144	6831	8095	5583	3857	9972	10238	19120	18446	16169	42	29940	21533
ENSMUSG00000015937	6378	7729	3844	6600	9128	9597	3343	4992	39	2494	2466	2928	3254	3746	2871	2777	3696	2018	2922	3715	2619	3649	1429	1516	2820	3175	2442	2083	4003	4073	6040	6746	4324	83	10429	8204
ENSMUSG00000015942	437	509	434	176	440	740	152	64	0	54	209	214	224	115	108	121	165	109	164	149	138	90	281	397	227	274	186	308	245	274	396	459	320	0	473	433
ENSMUSG00000015943	3443	4767	3491	2053	1554	1772	1037	3196	0	1690	476	532	752	921	568	996	825	868	316	489	428	679	1918	1251	580	642	754	780	487	514	1863	1392	814	0	1245	686
ENSMUSG00000015944	1309	2478	1126	1240	2558	3468	444	1099	12	827	708	919	962	593	250	312	291	288	496	371	330	246	985	748	1093	1014	342	522	694	596	669	1052	552	3	851	798
ENSMUSG00000015947	2651	3788	1769	607	380	802	117	709	2	184	49	90	66	84	28	34	34	20	44	73	43	75	0	0	0	2	10	0	0	0	855	562	457	0	525	332
ENSMUSG00000015950	546	439	448	77	120	188	51	210	0	53	40	37	34	55	29	37	21	25	38	48	38	35	166	50	12	30	107	88	17	25	196	283	150	1	168	75
ENSMUSG00000015957	232	178	130	191	241	320	30	101	2	12	47	86	77	36	30	7	41	32	49	67	73	43	98	126	109	125	42	29	108	73	120	194	1	0	190	125
ENSMUSG00000015961	4439	6562	3682	1628	4247	7034	834	1627	28	768	1285	1452	1664	1624	965	853	1265	616	1557	1768	1197	1328	2235	2274	1244	1523	2420	2352	1615	1632	5765	5373	3548	9	4609	4219
ENSMUSG00000015962	22	20	29	20	5	22	2	5	0	0	3	4	6	7	6	0	1	0	2	5	3	6	7	5	3	5	2	9	1	3	6	44	0	0	11	9
ENSMUSG00000015966	200	324	172	177	512	1455	86	85	1	13	315	257	254	257	71	27	63	6	279	273	130	222	62	76	275	380	55	35	311	265	156	94	84	2	344	714
ENSMUSG00000015968	679	1256	1021	402	428	1046	319	683	15	273	197	255	287	142	170	88	74	217	128	118	41	44	825	599	314	263	211	342	131	139	640	558	203	8	300	389
ENSMUSG00000015970	338	377	112	375	1472	3787	144	116	1	98	843	729	783	409	102	197	37	59	449	450	239	146	46	95	1155	1344	16	14	560	648	110	141	226	1	953	795
ENSMUSG00000015971	2630	5063	2517	744	2369	3891	560	1454	45	542	853	1024	1114	895	265	499	539	294	676	825	526	602	1819	1407	993	1226	1245	1310	716	777	2320	2257	942	3	1820	1442
ENSMUSG00000015980	2323	5017	2771	441	1280	1690	315	1802	5	681	469	766	856	746	346	797	650	700	631	1018	556	736	1169	1603	671	646	1711	1656	1018	903	2890	3362	1371	0	1785	1139
ENSMUSG00000015981	260	246	99	57	34	123	0	26	0	22	11	19	22	16	18	5	7	48	13	16	14	21	62	111	33	29	139	98	63	66	173	204	148	0	181	26
ENSMUSG00000015994	3552	6109	2177	2727	5638	10969	1761	2469	7	896	1779	2370	2389	2432	1211	1049	1606	476	1984	2567	1867	2025	840	1087	1534	1948	449	255	1721	1589	2168	2667	2117	7	6565	4998
ENSMUSG00000016018	1105	2130	1227	457	1960	3271	405	492	17	298	1063	788	901	416	435	227	318	207	1188	1036	722	326	775	735	947	998	1207	987	1163	1333	2175	2723	1255	11	1917	2349
ENSMUSG00000016024	58	14	50	96	139	303	56	49	1	36	206	409	252	202	85	119	89	7	341	475	332	266	3	0	41	43	7	0	29	42	33	9	25	0	174	181
ENSMUSG00000016028	450	599	549	512	386	742	384	492	69	546	224	230	292	145	268	285	226	388	172	194	175	140	626	684	283	271	172	292	303	355	309	287	418	996	375	348
ENSMUSG00000016087	224	511	165	273	466	833	105	89	2	74	131	184	105	94	68	12	2	5	83	43	25	31	0	6	0	0	0	0	5	3	66	239	107	1	183	218
ENSMUSG00000016128	331	486	323	430	1194	2465	411	693	0	342	788	760	549	398	493	91	279	356	414	300	210	107	51	136	155	145	60	70	105	98	415	548	366	22	535	729
ENSMUSG00000016150	9	4	3	8	1	0	0	1	3	0	0	0	1	0	4	1	0	0	0	0	0	1	0	2	0	0	0	2	0	0	6	30	8	8	1	1
ENSMUSG00000016179	43	75	34	24	40	80	2	37	0	64	17	26	19	51	4	1	0	34	10	31	12	6	41	11	14	13	0	5	2	6	31	0	2	0	25	33
ENSMUSG00000016181	236	263	175	264	149	378	151	186	0	242	64	68	84	44	127	20	50	68	63	45	25	22	98	54	42	61	14	40	30	40	99	102	75	0	107	61
ENSMUSG00000016194	235	363	203	349	661	1119	105	53	0	89	115	165	188	252	85	14	29	51	179	225	106	268	0	9	8	18	15	35	15	11	213	186	234	1	536	570
ENSMUSG00000016200	2559	4478	3001	896	1536	2802	506	807	71	302	441	485	696	323	346	450	194	337	464	323	162	212	2101	1718	857	847	1150	1332	568	468	2497	1936	1129	6	882	624
ENSMUSG00000016206	467	530	220	183	171	392	62	461	9	0	53	76	64	46	56	79	43	52	69	62	59	63	0	11	24	40	8	30	37	41	173	62	97	0	199	170
ENSMUSG00000016239	191	169	81	232	438	614	46	58	0	66	95	144	100	89	80	2	22	16	95	95	73	55	0	0	20	17	0	0	19	26	130	89	199	0	260	414
ENSMUSG00000016252	6472	9827	5890	12482	8047	6561	2765	5022	44	4669	1903	2450	4002	4709	2146	2747	2824	3915	2149	3505	2940	5249	1808	1337	2713	2874	1670	1440	4301	3704	4331	5653	3976	64	10344	7055
ENSMUSG00000016253	1512	3751	1532	753	2621	3668	417	551	1	420	984	1203	1272	949	471	1020	900	324	1126	1269	901	976	1015	857	1026	1159	1096	1131	1371	1218	1849	2817	1250	4	2840	2185
ENSMUSG00000016255	0	0	0	0	0	2	1	0	0	2	2	2	0	2	1	0	0	0	2	0	2	0	0	0	0	0	0	0	0	0	0	0	0	3	1	3
ENSMUSG00000016256	14141	19661	7679	8013	14655	22257	4054	6782	20	3174	4450	5395	5694	7121	3268	2655	4245	1997	5583	6890	4946	7288	457	594	3479	4507	626	517	5024	6121	7022	9694	6415	3	18252	12131
ENSMUSG00000016257	2440	3964	1922	2373	4755	7634	1071	1786	19	996	1220	1736	1834	2122	968	1008	1488	316	1521	1954	1393	1702	663	636	988	1186	475	236	1414	1452	1515	2583	1794	1	4818	4386
ENSMUSG00000016262	152	262	62	313	646	1608	111	120	1	103	215	278	261	156	104	95	131	66	263	177	156	78	51	40	301	246	24	17	216	184	172	564	226	0	477	688
ENSMUSG00000016283	1	0	24	15	1	1	0	1	0	1	0	0	0	0	0	0	0	0	0	2	1	0	0	0	1	0	0	0	0	0	5	2	0	0	1	0
ENSMUSG00000016308	3743	6892	2904	2240	3376	5312	1363	2124	4	1381	845	1178	1513	1684	858	697	1253	868	815	1230	830	1203	1244	914	942	1150	1032	862	1068	1108	2469	3487	1949	8	3305	2374
ENSMUSG00000016319	5877	13952	4571	8042	19641	28283	2059	2452	55	1776	6171	7826	9718	11074	2125	1819	4409	1652	7518	8964	6154	9633	1256	1563	3443	5082	1843	1491	5293	5621	6053	10395	5254	10	20122	14855
ENSMUSG00000016327	0	6	0	0	1	1	0	0	0	6	1	1	5	1	1	0	2	0	1	0	1	0	0	7	0	0	0	0	1	0	0	0	0	0	0	1
ENSMUSG00000016344	4202	5262	2858	5029	5220	6047	1182	1993	8	1619	1080	1469	2146	2627	939	1138	1641	975	1279	1859	1242	2466	1211	861	1479	1844	1150	863	2379	2303	2711	3210	2307	22	6072	4014
ENSMUSG00000016346	9	29	11	17	1	24	2	2	0	0	2	1	3	0	15	1	3	0	2	8	1	2	14	0	1	1	2	1	1	0	1	3	3	2	21	8
ENSMUSG00000016349	77	60	78	38	32	24	3	8	0	80	19	4	6	11	7	32	7	43	36	281	8	19	45	29	7	10	61	19	27	12	131	92	29	8	35	9
ENSMUSG00000016356	21	60	36	5	16	20	38	13	1	66	13	21	17	11	112	0	57	3	27	25	20	8	46	32	4	9	10	3	11	30	4	47	3	0	24	37
ENSMUSG00000016382	563	1257	361	1138	4135	7641	608	496	4	383	2653	2146	2067	1625	519	222	365	244	3127	2297	1680	1312	25	27	546	646	46	11	704	653	607	1020	746	7	3788	4371
ENSMUSG00000016386	794	1462	717	352	723	1041	122	624	3	321	164	182	270	357	104	125	147	214	167	178	104	223	328	293	231	261	256	326	216	243	540	639	312	6	425	299
ENSMUSG00000016409	1740	1700	1639	1103	1083	1499	829	923	2	688	433	429	484	431	577	491	361	355	307	244	200	222	663	647	367	414	457	478	269	322	1220	873	533	7	619	434
ENSMUSG00000016427	10401	14317	7080	9906	7198	10663	3761	8982	8	6307	1399	2310	3191	4174	2547	4695	3399	6022	1731	2726	2112	4193	2440	2041	1821	2239	3186	2928	2857	2719	8908	8076	5976	10	8755	5148
ENSMUSG00000016458	4	2	7	12	16	37	13	5	3	5	16	11	13	18	36	4	20	7	11	14	20	12	0	0	11	5	7	2	16	5	11	45	33	2	3	32
ENSMUSG00000016477	509	431	498	465	759	1397	347	190	2	301	214	255	326	247	85	101	134	62	129	118	67	69	99	267	321	411	52	48	125	140	127	327	137	0	199	228
ENSMUSG00000016481	1486	2441	1112	855	2164	3599	423	793	2	675	674	753	955	896	466	380	636	310	808	755	568	884	607	828	465	697	238	388	553	754	1178	1544	739	0	2235	1446
ENSMUSG00000016487	2491	2662	1160	2278	6617	10407	1427	1109	8	408	2568	2921	2917	1339	1322	632	876	366	3958	3428	2379	1243	661	440	1843	2243	292	361	2073	2108	2006	3016	2713	529	6850	8975
ENSMUSG00000016493	18	1	3	11	10	29	9	19	0	2	5	3	7	4	24	6	25	1	2	10	9	3	15	43	0	2	12	0	7	1	10	32	32	0	6	10
ENSMUSG00000016494	479	708	253	289	1007	1653	286	92	0	113	621	854	618	688	167	46	94	49	493	356	309	387	88	213	80	97	130	175	79	143	321	720	224	1	671	584
ENSMUSG00000016495	1051	1681	810	586	684	796	420	1238	1	305	177	223	316	324	250	106	170	82	130	159	107	243	388	332	228	238	156	120	103	96	462	430	192	1	402	297
ENSMUSG00000016496	756	1051	399	637	1272	4114	166	82	0	109	423	625	433	380	29	21	109	59	346	346	331	176	31	108	133	193	44	58	88	92	479	406	253	36	807	644
ENSMUSG00000016498	0	3	0	2	1	5	6	0	0	0	3	1	0	2	3	1	0	1	2	0	1	0	0	0	1	1	0	0	2	0	1	5	0	0	1	3
ENSMUSG00000016503	441	580	421	453	685	496	66	194	2	13	132	153	206	225	61	67	161	15	150	232	178	223	81	86	182	194	87	71	253	233	264	419	216	2	807	510
ENSMUSG00000016510	577	841	483	357	675	748	158	237	17	89	221	248	268	183	161	133	110	80	166	178	117	116	277	211	169	214	93	94	162	182	439	362	332	2	565	346
ENSMUSG00000016520	907	1615	911	477	1112	1543	162	326	0	263	402	487	511	338	98	77	58	71	212	158	98	64	766	855	617	641	269	228	186	261	301	380	169	4	401	252
ENSMUSG00000016524	25	22	9	36	2	31	0	0	0	2	1	4	4	4	0	34	0	0	5	6	0	1	0	0	4	0	5	0	0	0	0	0	23	0	4	1
ENSMUSG00000016526	615	1527	921	370	1437	2060	174	575	4	224	410	518	600	495	120	62	279	64	200	198	159	145	959	480	783	875	197	136	326	296	273	656	381	5	391	416
ENSMUSG00000016528	3267	3552	1529	3147	8575	11887	1061	1085	3	523	2277	2857	3074	2657	773	259	436	316	2088	1947	1426	1188	473	739	2195	2642	263	215	1581	1650	1195	1820	1259	5	3947	4716
ENSMUSG00000016529	12	0	0	0	0	3	0	10	0	0	0	0	2	0	0	0	0	0	1	0	0	0	0	0	0	0	9	0	2	0	12	0	0	0	0	0
ENSMUSG00000016534	10791	19970	6433	6869	26180	38578	3709	5954	104	3603	7776	9122	9803	9378	3616	4054	6150	4066	9748	10555	7565	9102	4414	4783	5998	8236	2635	3580	7947	9968	11625	15628	7797	44	27388	22908
ENSMUSG00000016541	5355	8813	3786	3344	7772	13000	1748	3514	37	1655	3021	3223	3552	3426	1806	2307	3732	2077	3663	3737	2627	3279	1681	2142	2935	3357	2538	2318	4256	4382	6058	6606	4166	87	9825	7229
ENSMUSG00000016552	154	108	63	73	635	858	149	89	63	82	239	217	173	142	113	34	137	56	295	205	113	84	48	46	208	248	14	39	152	213	153	221	114	0	370	361
ENSMUSG00000016554	1892	3239	1898	1803	3156	3520	1216	1361	18	1233	1376	1155	1330	1096	756	619	1010	982	1422	1365	1214	1140	698	719	1064	1021	732	743	1334	1400	1910	2537	1417	27	3952	2818
ENSMUSG00000016559	86644	116262	61379	33215	53617	95445	28254	51573	364	10683	14315	21238	24633	25345	14188	17351	17005	6734	12919	14586	10179	13695	39623	33945	17700	21028	19565	15531	13750	12435	43183	40764	29405	100	32833	25410
ENSMUSG00000016619	2276	3208	1522	1835	3318	4623	931	1668	107	501	1214	1407	1401	950	522	252	537	330	944	893	691	613	865	648	1103	1251	692	438	835	915	1649	1422	1133	24	2110	2206
ENSMUSG00000016624	87	39	140	64	42	106	39	84	0	60	19	17	11	4	42	3	16	22	6	19	2	1	85	71	22	26	24	51	24	6	19	48	14	0	21	7
ENSMUSG00000016626	0	0	0	0	0	0	0	0	0	0	0	0	0	0	0	0	0	0	0	0	0	0	0	0	0	0	0	0	0	0	1	0	0	0	0	0
ENSMUSG00000016637	4049	5928	4630	1768	1955	2481	840	2057	21	804	487	726	864	888	568	598	1070	623	573	836	571	855	2448	1892	815	966	1986	1837	1117	1006	3056	3235	1567	5	2328	1442
ENSMUSG00000016664	2603	4821	1800	2291	6420	11575	963	1489	17	876	2592	3257	3508	1915	776	1591	2308	872	3195	2859	2233	1458	566	823	2459	3391	828	715	2813	3032	2267	4411	2482	30	5770	5727
ENSMUSG00000016756	0	1	16	4	10	32	4	4	0	1	1	1	0	0	2	1	3	2	2	0	0	5	0	0	5	6	0	0	6	2	0	28	3	0	12	9
ENSMUSG00000016757	955	1205	695	1185	2867	4034	651	1073	170	697	978	1052	1179	930	466	161	515	493	947	805	711	593	398	260	986	1100	188	168	874	1139	486	918	579	2	2098	1760
ENSMUSG00000016758	1078	916	394	1364	1259	1520	495	994	1	467	331	440	580	570	132	119	167	94	100	120	99	148	241	295	681	743	33	10	143	119	110	167	154	0	348	200
ENSMUSG00000016763	10	8	5	23	21	48	7	1	0	5	14	8	11	7	5	1	0	1	16	18	11	2	0	25	0	0	0	0	0	0	1	13	3	0	4	14
ENSMUSG00000016831	2085	3812	1316	1151	4989	7596	706	1113	7	708	1863	1966	2092	1541	665	741	649	570	1824	1843	1259	978	679	767	1567	1842	637	616	1506	1295	1476	2151	1786	10	3365	3801
ENSMUSG00000016833	1935	2635	1694	1687	1465	1743	875	1561	1	1189	375	478	730	890	492	911	688	885	346	632	455	809	499	438	430	433	466	487	504	484	1344	1132	987	0	1531	973
ENSMUSG00000016918	1014	1439	628	1308	3029	5789	1414	820	91	511	2188	1949	1952	1132	724	296	528	514	2384	1624	1060	912	305	279	1353	1450	184	89	1039	1192	649	796	803	2	3120	3063
ENSMUSG00000016921	5633	8470	3910	2478	6674	12333	2551	3562	11	1150	2389	2623	2854	2334	1897	1122	2087	697	2428	2100	1783	1670	2963	2651	2441	2692	1263	999	1933	2089	3495	4083	2873	3	5202	4954
ENSMUSG00000016933	148	330	321	336	913	1623	238	277	25	305	528	485	521	156	202	116	163	122	469	287	276	106	286	172	422	482	57	156	252	316	244	333	177	2	671	879
ENSMUSG00000016940	2316	2879	1494	1154	1884	2956	591	1021	25	207	491	655	677	586	547	380	422	211	557	581	417	443	961	837	459	607	529	368	588	633	1495	1474	861	4	1625	1304
ENSMUSG00000016942	684	1236	612	500	1091	1677	312	124	2	306	304	378	453	312	150	74	147	268	337	342	205	295	362	524	547	659	75	196	458	592	559	859	653	2	878	924
ENSMUSG00000016946	662	1909	615	543	1898	3254	229	465	31	248	672	907	828	832	242	81	272	128	526	437	292	297	373	326	562	626	160	134	364	320	312	581	271	0	905	854
ENSMUSG00000016982	0	1	0	2	0	4	0	0	0	0	1	0	0	0	0	0	2	0	0	0	1	0	0	0	0	0	0	0	0	0	0	0	0	1	0	1
ENSMUSG00000016984	651	860	405	341	535	954	377	783	0	255	221	197	260	173	181	237	90	64	109	102	64	64	574	293	212	248	84	108	62	55	241	178	168	0	196	120
ENSMUSG00000016995	251	934	122	336	1491	387	233	46	0	33	310	273	242	298	152	154	127	68	341	324	157	324	133	93	156	250	47	15	203	225	272	474	168	3	279	524
ENSMUSG00000016998	0	0	0	0	0	0	0	0	0	0	0	0	0	0	0	0	0	0	1	0	0	0	0	0	0	0	0	0	0	0	0	0	0	0	0	1
ENSMUSG00000017000	0	0	0	0	0	0	0	0	0	0	0	0	0	0	0	0	0	0	0	0	0	0	0	0	0	0	0	0	0	0	0	0	0	0	0	0
ENSMUSG00000017002	14020	28443	2524	17521	42948	10575	4320	2309	5	2106	2652	3683	2802	7079	3242	2019	919	1182	2881	4333	4637	7275	387	351	3010	3007	669	473	4563	4795	10108	10991	5142	44	18202	9731
ENSMUSG00000017003	0	0	0	0	0	0	0	0	0	0	0	0	0	0	0	0	0	0	0	0	0	0	0	0	0	0	0	0	0	0	0	0	0	0	0	0
ENSMUSG00000017004	0	0	0	0	0	0	0	0	0	0	0	0	0	0	0	0	0	0	0	0	0	0	0	0	0	0	0	0	0	0	0	0	0	0	0	0
ENSMUSG00000017007	41	99	3	31	156	84	6	2	1	46	11	23	28	20	17	30	12	0	24	17	13	17	20	28	15	20	5	0	11	27	37	15	26	1	39	40
ENSMUSG00000017009	38223	41152	20922	34000	53608	68336	12303	23788	207	15258	9440	10687	14502	18568	10856	10714	12250	16582	11978	10438	7078	14532	11472	12132	18932	26143	8657	10080	20280	27463	27819	28380	28112	236	32877	44481
ENSMUSG00000017049	0	0	0	0	0	0	0	0	0	0	0	0	0	0	0	0	0	0	0	0	0	0	0	0	0	0	0	0	0	0	0	0	0	0	0	0
ENSMUSG00000017057	1541	3226	1143	901	4593	7202	514	1272	9	380	1264	2081	1705	1153	335	384	377	174	1275	1494	884	797	607	644	1459	1903	210	339	1202	1291	1286	1695	854	7	3069	2893
ENSMUSG00000017064	0	0	0	0	0	0	0	0	0	0	0	0	0	0	15	0	0	0	0	0	0	0	0	0	0	0	0	0	0	0	0	0	0	0	0	0
ENSMUSG00000017119	2970	4574	2725	1420	5060	8197	1198	1750	14	818	3025	2680	2978	1356	888	917	847	710	3327	2574	1771	999	1371	1542	3014	3439	1699	1630	2980	3160	2796	4559	2167	7	4957	4761
ENSMUSG00000017132	1248	2259	1101	756	1519	2742	487	599	0	402	679	834	719	455	198	237	285	150	481	415	299	254	497	433	786	872	304	249	446	498	657	836	548	10	1018	789
ENSMUSG00000017144	535	2016	397	731	2797	4762	724	232	11	205	1222	1356	1114	925	636	255	501	248	2039	1152	982	687	63	17	355	347	169	96	747	586	935	1911	1625	1	2243	3305
ENSMUSG00000017146	2	98	69	15	72	43	37	34	0	0	5	12	17	15	13	55	7	0	9	4	12	0	31	0	13	28	37	3	16	13	35	73	1	0	12	37
ENSMUSG00000017165	9	0	14	21	27	43	41	55	0	70	30	20	13	23	38	0	23	22	20	16	10	16	0	10	6	5	18	3	22	13	22	13	13	0	21	27
ENSMUSG00000017167	10	4	9	4	9	17	7	2	0	0	1	5	4	2	7	5	0	0	6	1	10	2	0	7	0	2	0	0	0	0	1	0	2	0	11	6
ENSMUSG00000017176	1394	2136	1084	1501	2643	3691	416	1072	34	238	737	983	1020	1320	366	376	889	233	979	1195	893	1241	505	441	738	855	555	530	1105	1031	1477	2039	866	3	3216	2313
ENSMUSG00000017188	6267	8609	4778	5358	4772	6113	2336	4860	37	2792	1162	1557	2029	2733	1441	2677	2004	1861	1278	1804	1272	2511	2011	1770	1373	1648	1486	1379	1790	1729	3835	3713	2522	28	5183	3375
ENSMUSG00000017195	53	31	61	6	2	22	12	0	0	4	1	1	0	3	0	0	0	0	1	4	0	1	0	34	1	10	5	6	2	3	7	35	0	0	5	6
ENSMUSG00000017204	4	11	7	15	25	22	0	1	0	0	0	4	4	7	1	0	0	0	1	6	2	6	6	10	0	3	0	2	3	2	7	2	14	0	4	10
ENSMUSG00000017210	2073	2150	760	1386	2592	3335	548	836	30	392	984	1217	1183	784	429	269	432	166	755	836	564	602	544	773	1095	1362	517	584	767	792	1251	1229	1130	2	1894	1621
ENSMUSG00000017211	0	0	1	1	0	2	0	0	0	0	0	0	0	0	1	0	0	1	0	2	0	0	0	0	0	0	0	0	0	0	1	0	0	0	0	0
ENSMUSG00000017221	5323	9381	4056	4013	9323	13774	2147	3789	56	1050	3808	4052	4453	3643	1628	1508	3002	765	3909	3630	2993	2786	2248	1880	3467	3604	1958	1841	3546	3841	4557	5991	2962	48	9131	7178
ENSMUSG00000017264	911	1169	750	470	2064	2841	303	460	29	402	1122	933	1041	719	314	203	607	268	1304	1254	894	654	489	459	743	894	504	448	979	881	691	1348	829	9	2020	2050
ENSMUSG00000017286	3072	5556	2607	1056	2265	4100	1030	2156	9	659	991	1266	1332	1664	900	1209	1383	517	1218	1677	1033	1621	1100	1236	1113	1273	1717	1726	1677	1498	3389	4230	2506	2	2826	2273
ENSMUSG00000017288	1776	2744	1492	1502	2320	3017	569	687	36	713	917	950	956	1013	456	702	791	600	919	1171	851	933	1080	640	1076	1290	1108	1035	1576	1488	2129	2474	1443	3	2594	2101
ENSMUSG00000017291	3244	3221	2465	2924	2335	5098	1620	1784	86	1267	614	730	852	715	1187	651	533	689	586	338	232	292	1672	1114	516	584	643	533	438	380	1475	1478	1633	25	1070	1038
ENSMUSG00000017299	2280	2953	1727	1422	2128	2251	813	1313	31	530	757	939	911	992	658	685	892	344	769	932	730	756	872	692	772	766	680	592	788	724	1835	1822	1103	0	2031	1528
ENSMUSG00000017300	0	6	0	0	0	0	0	0	0	0	0	0	0	1	0	0	0	0	0	0	1	0	0	0	0	0	0	0	0	0	0	0	0	0	1	0
ENSMUSG00000017307	474	697	426	321	425	606	156	254	0	109	155	158	182	264	152	150	270	72	206	206	165	226	244	202	196	224	260	220	215	234	481	472	303	0	455	381
ENSMUSG00000017309	0	0	0	2	1	5	3	3	0	2	0	0	1	0	5	0	0	0	0	3	0	0	0	0	0	1	0	0	0	0	0	0	1	0	1	0
ENSMUSG00000017310	0	0	0	0	0	0	0	0	0	0	0	0	0	0	0	0	0	0	0	0	0	0	0	0	0	0	0	0	0	0	0	0	0	0	0	0
ENSMUSG00000017311	270	285	202	510	420	581	230	430	1	235	109	186	366	483	287	133	72	149	193	477	246	581	0	15	41	33	1	2	39	27	335	439	226	1	697	612
ENSMUSG00000017314	786	1567	622	358	1418	1857	275	530	1	317	383	381	512	332	223	286	413	339	478	466	368	324	345	422	681	837	715	542	962	1155	1069	1180	458	1	1197	1174
ENSMUSG00000017316	0	0	0	0	0	0	0	0	0	0	0	0	0	0	0	0	0	0	0	0	0	0	0	0	0	0	0	0	0	0	0	0	0	0	0	1
ENSMUSG00000017344	54	47	38	57	195	282	74	52	0	57	140	107	91	94	94	1	13	9	154	128	110	138	0	0	1	0	0	0	5	0	30	123	27	0	221	203
ENSMUSG00000017376	909	960	781	605	609	1023	428	666	5	383	95	133	233	229	211	92	106	192	95	88	51	61	570	309	176	205	176	126	132	105	307	394	232	1	206	188
ENSMUSG00000017386	440	1105	298	460	1233	1422	79	64	2	100	386	496	492	478	60	9	81	44	237	219	168	163	135	146	435	517	13	25	173	226	83	171	56	3	268	489
ENSMUSG00000017390	11632	13790	5710	8078	14539	22333	5186	7359	107	5698	6033	5775	6940	8131	5326	7593	13671	5575	7568	8373	5112	9367	3086	3586	8275	9399	3265	1844	11146	10506	10060	11582	7077	4	15354	11530
ENSMUSG00000017400	1	22	5	13	36	36	29	0	0	10	2	15	8	11	13	0	12	0	7	7	6	30	4	0	7	6	1	0	3	12	0	23	8	1	0	29
ENSMUSG00000017404	7444	8887	5134	9339	6648	7894	4033	6066	14	5316	1717	2186	3227	3783	3390	3744	5078	4974	2399	2887	2004	4005	1577	1351	1687	2301	1669	1344	3213	3345	6736	6775	5250	32	9215	5666
ENSMUSG00000017405	105	448	225	117	322	531	87	80	0	71	127	162	147	155	78	106	53	42	147	134	126	114	212	76	125	222	41	108	163	207	247	133	70	0	326	299
ENSMUSG00000017412	11	104	34	44	39	75	14	0	1	39	7	17	16	12	13	0	1	14	25	13	11	22	19	6	17	25	15	4	50	18	43	31	61	8	32	56
ENSMUSG00000017417	95	41	17	13	194	141	11	77	0	48	63	47	86	75	19	55	0	4	37	39	19	11	1	7	61	63	2	3	15	57	7	40	0	0	92	39
ENSMUSG00000017418	475	737	281	700	1324	1924	169	299	1	80	359	479	525	353	345	204	251	156	630	387	261	193	234	251	387	445	91	147	528	492	381	474	1130	1	757	1495
ENSMUSG00000017421	2711	4512	2521	1672	5087	9529	1110	1494	201	631	2063	2235	2591	2238	1144	815	1291	491	2260	1946	1366	1504	1163	1199	1661	2076	1138	910	1651	1725	2762	3354	2489	5	4466	3576
ENSMUSG00000017428	5642	6895	3522	5050	7169	14951	2285	4065	139	1494	3217	4391	4664	4986	2184	2369	4144	1205	4056	4459	2999	4159	1576	1539	1965	2348	1364	1313	2385	2745	4561	4550	3672	60	8674	7048
ENSMUSG00000017446	164	408	33	212	1129	1334	191	27	0	24	263	315	249	307	49	6	3	28	282	176	162	200	15	36	291	329	19	4	236	233	118	270	135	0	420	458
ENSMUSG00000017453	13	1	0	5	48	66	1	0	0	0	13	17	4	22	5	92	0	15	7	23	3	12	1	0	4	10	17	0	20	13	19	20	50	0	50	37
ENSMUSG00000017466	8541	16994	4873	8939	24730	36831	3313	2683	114	1917	7002	9203	9656	8970	1869	1863	2003	1562	9099	7758	5892	7060	3310	2541	4324	5292	1904	2080	5158	5562	6876	11007	6521	10	19806	17705
ENSMUSG00000017478	886	1415	1185	751	1398	1564	629	641	5	592	732	612	664	345	455	267	351	358	599	549	361	264	561	457	564	648	305	273	372	474	871	905	446	15	803	1244
ENSMUSG00000017485	1994	2678	2097	1181	2098	3325	1042	1425	121	821	1512	1265	1294	600	870	498	983	654	1944	1252	930	460	1045	1006	1087	1159	944	862	885	1054	3171	2341	1225	14	2204	2373
ENSMUSG00000017491	5233	8862	5517	1756	5362	9613	578	2152	26	511	1485	2344	2704	2214	539	572	842	421	1032	1416	833	779	2652	3037	1891	2157	2264	1825	1728	1315	3174	3328	2673	10	3359	2388
ENSMUSG00000017493	1459	979	579	2245	3752	7707	471	329	2	358	1072	1433	1408	2227	463	193	356	312	1542	1795	1401	1822	0	33	267	312	24	19	385	331	1134	1406	887	11	4092	4831
ENSMUSG00000017499	41	127	159	16	87	181	11	22	0	63	21	54	71	61	31	24	22	41	33	29	28	27	62	50	49	64	29	25	68	31	84	29	36	0	69	37
ENSMUSG00000017548	2184	3009	1935	1457	1979	2670	816	1289	125	442	754	945	857	620	504	346	272	232	549	428	300	233	774	892	679	901	483	456	435	393	1084	1644	1008	1	675	784
ENSMUSG00000017550	112	282	151	91	93	182	82	9	0	90	48	34	54	25	45	1	6	7	53	26	13	9	71	124	42	56	41	22	29	40	62	136	123	8	88	31
ENSMUSG00000017561	1289	2643	800	675	2498	3751	367	704	61	273	679	878	963	722	436	244	559	205	589	664	447	406	365	472	795	867	254	332	451	522	766	1050	646	3	1577	1365
ENSMUSG00000017588	5	0	2	3	2	1	1	2	1	0	1	0	1	0	0	0	0	0	0	0	0	0	1	1	2	0	1	0	0	1	0	4	2	1	1	2
ENSMUSG00000017607	15	167	62	13	97	176	16	7	0	67	50	29	37	45	8	0	1	46	24	15	13	20	0	0	45	43	0	20	33	35	22	53	23	2	58	25
ENSMUSG00000017615	8744	11967	4833	6444	17901	25369	1893	2155	90	2405	3604	4929	5064	5339	1975	2075	2306	1531	3360	4052	2822	3443	5772	6018	5158	5899	6032	7237	6381	6785	6544	7715	4547	27	12663	9082
ENSMUSG00000017631	1997	3152	1444	1031	3440	5426	764	1516	75	1096	1143	1297	1407	681	468	151	542	676	953	819	589	380	1282	1305	1858	2305	729	669	1398	1396	1348	2030	731	1	2362	2362
ENSMUSG00000017639	3433	5599	3004	1518	3868	5960	1215	2784	5	1561	1130	1338	1624	594	502	757	721	671	920	1003	535	346	1709	1653	1879	1912	1378	1255	1049	1293	2346	1781	1125	18	1840	2019
ENSMUSG00000017652	200	481	130	145	201	390	57	53	0	6	60	74	71	63	49	0	60	18	77	96	83	61	0	6	5	3	0	6	7	0	166	77	109	0	134	146
ENSMUSG00000017664	1817	3875	1241	1614	3617	4966	384	382	42	260	671	967	969	1111	285	202	543	258	731	785	566	751	1040	850	975	1133	485	564	1129	1189	959	1577	782	6	2754	2032
ENSMUSG00000017667	236	392	304	197	769	1390	104	47	1	60	307	340	406	166	75	17	99	56	177	138	132	57	169	86	263	312	44	54	109	124	74	233	175	4	190	230
ENSMUSG00000017670	1255	2537	1581	751	3267	5465	524	1324	1	663	1353	1513	1455	1058	441	538	505	430	1413	1503	958	582	690	928	1409	1751	729	776	1579	1717	887	1529	931	6	2341	2216
ENSMUSG00000017677	2604	3525	1768	719	2187	3789	1602	2491	7	372	786	882	854	365	1638	822	1177	431	941	771	436	281	2420	1904	687	818	693	843	734	696	1906	2322	2438	12	1634	1477
ENSMUSG00000017679	493	975	307	413	2259	3698	227	169	2	206	618	779	785	676	164	61	102	127	577	372	303	209	270	181	729	732	103	48	418	325	337	610	145	0	739	1087
ENSMUSG00000017686	1736	3883	1829	802	3257	5711	374	1349	23	517	1126	1606	1480	1100	401	457	308	226	1041	1091	733	603	751	981	1156	1403	804	644	1136	937	1414	2442	2362	4	1988	2028
ENSMUSG00000017688	0	0	2	0	0	0	3	0	0	0	0	0	0	0	13	0	0	0	1	0	0	0	0	1	0	4	0	1	2	0	1	0	2	1	0	0
ENSMUSG00000017692	1267	1603	820	440	1203	1583	140	437	2	73	214	322	351	187	63	17	77	86	193	211	150	107	422	535	451	470	396	380	389	270	554	376	105	2	465	443
ENSMUSG00000017697	115	148	58	103	249	312	41	673	0	42	60	56	76	97	78	0	66	18	91	80	41	58	22	1	30	34	19	22	43	38	82	53	51	0	216	180
ENSMUSG00000017707	13316	23267	9295	7173	24351	44981	3911	7010	111	2776	7776	9372	9615	9792	3602	4896	5920	2976	9428	9449	6902	7727	7003	8186	5326	6922	4149	6034	6585	8385	13008	17760	11123	16	22146	20662
ENSMUSG00000017713	286	365	267	109	92	209	76	9	1	4	51	56	45	58	33	67	82	28	33	45	39	46	208	103	88	70	104	90	45	57	138	220	38	1	103	74
ENSMUSG00000017715	1532	3669	1102	1779	3744	4500	870	1003	4	543	1029	1412	1323	999	763	410	724	395	1122	1212	862	729	793	668	1010	1077	418	351	1165	1085	1118	2352	813	10	2926	2482
ENSMUSG00000017716	53	4	56	28	29	70	6	12	0	23	9	8	10	20	12	123	13	15	10	12	7	10	18	12	9	11	5	3	3	10	21	13	96	1	40	43
ENSMUSG00000017718	30	10	13	17	43	55	17	6	0	19	9	11	12	14	4	3	5	0	12	6	2	7	3	0	4	11	7	1	15	10	20	20	14	0	14	38
ENSMUSG00000017720	0	0	0	9	0	7	0	0	0	0	0	1	2	0	0	0	2	0	0	0	0	0	6	0	0	0	0	1	0	0	0	0	16	0	1	2
ENSMUSG00000017721	2139	2867	1533	1824	1771	4211	923	1207	0	520	535	660	1135	753	707	844	1379	542	523	647	473	511	818	970	595	860	563	735	553	917	1685	1497	964	4	2168	1151
ENSMUSG00000017723	22317	18270	6945	25704	16049	17601	8176	18575	54	9752	3151	4307	6219	6044	8084	10973	12900	11752	3811	5471	4381	7795	3668	3421	5868	7270	3064	3166	7992	9250	22536	18092	11697	464	24383	13072
ENSMUSG00000017724	239	306	142	485	919	855	105	388	1	213	155	189	217	172	100	116	181	118	140	178	142	100	110	95	336	359	43	26	276	309	160	347	110	2	605	490
ENSMUSG00000017733	0	2	0	6	5	2	0	0	0	0	0	2	0	0	0	0	0	0	0	3	0	0	0	0	0	0	0	1	3	0	7	8	0	0	2	1
ENSMUSG00000017734	131	210	89	202	176	271	55	88	0	58	45	65	58	70	50	67	82	32	56	77	52	61	54	67	74	76	48	28	65	68	125	172	133	0	174	160
ENSMUSG00000017737	224	367	108	67	79	166	24	0	0	5	52	86	93	41	13	0	1	19	83	162	124	11	54	72	17	19	60	17	18	12	110	85	82	0	68	69
ENSMUSG00000017740	46	62	103	36	87	91	24	58	1	66	18	18	12	4	15	0	9	30	10	5	5	2	207	108	23	20	28	42	17	21	94	1	86	0	21	32
ENSMUSG00000017747	750	671	534	357	665	880	240	347	13	204	223	202	254	230	177	83	166	187	260	236	216	264	204	265	178	254	286	371	239	320	787	645	244	24	920	554
ENSMUSG00000017754	366	565	155	176	945	1354	41	82	1	0	477	598	626	567	79	149	97	13	671	808	595	506	21	29	36	49	0	3	30	43	181	294	95	0	986	995
ENSMUSG00000017756	940	1518	374	783	2887	4168	573	755	56	441	1253	1335	1302	629	677	691	1283	641	1744	1314	1091	509	472	193	1675	1591	312	340	1273	1827	753	1546	584	4	2775	2997
ENSMUSG00000017760	6839	14779	6551	2084	5585	7792	1256	3076	5	1436	2555	2749	2876	2676	1189	1097	2221	1353	2895	3269	2148	3117	3514	3530	1586	1867	2149	3282	1864	2590	6281	7777	3302	8	7356	4333
ENSMUSG00000017764	750	1602	817	303	1488	2222	215	210	4	120	499	552	686	597	102	38	151	69	382	379	241	272	698	573	554	611	367	305	360	321	447	1032	480	0	919	740
ENSMUSG00000017765	447	702	297	673	2884	4059	373	282	3	212	1384	1406	1179	908	429	227	102	70	1695	1508	1056	611	4	7	198	277	14	7	229	287	270	836	506	24	2448	2738
ENSMUSG00000017767	0	0	0	0	0	0	0	0	0	0	0	0	0	0	0	0	0	4	1	0	0	0	0	0	0	4	0	0	0	0	0	1	0	0	2	0
ENSMUSG00000017774	820	1447	679	1042	4819	6997	418	150	221	285	2398	2203	1979	1141	466	146	225	101	2186	1654	1211	629	115	69	896	1045	55	38	599	767	531	1108	533	2	2867	3237
ENSMUSG00000017776	4310	7509	2663	3323	11619	20596	1344	2403	20	849	2974	4141	4213	3580	1125	425	1070	593	2794	2323	1581	1363	1180	1320	2933	3960	1122	618	2305	2072	2693	3903	2950	4	4400	5552
ENSMUSG00000017778	7580	11100	6597	6870	4685	4804	2315	4868	4	4466	799	1450	2364	2799	1528	3078	2091	3565	1203	1939	1195	3057	2371	1899	1072	1647	2662	2282	2150	2048	5906	5812	4185	7	6145	3898
ENSMUSG00000017781	25144	45117	19829	9187	22512	35148	4700	9700	59	3875	5614	8406	9015	8752	3795	6100	7104	3197	7436	9977	7175	7700	11969	9680	7064	8778	14231	11651	12533	11434	22511	27285	17902	40	27585	21851
ENSMUSG00000017801	1855	3503	1224	1257	2535	4850	435	1395	1	368	791	990	1107	1194	373	662	845	338	943	925	706	940	819	702	814	994	544	564	954	930	1503	1717	1100	15	2463	1726
ENSMUSG00000017802	1091	1950	797	724	1482	3160	302	283	28	146	459	617	746	532	153	196	206	83	478	516	287	288	717	590	637	804	243	260	603	667	543	532	412	2	1204	1087
ENSMUSG00000017817	1	2	11	5	7	18	14	4	0	2	8	2	0	2	2	0	2	1	0	1	1	2	0	1	0	0	0	0	0	1	0	0	0	0	0	24
ENSMUSG00000017830	271	345	350	183	537	1166	146	183	1	31	344	238	161	128	46	34	21	37	260	274	219	230	34	18	206	200	10	29	212	268	362	376	350	0	610	548
ENSMUSG00000017831	4021	5628	1985	934	5519	9640	756	1267	8	209	1855	2498	2564	2263	786	837	1801	301	2124	2063	1356	1349	1230	1153	1589	2194	948	796	1839	1803	3013	4352	2487	57	3843	4238
ENSMUSG00000017832	0	0	0	0	0	2	0	0	0	0	0	0	0	4	0	0	0	0	0	0	0	0	0	0	4	0	0	0	0	1	0	0	1	0	1	1
ENSMUSG00000017837	979	3059	788	926	3090	4327	210	573	3	297	636	976	992	1255	138	80	277	207	563	769	538	625	396	328	877	1026	300	260	849	832	498	929	551	0	2120	1395
ENSMUSG00000017843	1964	3001	1336	1682	4107	6062	704	1181	28	355	1209	1435	1611	1452	543	413	674	392	1127	1167	827	900	654	813	1262	1553	445	395	1212	1166	1615	1837	755	25	2832	2665
ENSMUSG00000017858	1617	3149	1151	1016	2612	3591	589	762	8	235	803	956	1106	1154	530	339	562	251	831	1061	675	977	495	605	797	1099	575	538	1085	1042	1096	1637	1229	2	2437	2061
ENSMUSG00000017861	1	1	19	1	6	14	1	3	0	0	2	6	2	5	6	8	9	5	2	5	3	1	44	15	5	9	1	12	1	3	4	4	3	0	8	7
ENSMUSG00000017868	8	0	5	4	1	32	10	0	0	16	4	9	2	3	2	0	0	0	1	0	0	0	0	0	9	5	0	0	0	1	7	0	0	0	6	3
ENSMUSG00000017897	53	448	89	223	693	1010	24	34	3	78	169	235	269	328	27	21	64	23	263	314	172	229	52	19	49	70	42	29	67	33	79	152	79	0	625	647
ENSMUSG00000017922	0	0	1	0	0	0	0	0	0	0	0	0	0	0	0	1	0	0	0	0	0	0	0	0	0	0	0	0	0	0	0	1	0	0	0	0
ENSMUSG00000017929	7717	13323	7828	3461	5546	3916	1763	4143	99	1146	995	1464	1810	1489	1007	1140	926	643	744	667	420	561	7348	6577	1888	2803	2101	2651	1374	1707	3495	3740	1758	7	1291	1198
ENSMUSG00000017943	1052	1947	1190	240	318	373	67	561	2	112	88	124	158	82	41	213	132	173	77	114	87	97	499	524	171	143	594	525	281	224	655	843	459	0	440	220
ENSMUSG00000017950	1	0	0	2	0	1	0	0	0	0	1	0	0	0	7	0	1	0	0	0	0	0	0	0	0	0	0	0	0	0	1	0	3	1	1	2
ENSMUSG00000017969	4848	7381	6180	2129	1176	1373	437	2542	185	1468	176	339	512	433	294	1689	584	1424	178	371	299	480	2637	2408	613	850	2599	3047	1060	843	4387	3202	2744	12	1326	816
ENSMUSG00000017978	1039	1391	810	470	1304	1877	247	185	9	338	416	403	418	168	253	537	209	358	498	432	270	186	645	497	819	798	602	536	875	893	1055	1256	760	7	1459	1368
ENSMUSG00000017999	2510	3446	1880	1485	2332	3307	1267	1036	27	846	1018	1036	1240	777	814	789	658	818	1177	1086	828	667	973	737	846	856	1044	986	909	1012	2349	2433	1557	23	3035	2729
ENSMUSG00000018001	946	1226	513	667	2541	4634	337	556	1	291	770	1019	905	687	275	137	102	77	540	383	304	185	218	245	464	486	114	85	184	249	333	660	205	2	774	1102
ENSMUSG00000018008	323	952	523	125	322	426	63	208	0	39	102	127	108	89	20	0	10	33	110	78	49	43	0	2	10	13	0	6	6	7	85	117	22	1	183	90
ENSMUSG00000018012	258	439	103	485	429	578	115	283	2	96	90	122	145	198	63	88	135	140	125	168	134	195	168	111	237	313	88	103	292	329	235	227	253	0	539	391
ENSMUSG00000018040	2087	2960	1376	1430	2855	4557	746	1371	8	903	957	1177	1196	1241	624	584	1034	522	1040	1012	845	1121	586	464	776	883	469	318	900	918	1382	1885	899	8	2702	2159
ENSMUSG00000018042	10419	17022	4375	12561	37000	56912	5128	6529	122	7242	13427	14907	16822	16835	4633	3471	11908	6969	16586	17849	13529	16474	1501	1378	11595	13376	1282	893	14638	16566	7725	17455	7785	2542	42065	30795
ENSMUSG00000018068	282	260	284	214	500	1142	263	355	0	80	359	389	359	170	317	132	208	30	406	265	171	79	243	238	281	286	186	200	173	235	336	349	178	19	350	355
ENSMUSG00000018076	1575	1554	1857	1789	1275	2737	1147	942	67	1459	505	721	838	392	821	646	496	666	578	377	227	141	1216	860	606	519	595	496	305	332	778	1100	652	17	586	569
ENSMUSG00000018102	2851	4441	3476	1440	1454	2327	846	1650	4	645	315	490	581	674	642	899	731	424	447	582	320	586	1209	1056	276	364	992	971	431	448	2912	2560	1434	0	1549	1105
ENSMUSG00000018126	295	586	458	66	130	147	64	214	0	35	34	44	58	25	40	80	55	22	22	39	28	29	208	269	68	106	219	224	45	70	345	477	153	0	75	44
ENSMUSG00000018143	2031	2801	1092	999	3888	6145	384	841	33	466	1154	1415	1291	1043	483	420	644	301	1236	1120	746	562	537	466	918	863	342	225	882	894	1114	1906	1270	0	2196	2627
ENSMUSG00000018160	1203	1652	1451	928	1715	2542	683	633	26	695	617	688	885	519	455	305	365	162	729	507	398	309	790	494	550	549	563	430	429	383	914	832	773	31	1124	1578
ENSMUSG00000018166	835	1283	350	1099	3459	4747	1100	818	10	668	2122	1564	1656	731	479	183	319	316	1131	707	478	317	382	334	2179	2175	151	74	788	1151	213	794	306	1	1244	1531
ENSMUSG00000018167	921	1994	931	962	2809	3569	300	509	2	199	688	919	936	929	284	162	353	108	604	738	621	612	367	407	678	754	167	216	651	774	670	1181	550	2	2091	1545
ENSMUSG00000018168	26	0	2	2	0	1	0	0	0	0	0	0	0	1	8	0	0	20	0	1	0	2	0	1	0	1	0	2	0	0	16	1	0	0	9	4
ENSMUSG00000018169	283	440	228	327	563	704	149	370	0	70	214	330	268	317	62	20	64	14	169	187	135	181	142	121	75	88	89	83	68	74	66	294	98	0	360	360
ENSMUSG00000018171	3851	7163	3704	2975	7227	12040	1499	3178	69	1385	2352	2815	3246	2942	2317	1637	3586	888	2787	3179	2294	2573	2523	2397	1780	2425	1991	2073	2508	2850	3680	6845	5450	54	7345	6824
ENSMUSG00000018189	2851	3761	2285	2242	3472	4969	1220	1856	6	588	954	1371	1529	1698	1120	1165	1560	438	1309	1803	1175	1705	623	823	833	964	1066	1017	1287	1317	2680	3398	2149	18	4263	3160
ENSMUSG00000018196	2710	4422	2011	2245	3506	3964	920	1490	49	851	631	967	1120	1219	596	591	424	508	819	1101	677	997	807	826	948	1081	654	748	1136	1053	1872	1871	1314	9	2966	2692
ENSMUSG00000018199	3150	5600	3024	2115	3200	5502	1258	1407	37	1019	1188	1203	1482	983	793	823	972	807	1097	804	602	417	1892	1281	1209	1526	1796	1445	1367	1196	3093	3171	1671	20	1364	1600
ENSMUSG00000018209	1645	3041	1418	1186	3499	5142	651	1059	4	604	1047	1285	1219	662	323	127	325	317	997	833	712	355	540	560	1044	1207	344	394	859	930	1343	1349	604	5	1889	2098
ENSMUSG00000018211	0	0	0	0	0	4	0	0	0	0	1	1	0	0	2	0	0	0	0	0	0	0	0	0	2	0	3	0	2	0	2	0	9	0	0	0
ENSMUSG00000018217	1898	5470	858	1509	6757	8064	801	906	7	256	1635	1922	1867	1842	564	347	221	182	1704	1447	1022	1551	1	0	16	25	5	0	23	23	1021	3045	1086	16	6044	3541
ENSMUSG00000018238	3	33	5	6	11	35	17	0	0	3	7	9	5	5	8	1	0	7	14	8	12	0	0	0	9	2	7	3	7	10	1	33	1	0	13	22
ENSMUSG00000018239	1268	1731	842	912	1294	2102	578	1051	1	215	307	383	460	467	477	490	423	238	276	247	181	270	359	369	328	323	221	154	239	183	640	991	633	4	918	772
ENSMUSG00000018259	0	1	0	0	0	0	0	0	0	0	0	0	0	0	2	0	0	0	0	0	0	0	0	0	0	0	0	0	0	0	0	0	0	1	0	0
ENSMUSG00000018263	0	2	0	1	1	0	0	1	0	2	0	0	0	0	1	0	0	0	0	0	0	0	0	0	0	1	0	0	0	0	0	0	1	0	0	0
ENSMUSG00000018286	18360	23260	13200	15751	15550	21976	8818	14946	93	7914	4813	5926	7615	9920	7129	7866	11510	6581	5461	7695	6108	9604	5009	4238	4746	5500	5814	4991	6891	6778	15868	14773	9696	36	19058	12214
ENSMUSG00000018287	6465	10890	6351	3753	5492	8022	2281	4248	62	2430	1374	1636	2152	2369	1443	1625	1979	1115	1242	1608	1123	2053	3044	2950	1732	2065	1511	1695	1616	1729	3571	4166	2755	13	5093	2806
ENSMUSG00000018293	23297	30715	10966	20543	30786	30940	9366	12781	34	6358	8011	10677	12339	18646	6364	5621	10016	3825	9356	11872	10054	15674	1969	1968	5859	6882	1455	1021	7523	7873	11486	15058	8903	164	32277	22077
ENSMUSG00000018322	6279	8739	4941	1517	3290	6121	1108	2384	39	890	962	1091	1194	1286	813	1012	867	1150	998	994	684	1027	4485	3629	1461	1398	3587	3120	1628	1570	4917	5666	3390	6	2961	2671
ENSMUSG00000018326	14951	22716	11227	8677	14141	18203	5092	7194	85	3459	5059	5412	6196	6371	4470	4855	6987	3339	5414	5965	4659	5471	5083	4442	3974	4998	6902	6256	5530	5771	14510	14888	9861	25	13704	10717
ENSMUSG00000018334	748	755	463	660	293	1329	496	661	12	490	171	88	153	160	342	217	139	143	106	80	41	106	454	379	144	181	230	277	112	135	451	296	166	6	387	159
ENSMUSG00000018339	9464	10434	3152	10579	25862	39726	3921	2682	58	3665	8266	11059	9868	23555	3444	4130	4349	2573	12674	16546	11813	21304	153	269	1403	2796	295	145	2155	2049	10545	10828	8086	83	25624	24300
ENSMUSG00000018340	3251	4643	2745	2631	8823	13091	1564	2486	43	2667	3903	3545	4230	3323	1379	1556	3742	2492	4834	4151	3256	3202	1670	1822	4205	4490	1607	1465	4632	6057	3717	6007	3532	5	11748	8219
ENSMUSG00000018341	1	23	1	6	9	4	4	0	0	0	3	0	6	1	28	15	0	3	0	2	0	2	9	0	0	1	2	1	0	3	13	0	1	0	1	8
ENSMUSG00000018347	418	785	479	232	857	1244	114	210	7	158	214	247	274	237	132	48	228	27	168	132	122	78	246	46	270	297	84	82	138	172	129	456	109	0	380	283
ENSMUSG00000018362	718	1210	465	210	1126	2314	245	416	0	45	510	704	819	807	112	184	186	52	287	274	128	208	358	305	326	467	85	91	143	139	261	417	103	0	558	364
ENSMUSG00000018363	1463	2377	1318	2035	3099	6084	889	1698	35	955	912	1512	1469	1132	736	571	660	374	966	1131	677	561	502	424	474	579	343	266	473	471	709	1238	752	6	1807	2430
ENSMUSG00000018372	324	413	271	95	258	297	170	93	23	133	60	101	122	67	156	58	72	47	76	75	56	36	268	303	90	94	119	102	74	87	211	372	96	1	193	113
ENSMUSG00000018377	3346	4685	2656	3727	5746	9253	1378	1781	206	1652	1891	2266	2254	1692	892	806	765	875	1619	1260	1047	802	1248	1000	1762	2590	717	610	1251	1414	1757	2606	1374	2	2558	2939
ENSMUSG00000018378	4238	5248	3791	2921	3368	3252	1687	2225	32	1655	836	1205	1307	1065	1191	998	1492	947	1060	1181	891	772	1887	1921	1110	1393	2112	1877	1883	1656	3323	3536	1993	36	3151	3044
ENSMUSG00000018379	5911	7824	3123	2593	6558	13027	2195	1691	14	1417	2230	2249	2769	2226	1878	1407	2011	1322	2854	2470	1771	1696	3506	2370	2307	2683	2385	2105	2527	2602	5411	5914	4964	12	4963	6014
ENSMUSG00000018381	14	46	17	13	28	10	0	10	0	0	11	8	6	11	1	10	1	0	4	15	2	7	0	0	0	0	0	0	0	0	3	8	0	0	18	25
ENSMUSG00000018387	294	238	86	262	473	645	73	145	0	134	166	155	181	135	121	79	75	118	114	186	84	83	78	58	212	213	57	22	114	108	143	244	189	0	380	360
ENSMUSG00000018395	5842	9448	8170	1535	2545	4035	1641	5561	77	1790	1099	1307	1514	1187	1777	3003	2699	1713	1270	1340	1019	908	4878	4091	1136	1261	4703	5469	1596	1656	9112	8275	5077	83	2836	1807
ENSMUSG00000018398	1493	2387	674	1161	3236	4367	650	828	1	742	930	1041	997	800	456	336	613	639	1129	830	670	645	783	564	1061	1116	334	230	1244	1258	984	1274	1179	5	2574	2538
ENSMUSG00000018401	582	571	452	536	2057	4271	494	486	18	432	1126	1185	1029	561	391	130	263	200	943	578	453	268	423	332	1367	1245	425	300	844	850	361	580	452	0	1124	1152
ENSMUSG00000018405	401	1317	422	148	747	1287	173	213	0	193	196	276	300	227	70	139	185	62	180	222	123	166	138	127	218	227	70	76	194	224	297	405	318	2	539	439
ENSMUSG00000018411	3529	4374	3663	1461	1436	2238	579	1540	101	857	352	406	430	463	730	1023	750	1011	499	469	414	383	2588	2073	817	790	3517	3350	1285	1381	4622	3630	2142	15	1746	1186
ENSMUSG00000018412	1191	1781	975	800	2693	4353	534	642	60	532	1042	1193	1206	750	589	186	409	336	1002	630	484	337	838	710	1033	1204	366	386	878	822	722	1388	588	9	1094	1667
ENSMUSG00000018415	1714	3155	1106	2121	6777	6755	592	882	4	220	1380	2074	2095	1492	281	230	421	110	1534	1504	1056	830	682	849	1244	1611	320	414	1228	1071	635	1528	720	7	3276	3866
ENSMUSG00000018417	360	333	144	236	403	716	259	95	0	96	347	303	235	109	190	42	75	50	421	368	205	152	1	1	7	14	2	3	9	10	132	238	125	3	523	571
ENSMUSG00000018425	1206	2155	845	664	1294	2718	418	869	69	598	567	541	691	418	341	445	517	414	673	692	439	384	771	516	704	637	648	733	675	821	1379	1548	1025	3	1585	1541
ENSMUSG00000018427	772	791	500	569	637	725	237	437	4	269	146	185	230	178	152	61	92	186	81	75	44	85	419	384	147	266	150	88	94	119	327	371	213	0	232	203
ENSMUSG00000018428	192	618	401	241	629	1124	337	0	0	107	343	380	383	251	147	113	36	92	258	157	126	79	305	263	161	281	80	86	66	105	155	328	127	2	304	392
ENSMUSG00000018433	825	1486	835	410	1680	3706	264	199	19	98	784	763	849	655	240	205	199	97	688	601	484	335	412	311	595	693	332	308	432	523	707	932	834	1	1468	1219
ENSMUSG00000018442	2525	3428	1680	1396	3901	5364	1122	1622	3	561	1020	1384	1617	1565	799	790	1145	459	934	1193	767	1164	1053	908	883	1189	399	351	772	958	1543	1495	883	6	2648	2298
ENSMUSG00000018446	5676	8005	3378	4336	7052	9600	2736	4065	20	1813	2320	2488	3211	3528	1986	1433	2554	1387	2316	2652	2093	2896	1098	974	1450	1603	878	699	1682	1660	3907	4946	2768	13	6936	5070
ENSMUSG00000018449	1539	1569	1075	867	825	1406	620	755	0	592	275	428	438	426	304	221	264	233	190	272	180	238	839	528	335	354	221	316	186	206	871	706	384	15	595	357
ENSMUSG00000018451	95	194	32	88	112	164	4	0	0	0	23	13	17	31	9	26	0	0	11	41	12	26	21	3	7	4	12	12	5	5	76	39	54	0	66	58
ENSMUSG00000018459	270	176	94	290	589	1011	79	27	1	42	73	151	108	166	35	18	32	17	140	147	99	98	0	0	9	15	10	0	14	14	120	161	348	5	354	405
ENSMUSG00000018470	42	164	42	25	107	126	7	0	0	7	23	30	49	31	14	2	18	17	34	52	22	34	84	38	35	38	18	41	51	32	33	133	2	0	75	69
ENSMUSG00000018474	703	728	469	974	810	1111	420	534	1	677	284	248	288	195	399	146	403	513	370	335	239	216	246	262	269	288	177	206	333	503	616	828	577	4	835	997
ENSMUSG00000018476	1231	1247	1271	1825	332	882	1333	2083	84	2145	194	189	298	231	737	512	444	1002	131	137	82	125	1421	1193	268	221	658	834	191	277	645	538	566	17	348	270
ENSMUSG00000018479	16	0	2	13	1	2	6	0	0	0	2	1	1	3	4	0	0	4	1	2	1	3	0	17	0	4	7	2	10	1	0	7	4	0	8	3
ENSMUSG00000018481	3556	4660	2648	2176	4041	8262	989	2170	4	718	1613	1795	1821	1539	821	713	1113	849	1454	1228	814	873	1998	1693	1730	1960	1444	1351	1420	1429	2522	2204	1839	17	2622	2743
ENSMUSG00000018486	0	3	1	0	0	6	0	0	0	1	0	0	1	0	2	0	0	0	0	0	0	0	0	0	0	0	1	1	0	0	1	0	0	0	1	4
ENSMUSG00000018500	12	11	0	3	17	86	1	1	1	0	13	22	12	21	12	0	11	9	8	17	4	3	0	0	3	3	9	8	8	0	16	24	34	0	21	30
ENSMUSG00000018501	5172	8049	5820	3784	4278	6592	2823	3931	12	1971	1835	2050	2213	1730	2693	1943	2590	1539	2293	1798	1359	1347	3959	3254	1599	1594	3572	3440	1869	1881	5569	7095	3323	23	4569	3968
ENSMUSG00000018507	219	240	59	34	188	195	55	39	0	31	49	55	49	28	26	2	14	48	43	37	20	28	19	23	10	10	7	12	4	20	51	131	112	0	149	108
ENSMUSG00000018509	1754	2717	1611	876	880	1266	275	1198	8	371	225	268	317	360	328	380	409	313	228	306	214	324	823	546	302	339	872	668	387	388	1469	1624	817	3	924	676
ENSMUSG00000018537	403	463	265	345	204	312	97	131	3	148	54	73	72	82	121	132	97	135	46	64	41	70	316	170	86	96	119	143	102	120	284	188	262	0	205	237
ENSMUSG00000018541	776	1175	821	750	1014	1580	590	914	0	508	483	479	542	479	505	295	295	378	364	317	262	216	537	269	418	522	244	290	263	256	622	627	286	10	804	457
ENSMUSG00000018543	8	17	13	2	4	6	10	3	0	0	2	3	1	3	3	11	2	0	1	8	0	2	9	0	2	3	12	2	1	4	31	4	36	0	11	7
ENSMUSG00000018547	247	363	312	384	154	195	124	498	4	207	48	34	67	58	59	19	31	202	35	26	27	21	197	163	61	45	128	139	61	57	130	148	100	3	56	84
ENSMUSG00000018548	4484	7935	4178	1260	3969	6224	574	1627	5	732	1352	1655	1670	1004	719	530	789	569	1751	2068	1244	771	2090	1340	1551	1759	2100	1671	2349	2089	3644	3819	3210	2	4749	5149
ENSMUSG00000018554	18	20	1	41	50	28	4	3	0	38	18	14	15	17	7	19	2	35	14	20	6	13	1	5	10	26	12	16	50	20	38	30	33	0	35	34
ENSMUSG00000018559	1745	2024	1184	1987	1881	2840	755	1222	8	947	410	549	579	937	438	426	373	577	395	582	427	780	655	566	422	554	440	504	625	678	1067	1115	835	0	1363	1627
ENSMUSG00000018565	5055	7445	4260	3633	4917	7481	1602	2621	44	711	1186	1562	1798	2269	1147	1608	1657	878	1258	1808	1233	1871	2016	1328	1212	1269	1673	1657	1480	1456	4450	4281	3030	5	4749	3459
ENSMUSG00000018566	36	1	60	17	82	107	6	1	0	6	11	30	9	20	1	0	0	2	10	10	15	15	5	6	19	22	4	6	16	9	35	10	43	0	86	44
ENSMUSG00000018567	24422	39397	25401	18672	22955	26697	6080	13018	48	5777	4665	6506	7781	11482	5264	7693	7193	6879	5854	9016	6127	11652	7838	8001	5821	7212	11219	10322	11586	10192	20397	20211	14897	60	25923	20356
ENSMUSG00000018569	11846	13056	6580	8591	11251	13263	4877	9054	78	4015	2842	3935	5344	5739	4276	5835	9298	3526	3281	4528	3994	5740	5621	5800	4856	6225	3227	3516	5715	7474	11461	9728	5790	9	12063	8048
ENSMUSG00000018570	61	75	19	61	92	134	16	71	0	29	28	35	30	72	12	0	10	17	30	38	29	46	57	48	31	35	55	21	45	47	74	57	72	0	72	85
ENSMUSG00000018572	2664	3640	1806	2174	2856	3267	1159	1515	5	443	1009	1125	1256	1141	468	305	598	245	623	829	558	590	774	748	789	984	416	335	546	510	1163	1379	589	4	1722	1633
ENSMUSG00000018574	1780	2449	911	504	3107	4370	528	1325	3	52	1575	1433	1585	1327	927	1039	2062	88	2008	1949	1555	1314	409	432	1280	1441	457	301	1628	1648	1755	2312	1425	1	4172	3079
ENSMUSG00000018581	107	222	300	191	260	291	142	310	3	72	100	83	77	42	137	171	100	103	196	107	38	17	186	265	147	135	241	202	123	104	315	172	269	17	224	280
ENSMUSG00000018583	6033	10643	5116	4011	9056	13997	2557	3158	99	1366	4141	4381	4836	3631	1917	1601	3602	841	4226	4010	2922	2696	2436	3015	3287	3496	2088	2243	3076	3691	4612	6494	3484	7	8058	6330
ENSMUSG00000018585	5518	7567	4305	9423	5992	5893	2394	4383	5	4806	1400	2079	2789	3608	1634	2393	2397	3442	1534	2634	2098	3889	1149	842	2137	2156	1112	876	2824	2663	3677	4939	2934	30	7488	4968
ENSMUSG00000018589	0	0	0	0	0	0	0	0	0	0	0	0	0	0	0	0	3	0	0	0	0	0	0	0	0	0	0	0	0	1	0	1	0	4	0	0
ENSMUSG00000018593	28812	35794	15840	32961	54300	83397	19660	23721	334	14083	20097	28259	28466	32566	17224	16824	24786	13142	23004	30249	22157	30578	6589	6465	8900	10322	5271	6425	11963	14847	26970	38157	24501	148	67139	48678
ENSMUSG00000018595	0	0	0	0	0	1	0	0	0	0	0	0	2	0	1	0	0	0	1	0	0	0	0	14	0	0	0	0	0	0	1	0	1	0	0	1
ENSMUSG00000018599	287	111	163	375	387	651	132	236	0	83	172	219	213	212	76	81	31	80	124	123	74	63	219	130	180	176	27	15	57	86	61	135	53	6	180	135
ENSMUSG00000018604	460	753	296	1021	2196	2751	495	346	16	726	1171	1164	1099	962	280	201	235	224	979	594	427	313	178	268	1057	1098	81	99	485	608	320	415	263	3	889	733
ENSMUSG00000018620	0	2	0	1	1	0	0	0	0	0	0	0	0	0	1	0	0	0	0	0	0	0	0	0	0	0	0	0	0	0	0	0	3	1	0	0
ENSMUSG00000018623	38	22	0	3	11	8	0	0	0	0	2	0	2	8	0	0	0	0	7	5	0	10	0	0	3	4	0	0	0	3	3	0	0	0	13	11
ENSMUSG00000018634	1	5	0	1	4	12	0	0	0	0	2	3	0	0	0	0	0	0	0	1	3	0	14	12	6	2	0	11	10	0	0	0	0	0	1	6
ENSMUSG00000018648	7196	11100	7250	1294	3306	5671	926	3457	29	964	853	1315	1525	1669	425	792	645	525	628	843	595	593	3921	3682	1758	2061	1625	1606	1149	1167	3124	3023	1779	1	2212	1454
ENSMUSG00000018651	661	1550	608	338	928	1580	244	420	0	157	353	412	486	341	246	266	235	107	256	260	138	198	359	397	414	484	386	275	363	360	495	819	499	1	677	409
ENSMUSG00000018654	54	174	42	16	15	38	6	44	0	47	15	9	6	4	6	0	0	9	2	4	5	2	0	0	0	0	0	0	1	0	29	0	15	0	1	11
ENSMUSG00000018656	2	0	0	5	5	2	0	0	0	0	1	0	0	1	14	0	11	0	0	3	0	0	0	0	1	1	0	2	4	1	0	5	0	0	0	5
ENSMUSG00000018659	1334	2330	1314	579	1695	2220	504	479	3	283	373	392	453	509	302	148	379	154	252	268	221	351	751	653	638	843	451	388	537	689	973	888	780	6	1034	760
ENSMUSG00000018661	1005	2123	897	150	1754	3140	182	859	1	331	932	866	937	592	193	124	401	181	828	724	612	390	500	804	1173	1213	812	730	965	1031	1058	1509	1019	1	1387	1447
ENSMUSG00000018666	3804	5281	3927	3322	2230	2992	1636	2405	139	1534	652	877	1170	1307	1401	1377	1123	1167	701	1023	763	1081	1279	1024	664	676	1197	1010	980	831	3278	2720	1806	12	2855	1683
ENSMUSG00000018669	1489	2292	1193	1171	2250	3308	658	1011	3	360	823	964	956	1190	706	867	1074	316	1073	1198	848	1030	672	710	833	841	777	671	1204	1145	1532	1980	850	6	2800	2259
ENSMUSG00000018672	1128	1309	593	1165	1495	1991	501	335	0	158	318	434	469	726	245	109	178	111	349	615	351	725	117	211	231	271	186	175	368	324	522	710	630	3	1722	1156
ENSMUSG00000018677	9567	14459	7946	8335	13172	18172	2666	3782	19	1162	2863	4408	4653	6048	1875	1729	2139	773	3512	4879	3161	4733	2557	3318	3463	3949	3054	3116	4750	4443	5526	6928	4984	24	11996	10000
ENSMUSG00000018678	322	470	218	272	1484	1961	88	163	0	98	455	483	506	393	83	43	99	90	455	487	319	222	160	182	482	540	79	44	420	411	108	345	216	0	763	1005
ENSMUSG00000018697	1246	1399	624	674	1952	2768	702	669	3	334	740	828	861	679	471	176	480	190	784	834	636	559	502	310	486	559	325	286	605	615	870	1226	736	9	2161	1764
ENSMUSG00000018698	0	1	3	4	14	19	7	0	0	1	4	3	3	11	11	0	0	9	0	0	2	3	10	2	9	7	0	0	0	2	2	0	0	0	11	0
ENSMUSG00000018707	1537	2237	2128	1034	958	1888	2768	2756	54	2107	1559	913	733	242	2466	2126	1512	2639	1920	1256	750	472	3354	2249	1202	832	3459	3475	1394	1352	3243	3841	2255	22	2246	2415
ENSMUSG00000018727	73	138	46	110	155	352	21	8	0	61	20	41	62	73	39	54	5	15	42	36	27	46	0	34	45	37	11	4	29	39	43	55	21	0	89	161
ENSMUSG00000018733	417	862	418	330	739	1562	215	229	13	114	241	325	315	346	116	155	129	77	206	221	131	205	238	284	290	316	209	90	239	263	394	544	238	0	634	557
ENSMUSG00000018736	5574	9952	5320	2152	6959	11086	1068	3898	24	873	1919	2943	2560	2089	1007	1153	1147	591	1716	1963	1311	1112	2441	2281	2167	2646	1667	1546	1900	1884	3111	4627	2750	1	4590	3972
ENSMUSG00000018740	294	584	125	141	792	785	83	236	0	144	188	206	249	281	45	58	109	20	157	166	101	144	237	151	222	244	38	90	191	160	160	252	74	1	382	324
ENSMUSG00000018750	1426	1735	1390	1684	854	1619	958	990	46	1007	292	397	385	356	671	578	480	464	311	304	199	273	673	833	279	412	777	628	359	458	991	1023	857	15	665	592
ENSMUSG00000018752	15	50	6	51	70	76	12	14	0	8	15	18	22	24	10	3	8	8	22	23	20	16	1	0	5	2	0	0	2	12	15	32	17	0	67	61
ENSMUSG00000018761	3273	4362	2327	2631	3633	4985	1090	1915	3	1020	846	1082	1503	1779	931	1093	1598	1114	850	1089	888	1416	1416	953	1197	1295	661	976	1272	1429	2322	2389	1685	2	3543	2334
ENSMUSG00000018765	3527	5868	3531	2129	4909	6640	1153	2228	14	1114	1885	2220	2041	1334	1104	1329	1466	1009	2350	2637	1777	1435	1879	1986	1549	2007	2234	2016	2558	2465	4001	4289	2920	8	4848	6146
ENSMUSG00000018770	24640	30255	17374	17906	17249	22550	8003	16241	151	7251	3911	4679	6623	7661	5545	7234	8292	5117	3829	5355	4306	7047	8243	6241	4712	5581	6245	4853	5824	5539	17190	15363	10510	42	19329	12180
ENSMUSG00000018774	6292	13474	3996	3153	5061	7843	838	2927	97	2100	1108	1598	1774	2132	723	994	2551	1597	1481	2040	1506	2135	82	185	746	1186	223	107	1337	1806	2096	3782	2028	0	6846	4309
ENSMUSG00000018776	0	0	0	0	0	7	0	0	0	0	0	0	0	0	3	1	0	0	0	0	0	0	0	0	0	0	0	0	0	0	0	0	0	0	1	0
ENSMUSG00000018796	6221	9220	6359	2031	6824	11108	1458	3187	6	1428	2512	2962	3651	2088	1076	1727	1993	1894	2951	3161	2103	1847	3359	3732	2955	3901	3285	4090	3749	3990	7204	7328	5163	4	7196	6313
ENSMUSG00000018800	2047	3521	3149	607	1401	2449	993	1826	16	575	902	722	1094	393	724	527	493	675	1173	693	460	240	4023	3446	820	901	1257	2525	575	696	2884	2204	1599	19	1080	1320
[truncated: 46,732 more rows]
