# Supplementary material for: Cell-Specific Transcriptional Responses to Heat Shock in the Mouse Utricle Epithelium
Source: Front Cell Neurosci. 2020 May 15;14:123. doi: 10.3389/fncel.2020.00123 (PMC7247426; doi:10.3389/fncel.2020.00123)
Supplement: Supplementary file 4 [file Table_4.xlsx]

## Sheet: sfHC_co_IP-sfHC_co_in
	ensembl_gene_id	baseMean	log2FoldChange	lfcSE	stat	pvalue	padj	external_gene_name	description
Gm15991	ENSMUSG00000087266	7.06489	-35.3955	2.52924	-13.9945	1.68396e-44	3.20441e-40	Gm15991	predicted gene 15991 [Source:MGI Symbol;Acc:MGI:3801813]
Wwtr1	ENSMUSG00000027803	2905.01	-2.68738	0.232025	-11.5823	5.06725e-31	4.82123e-27	Wwtr1	WW domain containing transcription regulator 1 [Source:MGI Symbol;Acc:MGI:1917649]
Ctsz	ENSMUSG00000016256	5500.75	-2.68582	0.239568	-11.2111	3.5976e-29	2.28196e-25	Ctsz	cathepsin Z [Source:MGI Symbol;Acc:MGI:1891190]
Slc1a3	ENSMUSG00000005360	4272.07	-3.14445	0.283758	-11.0815	1.54315e-28	7.34114e-25	Slc1a3	solute carrier family 1 (glial high affinity glutamate transporter), member 3 [Source:MGI Symbol;Acc:MGI:99917]
Car13	ENSMUSG00000027555	1201.33	-3.50321	0.337991	-10.3648	3.58482e-25	1.36431e-21	Car13	Carbonic anhydrase 13 [Source:UniProtKB/Swiss-Prot;Acc:Q9D6N1]
Aqp4	ENSMUSG00000024411	270.427	-4.91129	0.494348	-9.93489	2.93495e-23	9.30819e-20	Aqp4	aquaporin-4 isoform M1x [Source:RefSeq peptide;Acc:NP_001304658]
Fam171a1	ENSMUSG00000050530	450.195	-4.38525	0.448194	-9.78427	1.31539e-22	3.57579e-19	Fam171a1	Mus musculus family with sequence similarity 171, member A1 (Fam171a1), transcript variant 3, mRNA. [Source:RefSeq mRNA;Acc:NM_001347067]
Sept9	ENSMUSG00000059248	1667.96	-2.70638	0.277598	-9.74928	1.85784e-22	4.41912e-19	Sept9	Septin-9 [Source:UniProtKB/Swiss-Prot;Acc:Q80UG5]
Papss2	ENSMUSG00000024899	899.064	-4.26824	0.450716	-9.46992	2.80052e-21	5.92123e-18	Papss2	Bifunctional 3'-phosphoadenosine 5'-phosphosulfate synthase 2 Sulfate adenylyltransferase Adenylyl-sulfate kinase [Source:UniProtKB/Swiss-Prot;Acc:O88428]
Neat1	ENSMUSG00000092274	1555.44	3.95969	0.420064	9.4264	4.244e-21	8.0759e-18	Neat1	nuclear paraspeckle assembly transcript 1 (non-protein coding) [Source:MGI Symbol;Acc:MGI:1914211]
Bcam	ENSMUSG00000002980	9472.46	-3.22471	0.343827	-9.37885	6.66939e-21	1.15374e-17	Bcam	Basal cell adhesion molecule [Source:UniProtKB/Swiss-Prot;Acc:Q9R069]
Galnt10	ENSMUSG00000020520	1003.11	-3.93397	0.424104	-9.27595	1.76036e-20	2.65032e-17	Galnt10	Polypeptide N-acetylgalactosaminyltransferase 10 [Source:UniProtKB/Swiss-Prot;Acc:Q6P9S7]
Gpc3	ENSMUSG00000055653	747.935	-5.8097	0.626521	-9.27295	1.81061e-20	2.65032e-17	Gpc3	glypican 3 [Source:MGI Symbol;Acc:MGI:104903]
Zdhhc2	ENSMUSG00000039470	959.295	-3.57649	0.386466	-9.25434	2.15567e-20	2.93001e-17	Zdhhc2	zinc finger, DHHC domain containing 2 [Source:MGI Symbol;Acc:MGI:1923452]
Parva	ENSMUSG00000030770	3641.91	-3.60371	0.391248	-9.21082	3.23641e-20	4.1057e-17	Parva	parvin, alpha [Source:MGI Symbol;Acc:MGI:1931144]
Bdnf	ENSMUSG00000048482	4512.08	3.09097	0.336	9.19932	3.60226e-20	4.28422e-17	Bdnf	Brain-derived neurotrophic factor [Source:UniProtKB/Swiss-Prot;Acc:P21237]
Pwwp2b	ENSMUSG00000060260	346.626	-3.23505	0.35697	-9.06253	1.27456e-19	1.42669e-16	Pwwp2b	PWWP domain containing 2B [Source:MGI Symbol;Acc:MGI:2142008]
Snhg20	ENSMUSG00000086859	498.292	3.99808	0.441737	9.05081	1.41914e-19	1.50027e-16	Snhg20	small nucleolar RNA host gene 20 [Source:MGI Symbol;Acc:MGI:1924222]
Tagln2	ENSMUSG00000026547	3436.39	-3.36233	0.372053	-9.03724	1.60676e-19	1.60922e-16	Tagln2	Transgelin-2 [Source:UniProtKB/Swiss-Prot;Acc:Q9WVA4]
Rasal2	ENSMUSG00000070565	3182.78	2.90177	0.322762	8.99044	2.46237e-19	2.34283e-16	Rasal2	RAS protein activator like 2 [Source:HGNC Symbol;Acc:HGNC:9874]
Otol1	ENSMUSG00000027788	3344.6	-3.21587	0.358658	-8.9664	3.06374e-19	2.56981e-16	Otol1	Otolin-1 [Source:UniProtKB/Swiss-Prot;Acc:Q4ZJM7]
Capn5	ENSMUSG00000035547	733.829	-4.53438	0.505415	-8.97159	2.92272e-19	2.56981e-16	Capn5	Calpain-5 [Source:UniProtKB/Swiss-Prot;Acc:O08688]
Rab31	ENSMUSG00000056515	1754.78	-4.05133	0.451911	-8.96488	3.10609e-19	2.56981e-16	Rab31	RAB31, member RAS oncogene family [Source:HGNC Symbol;Acc:HGNC:9771]
Cyp2j9	ENSMUSG00000015224	255.859	-5.1626	0.580377	-8.89525	5.82879e-19	4.46734e-16	Cyp2j9	cytochrome P450, family 2, subfamily j, polypeptide 9 [Source:MGI Symbol;Acc:MGI:1921769]
Anxa2	ENSMUSG00000032231	22023.7	-3.28674	0.369525	-8.89448	5.86912e-19	4.46734e-16	Anxa2	Annexin A2 [Source:UniProtKB/Swiss-Prot;Acc:P07356]
Arxes2	ENSMUSG00000048040	1117.63	2.73824	0.308092	8.88773	6.23706e-19	4.56481e-16	Arxes2	Adipocyte-related X-chromosome expressed sequence 1 [Source:UniProtKB/Swiss-Prot;Acc:C0HK79]
Cyp2s1	ENSMUSG00000040703	373.972	-5.21433	0.596836	-8.73662	2.4018e-18	1.69274e-15	Cyp2s1	Cytochrome P450 2S1 [Source:UniProtKB/Swiss-Prot;Acc:Q9DBX6]
Rsu1	ENSMUSG00000026727	799.59	-3.15848	0.363106	-8.69852	3.36232e-18	2.28506e-15	Rsu1	Ras suppressor protein 1 [Source:MGI Symbol;Acc:MGI:103040]
Pls3	ENSMUSG00000016382	1146.7	-4.29153	0.493663	-8.69324	3.5226e-18	2.31144e-15	Pls3	Mus musculus plastin 3 (T-isoform) (Pls3), transcript variant 4, mRNA. [Source:RefSeq mRNA;Acc:NM_001346519]
Ptpn3	ENSMUSG00000038764	1042.92	2.85375	0.328998	8.67406	4.16975e-18	2.64487e-15	Ptpn3	protein tyrosine phosphatase, non-receptor type 3 [Source:MGI Symbol;Acc:MGI:105307]
Akap9	ENSMUSG00000040407	3643	3.37668	0.3895	8.66925	4.34957e-18	2.66994e-15	Akap9	A-kinase anchoring protein 9 [Source:HGNC Symbol;Acc:HGNC:379]
Gm4787	ENSMUSG00000072974	7.97741	-17.7841	2.07685	-8.56302	1.09949e-17	6.53819e-15	Gm4787
Fscn1	ENSMUSG00000029581	2128.08	-3.38985	0.397993	-8.51737	1.63221e-17	9.41194e-15	Fscn1	Fascin [Source:UniProtKB/Swiss-Prot;Acc:Q61553]
Prom2	ENSMUSG00000027376	3381.29	-3.27362	0.385383	-8.49446	1.98858e-17	1.11296e-14	Prom2	Prominin-2 [Source:UniProtKB/Swiss-Prot;Acc:Q3UUY6]
Polr2m	ENSMUSG00000032199	4169.97	-2.1424	0.253693	-8.44485	3.04445e-17	1.65522e-14	Polr2m	polymerase (RNA) II (DNA directed) polypeptide M [Source:MGI Symbol;Acc:MGI:107282]
Pea15a	ENSMUSG00000013698	8666.32	-3.30502	0.392209	-8.42668	3.55622e-17	1.87976e-14	Pea15a	Mus musculus phosphoprotein enriched in astrocytes 15A (Pea15a), transcript variant 4, mRNA. [Source:RefSeq mRNA;Acc:NM_001329871]
Slc9a3r1	ENSMUSG00000020733	3457.73	-2.2007	0.262437	-8.38563	5.0453e-17	2.5265e-14	Slc9a3r1	solute carrier family 9 (sodium/hydrogen exchanger), member 3 regulator 1 [Source:MGI Symbol;Acc:MGI:1349482]
Sox10	ENSMUSG00000033006	2743	-2.74062	0.326726	-8.38812	4.93973e-17	2.5265e-14	Sox10	Transcription factor SOX-10 [Source:UniProtKB/Swiss-Prot;Acc:Q04888]
Ednrb	ENSMUSG00000022122	905.166	-3.0503	0.363913	-8.38197	5.20513e-17	2.5397e-14	Ednrb	Endothelin receptor type B [Source:UniProtKB/Swiss-Prot;Acc:P48302]
Spats2l	ENSMUSG00000038305	761.097	-2.24767	0.268655	-8.36638	5.94144e-17	2.82649e-14	Spats2l	SPATS2-like protein [Source:UniProtKB/Swiss-Prot;Acc:Q91WJ7]
Adgrv1	ENSMUSG00000069170	203.016	3.11377	0.374	8.32558	8.39186e-17	3.89485e-14	Adgrv1	adhesion G protein-coupled receptor V1 [Source:MGI Symbol;Acc:MGI:1274784]
Arpc1b	ENSMUSG00000029622	10438.1	-2.71259	0.326397	-8.31071	9.51325e-17	4.31018e-14	Arpc1b	Actin-related protein 2/3 complex subunit 1B [Source:UniProtKB/Swiss-Prot;Acc:Q9WV32]
Clic1	ENSMUSG00000007041	7273.11	-2.32065	0.2795	-8.30284	1.01649e-16	4.49833e-14	Clic1	Chloride intracellular channel protein 1 [Source:UniProtKB/Swiss-Prot;Acc:Q9Z1Q5]
Chpt1	ENSMUSG00000060002	3104.32	-2.64706	0.319617	-8.28197	1.21151e-16	5.23949e-14	Chpt1	Cholinephosphotransferase 1 [Source:UniProtKB/Swiss-Prot;Acc:Q8C025]
Phgdh	ENSMUSG00000053398	1288.9	-2.56664	0.310395	-8.26894	1.35156e-16	5.71529e-14	Phgdh	D-3-phosphoglycerate dehydrogenase [Source:UniProtKB/Swiss-Prot;Acc:Q61753]
Otop1	ENSMUSG00000051596	929.779	-3.25559	0.394904	-8.24401	1.66532e-16	6.88901e-14	Otop1	otopetrin-1 [Source:RefSeq peptide;Acc:NP_766297]
Kcnq1	ENSMUSG00000009545	880.351	-3.49413	0.424956	-8.22234	1.99577e-16	8.0803e-14	Kcnq1	Potassium voltage-gated channel subfamily KQT member 1 [Source:UniProtKB/Swiss-Prot;Acc:P97414]
Endod1	ENSMUSG00000037419	2941.24	-3.22337	0.393232	-8.19714	2.46184e-16	9.75965e-14	Endod1	Endonuclease domain-containing 1 protein [Source:UniProtKB/Swiss-Prot;Acc:Q8C522]
Ccdc191	ENSMUSG00000022701	519.842	3.57963	0.43718	8.18799	2.6563e-16	1.03156e-13	Ccdc191	coiled-coil domain containing 191 [Source:MGI Symbol;Acc:MGI:1922661]
Scg5	ENSMUSG00000023236	5186.85	3.30903	0.404309	8.18442	2.73627e-16	1.04137e-13	Scg5	secretogranin V [Source:MGI Symbol;Acc:MGI:98289]
Syp	ENSMUSG00000031144	1101.14	3.06207	0.374252	8.18184	2.79544e-16	1.04303e-13	Syp	Synaptophysin [Source:UniProtKB/Swiss-Prot;Acc:Q62277]
Cpe	ENSMUSG00000037852	25539.1	3.19187	0.390328	8.17741	2.90001e-16	1.06124e-13	Cpe	Carboxypeptidase E [Source:UniProtKB/Swiss-Prot;Acc:Q00493]
Cep41	ENSMUSG00000029790	13308.3	-3.05706	0.374122	-8.17128	3.05129e-16	1.09553e-13	Cep41	Centrosomal protein of 41 kDa [Source:UniProtKB/Swiss-Prot;Acc:Q99NF3]
Sept11	ENSMUSG00000058013	4566.93	-2.52255	0.309955	-8.13844	4.00389e-16	1.41093e-13	Sept11	septin 11 [Source:MGI Symbol;Acc:MGI:1277214]
Ptges	ENSMUSG00000050737	5907.95	-3.34654	0.412403	-8.11473	4.86872e-16	1.68449e-13	Ptges	Prostaglandin E synthase [Source:UniProtKB/Swiss-Prot;Acc:Q9JM51]
Evi2a	ENSMUSG00000078771	71.1924	-16.4954	2.03611	-8.10144	5.4314e-16	1.84561e-13	Evi2a	Protein EVI2A [Source:UniProtKB/Swiss-Prot;Acc:P20934]
Fbln2	ENSMUSG00000064080	332.412	-4.66273	0.577906	-8.06831	7.12781e-16	2.37956e-13	Fbln2	Fibulin-2 [Source:UniProtKB/Swiss-Prot;Acc:P37889]
Smo	ENSMUSG00000001761	950.186	-3.08121	0.383941	-8.02524	1.01331e-15	3.26819e-13	Smo	smoothened, frizzled class receptor [Source:MGI Symbol;Acc:MGI:108075]
Gas7	ENSMUSG00000033066	679.302	2.07863	0.258975	8.02639	1.00381e-15	3.26819e-13	Gas7	growth arrest-specific protein 7 isoform d [Source:RefSeq peptide;Acc:NP_001264009]
Gng12	ENSMUSG00000036402	1664.49	-3.31373	0.413105	-8.02153	1.04439e-15	3.31229e-13	Gng12	guanine nucleotide binding protein (G protein), gamma 12 [Source:MGI Symbol;Acc:MGI:1336171]
Chil1	ENSMUSG00000064246	7277.75	-3.12563	0.390495	-8.00427	1.20179e-15	3.74899e-13	Chil1	Chitinase-3-like protein 1 [Source:UniProtKB/Swiss-Prot;Acc:Q61362]
Ctsh	ENSMUSG00000032359	1884.06	-3.15601	0.39537	-7.98243	1.4348e-15	4.40367e-13	Ctsh	cathepsin H [Source:MGI Symbol;Acc:MGI:107285]
Scara3	ENSMUSG00000034463	747.7	-4.30545	0.540654	-7.96342	1.67349e-15	5.05474e-13	Scara3	Scavenger receptor class A member 3 [Source:UniProtKB/Swiss-Prot;Acc:Q8C850]
Fblim1	ENSMUSG00000006219	986.208	-3.44107	0.434448	-7.92056	2.36452e-15	6.95781e-13	Fblim1	Filamin-binding LIM protein 1 [Source:UniProtKB/Swiss-Prot;Acc:Q71FD7]
Rab8b	ENSMUSG00000036943	903.426	-2.99375	0.378003	-7.91992	2.37668e-15	6.95781e-13	Rab8b	RAB8B, member RAS oncogene family [Source:MGI Symbol;Acc:MGI:2442982]
Trim16	ENSMUSG00000047821	550.825	-3.39727	0.429848	-7.90343	2.71338e-15	7.82315e-13	Trim16	Tripartite motif-containing protein 16 [Source:UniProtKB/Swiss-Prot;Acc:Q99PP9]
Tes	ENSMUSG00000029552	2938.27	-2.79155	0.353425	-7.89858	2.82104e-15	8.01217e-13	Tes	testis derived transcript [Source:MGI Symbol;Acc:MGI:105081]
Krt8	ENSMUSG00000049382	16952.3	-2.94836	0.373604	-7.89168	2.98137e-15	8.34303e-13	Krt8	Keratin, type II cytoskeletal 8 [Source:UniProtKB/Swiss-Prot;Acc:P11679]
Enpp2	ENSMUSG00000022425	1261.97	-3.55856	0.452045	-7.87214	3.48628e-15	9.47722e-13	Enpp2	Ectonucleotide pyrophosphatase/phosphodiesterase family member 2 [Source:UniProtKB/Swiss-Prot;Acc:Q9R1E6]
Mvp	ENSMUSG00000030681	1927.52	-2.29513	0.291511	-7.87321	3.45645e-15	9.47722e-13	Mvp	major vault protein [Source:MGI Symbol;Acc:MGI:1925638]
Plin3	ENSMUSG00000024197	2422.35	-2.81791	0.358148	-7.86801	3.60327e-15	9.65728e-13	Plin3	Perilipin-3 [Source:UniProtKB/Swiss-Prot;Acc:Q9DBG5]
Spsb1	ENSMUSG00000039911	1630.12	-3.05277	0.388597	-7.85588	3.96974e-15	1.04917e-12	Spsb1	SPRY domain-containing SOCS box protein 1 [Source:UniProtKB/Swiss-Prot;Acc:Q9D5L7]
Litaf	ENSMUSG00000022500	9665.19	-2.83448	0.361926	-7.83166	4.81459e-15	1.25502e-12	Litaf	Lipopolysaccharide-induced tumor necrosis factor-alpha factor homolog [Source:UniProtKB/Swiss-Prot;Acc:Q9JLJ0]
Oat	ENSMUSG00000030934	4407.81	-2.1783	0.279148	-7.8034	6.02619e-15	1.54963e-12	Oat	ornithine aminotransferase [Source:MGI Symbol;Acc:MGI:97394]
Tinagl1	ENSMUSG00000028776	997.242	-3.06264	0.392812	-7.79671	6.3541e-15	1.61216e-12	Tinagl1	Tubulointerstitial nephritis antigen-like [Source:UniProtKB/Swiss-Prot;Acc:Q99JR5]
Cd99l2	ENSMUSG00000035776	1717.68	-2.74569	0.352903	-7.78032	7.23412e-15	1.81129e-12	Cd99l2	CD99 antigen-like protein 2 [Source:UniProtKB/Swiss-Prot;Acc:Q8BIF0]
Meltf	ENSMUSG00000022780	1415.2	-2.98449	0.384424	-7.76353	8.26005e-15	2.0413e-12	Meltf	Melanotransferrin [Source:UniProtKB/Swiss-Prot;Acc:Q9R0R1]
Dkk3	ENSMUSG00000030772	3172.76	-3.06186	0.396249	-7.72712	1.10005e-14	2.68369e-12	Dkk3	Dickkopf-related protein 3 [Source:UniProtKB/Swiss-Prot;Acc:Q9QUN9]
Cyb561d2	ENSMUSG00000037190	2190.54	2.93591	0.380365	7.71868	1.17543e-14	2.83131e-12	Cyb561d2	cytochrome b-561 domain containing 2 [Source:MGI Symbol;Acc:MGI:1929280]
Gm2a	ENSMUSG00000000594	10239.7	-3.68905	0.479484	-7.69379	1.42839e-14	3.3976e-12	Gm2a	Ganglioside GM2 activator [Source:UniProtKB/Swiss-Prot;Acc:Q60648]
Tmem47	ENSMUSG00000025666	1452.15	-2.53042	0.329232	-7.68583	1.52006e-14	3.57101e-12	Tmem47	Transmembrane protein 47 [Source:UniProtKB/Swiss-Prot;Acc:Q9JJG6]
Mras	ENSMUSG00000032470	1422.68	-2.3214	0.302253	-7.68034	1.58672e-14	3.68215e-12	Mras	muscle and microspikes RAS [Source:MGI Symbol;Acc:MGI:1100856]
Ndrg2	ENSMUSG00000004558	8352.57	-2.47343	0.322699	-7.66481	1.79102e-14	4.07974e-12	Ndrg2	Protein NDRG2 Protein NDRG2, N-terminally processed [Source:UniProtKB/Swiss-Prot;Acc:Q9QYG0]
Cnn2	ENSMUSG00000004665	955.437	-3.55107	0.463338	-7.6641	1.80093e-14	4.07974e-12	Cnn2	Calponin-2 [Source:UniProtKB/Swiss-Prot;Acc:Q08093]
Tor4a	ENSMUSG00000059555	347.018	-4.26494	0.556793	-7.65984	1.86164e-14	4.16767e-12	Tor4a	Torsin-4A [Source:UniProtKB/Swiss-Prot;Acc:Q8BH02]
Tubb6	ENSMUSG00000001473	2392.55	-3.24898	0.424302	-7.65722	1.89998e-14	4.20404e-12	Tubb6	tubulin, beta 6 class V [Source:MGI Symbol;Acc:MGI:1915201]
Eif4a2	ENSMUSG00000022884	4214.38	1.39118	0.182312	7.63077	2.33348e-14	5.10388e-12	Eif4a2	Mus musculus eukaryotic translation initiation factor 4A2 (Eif4a2), transcript variant 5, mRNA. [Source:RefSeq mRNA;Acc:NM_001347179]
Mapk15	ENSMUSG00000063704	326.977	3.71575	0.487685	7.61916	2.55327e-14	5.52115e-12	Mapk15	Mitogen-activated protein kinase 15 [Source:UniProtKB/Swiss-Prot;Acc:Q80Y86]
1500015O10Rik	ENSMUSG00000026051	524.3	-4.6424	0.609874	-7.61206	2.69771e-14	5.76794e-12	1500015O10Rik	RIKEN cDNA 1500015O10 gene [Source:MGI Symbol;Acc:MGI:1926146]
S1pr2	ENSMUSG00000043895	1303.62	-3.34619	0.439708	-7.61002	2.74046e-14	5.79424e-12	S1pr2	Sphingosine 1-phosphate receptor 2 [Source:UniProtKB/Swiss-Prot;Acc:P52592]
Fam234a	ENSMUSG00000024187	2514.99	-2.61765	0.344192	-7.60519	2.84482e-14	5.89682e-12	Fam234a	Protein FAM234A [Source:UniProtKB/Swiss-Prot;Acc:Q8C0Z1]
Pnpla2	ENSMUSG00000025509	972.415	-2.61773	0.344373	-7.60144	2.92849e-14	5.89682e-12	Pnpla2	patatin-like phospholipase domain containing 2 [Source:MGI Symbol;Acc:MGI:1914103]
Myo15b	ENSMUSG00000034427	1152.31	2.43873	0.320866	7.60046	2.9509e-14	5.89682e-12	Myo15b	myosin XVB [Source:HGNC Symbol;Acc:HGNC:14083]
Rsrp1	ENSMUSG00000037266	4782.93	2.43163	0.31979	7.60384	2.87477e-14	5.89682e-12	Rsrp1	Arginine/serine-rich protein 1 [Source:UniProtKB/Swiss-Prot;Acc:Q3UC65]
Plekho2	ENSMUSG00000050721	546.829	-4.64929	0.611467	-7.60349	2.88242e-14	5.89682e-12	Plekho2	Pleckstrin homology domain-containing family O member 2 [Source:UniProtKB/Swiss-Prot;Acc:Q8K124]
Pkp3	ENSMUSG00000054065	778.414	-2.45695	0.323308	-7.59941	2.9749e-14	5.89682e-12	Pkp3	Plakophilin-3 [Source:UniProtKB/Swiss-Prot;Acc:Q9QY23]
Ankrd26	ENSMUSG00000007827	396.448	3.00528	0.396083	7.5875	3.26126e-14	6.39778e-12	Ankrd26
Plet1	ENSMUSG00000032068	1877.58	-2.91313	0.385123	-7.56415	3.90404e-14	7.58062e-12	Plet1	Placenta-expressed transcript 1 protein [Source:UniProtKB/Swiss-Prot;Acc:Q8VEN2]
Rnase4	ENSMUSG00000021876	287.5	-3.86389	0.512817	-7.53464	4.89692e-14	9.41248e-12	Rnase4	ribonuclease, RNase A family 4 [Source:MGI Symbol;Acc:MGI:1926217]
Pgm2l1	ENSMUSG00000030729	3661.73	3.49364	0.463906	7.53093	5.03783e-14	9.58649e-12	Pgm2l1	Glucose 1,6-bisphosphate synthase [Source:UniProtKB/Swiss-Prot;Acc:Q8CAA7]
Il10rb	ENSMUSG00000022969	545.409	-2.5816	0.343637	-7.51256	5.79812e-14	1.0924e-11	Il10rb
Fuz	ENSMUSG00000011658	457.852	2.19945	0.293174	7.5022	6.27545e-14	1.15937e-11	Fuz	fuzzy planar cell polarity protein [Source:HGNC Symbol;Acc:HGNC:26219]
Wdr60	ENSMUSG00000042050	790.445	2.74552	0.365947	7.50249	6.26155e-14	1.15937e-11	Wdr60	WD repeat domain 60 [Source:MGI Symbol;Acc:MGI:2445085]
Gch1	ENSMUSG00000037580	387.952	-2.61487	0.348633	-7.50035	6.36473e-14	1.16456e-11	Gch1	GTP cyclohydrolase 1 [Source:UniProtKB/Swiss-Prot;Acc:Q05915]
Rflnb	ENSMUSG00000020846	9154.44	-2.3689	0.316352	-7.48818	6.98376e-14	1.26566e-11	Rflnb	Refilin-B [Source:UniProtKB/Swiss-Prot;Acc:Q5SVD0]
Tmem130	ENSMUSG00000043388	804.745	2.69059	0.359558	7.48306	7.26105e-14	1.3035e-11	Tmem130	Transmembrane protein 130 [Source:UniProtKB/Swiss-Prot;Acc:Q6NXM3]
Msn	ENSMUSG00000031207	4054.13	-4.4312	0.594885	-7.44884	9.41676e-14	1.67469e-11	Msn	Moesin [Source:UniProtKB/Swiss-Prot;Acc:P26041]
Aldh3a2	ENSMUSG00000010025	1073.53	-3.20456	0.430364	-7.44616	9.60984e-14	1.67967e-11	Aldh3a2	Fatty aldehyde dehydrogenase [Source:UniProtKB/Swiss-Prot;Acc:P47740]
Chadl	ENSMUSG00000063765	1264.48	-2.98718	0.401179	-7.446	9.62132e-14	1.67967e-11	Chadl	Chondroadherin-like protein [Source:UniProtKB/Swiss-Prot;Acc:E9Q7T7]
Fkbp10	ENSMUSG00000001555	960.953	-2.6403	0.354718	-7.4434	9.81287e-14	1.69754e-11	Fkbp10	Peptidyl-prolyl cis-trans isomerase FKBP10 [Source:UniProtKB/Swiss-Prot;Acc:Q61576]
Crip3	ENSMUSG00000023968	1001.74	2.94681	0.396062	7.44028	1.00475e-13	1.71605e-11	Crip3	Cysteine-rich protein 3 [Source:UniProtKB/Swiss-Prot;Acc:Q6Q6R3]
Tmem59l	ENSMUSG00000035964	3362.74	2.41994	0.325279	7.43958	1.01002e-13	1.71605e-11	Tmem59l	Transmembrane protein 59-like [Source:UniProtKB/Swiss-Prot;Acc:Q7TNI2]
Itpk1	ENSMUSG00000057963	2630.87	-1.98712	0.268198	-7.40916	1.27104e-13	2.14042e-11	Itpk1	Inositol-tetrakisphosphate 1-kinase [Source:UniProtKB/Swiss-Prot;Acc:Q8BYN3]
Ttyh2	ENSMUSG00000034714	345.736	-3.40502	0.460733	-7.39044	1.46346e-13	2.44282e-11	Ttyh2	tweety family member 2 [Source:MGI Symbol;Acc:MGI:2157091]
Cnn3	ENSMUSG00000053931	10360.6	-2.48914	0.337314	-7.3793	1.59122e-13	2.63298e-11	Cnn3	Calponin-3 [Source:UniProtKB/Swiss-Prot;Acc:Q9DAW9]
Cdc42ep1	ENSMUSG00000049521	978.412	-3.60114	0.488603	-7.37029	1.70255e-13	2.79292e-11	Cdc42ep1	CDC42 effector protein 1 [Source:HGNC Symbol;Acc:HGNC:17014]
Capn1	ENSMUSG00000024942	206.711	-5.00883	0.679851	-7.36754	1.73804e-13	2.82676e-11	Capn1	Calpain-1 catalytic subunit [Source:UniProtKB/Swiss-Prot;Acc:O35350]
Prss23	ENSMUSG00000039405	897.794	-2.68306	0.364292	-7.36513	1.76975e-13	2.85395e-11	Prss23	Serine protease 23 [Source:UniProtKB/Swiss-Prot;Acc:Q9D6X6]
Hpn	ENSMUSG00000001249	689.231	-2.84849	0.387614	-7.34878	2.0003e-13	3.19864e-11	Hpn	Serine protease hepsin Serine protease hepsin non-catalytic chain Serine protease hepsin catalytic chain [Source:UniProtKB/Swiss-Prot;Acc:O35453]
Fam114a1	ENSMUSG00000029185	793.771	-3.18994	0.434556	-7.3407	2.1248e-13	3.3694e-11	Fam114a1	Protein Noxp20 [Source:UniProtKB/Swiss-Prot;Acc:Q9D281]
Slco2a1	ENSMUSG00000032548	1571.98	-2.80188	0.381799	-7.33863	2.15796e-13	3.3937e-11	Slco2a1	solute carrier organic anion transporter family, member 2a1 [Source:MGI Symbol;Acc:MGI:1346021]
Rhoc	ENSMUSG00000002233	6235.14	-2.65014	0.363145	-7.29776	2.92595e-13	4.56377e-11	Rhoc	Rho-related GTP-binding protein RhoC [Source:UniProtKB/Swiss-Prot;Acc:Q62159]
Wnt7b	ENSMUSG00000022382	2191.13	-2.72002	0.372859	-7.29504	2.98562e-13	4.61897e-11	Wnt7b	wingless-type MMTV integration site family, member 7B [Source:MGI Symbol;Acc:MGI:98962]
Slc12a4	ENSMUSG00000017765	663.948	-5.19139	0.712075	-7.29051	3.0878e-13	4.73852e-11	Slc12a4	solute carrier family 12, member 4 [Source:MGI Symbol;Acc:MGI:1309465]
Gna13	ENSMUSG00000020611	1849.58	-1.60209	0.22005	-7.28055	3.32461e-13	5.06112e-11	Gna13	guanine nucleotide binding protein, alpha 13 [Source:MGI Symbol;Acc:MGI:95768]
Cebpd	ENSMUSG00000071637	1638.05	-2.72863	0.375917	-7.25859	3.91133e-13	5.90703e-11	Cebpd	CCAAT/enhancer-binding protein delta [Source:UniProtKB/Swiss-Prot;Acc:Q00322]
Rhpn2	ENSMUSG00000030494	993.907	-2.7933	0.385113	-7.25321	4.07016e-13	6.09852e-11	Rhpn2	Rhophilin-2 [Source:UniProtKB/Swiss-Prot;Acc:Q8BWR8]
Mdn1	ENSMUSG00000058006	233.303	4.10586	0.566164	7.25207	4.10451e-13	6.10192e-11	Mdn1	midasin AAA ATPase 1 [Source:HGNC Symbol;Acc:HGNC:18302]
Arhgap8	ENSMUSG00000078954	329.887	-2.87749	0.397416	-7.2405	4.47017e-13	6.59402e-11	Arhgap8	Rho GTPase-activating protein 8 [Source:UniProtKB/Swiss-Prot;Acc:Q9CXP4]
Tnfrsf11b	ENSMUSG00000063727	2440.97	-2.4954	0.345115	-7.23062	4.80787e-13	7.0376e-11	Tnfrsf11b	tumor necrosis factor receptor superfamily, member 11b (osteoprotegerin) [Source:MGI Symbol;Acc:MGI:109587]
Pdxk	ENSMUSG00000032788	2888.16	-1.904	0.264151	-7.20801	5.67762e-13	8.24729e-11	Pdxk	Pyridoxal kinase [Source:UniProtKB/Swiss-Prot;Acc:Q8K183]
Cyb5r3	ENSMUSG00000018042	12006.6	-2.89496	0.401863	-7.20385	5.85364e-13	8.43856e-11	Cyb5r3	NADH-cytochrome b5 reductase 3 NADH-cytochrome b5 reductase 3 membrane-bound form NADH-cytochrome b5 reductase 3 soluble form [Source:UniProtKB/Swiss-Prot;Acc:Q9DCN2]
Mmp14	ENSMUSG00000000957	1960.75	-1.85254	0.257443	-7.19593	6.20373e-13	8.87599e-11	Mmp14	Matrix metalloproteinase-14 [Source:UniProtKB/Swiss-Prot;Acc:P53690]
Rflna	ENSMUSG00000037962	332.685	-3.64442	0.507901	-7.17547	7.20615e-13	1.02333e-10	Rflna	Refilin-A [Source:UniProtKB/Swiss-Prot;Acc:Q7TS73]
Slc17a8	ENSMUSG00000019935	1543.41	3.34972	0.467215	7.16954	7.52475e-13	1.06066e-10	Slc17a8	Vesicular glutamate transporter 3 [Source:UniProtKB/Swiss-Prot;Acc:Q8BFU8]
Panx1	ENSMUSG00000031934	1061.84	2.56417	0.358202	7.15844	8.16004e-13	1.1356e-10	Panx1	Pannexin-1 [Source:UniProtKB/Swiss-Prot;Acc:Q9JIP4]
Tmem132c	ENSMUSG00000034324	330.812	-5.11353	0.714362	-7.15817	8.17582e-13	1.1356e-10	Tmem132c	transmembrane protein 132C [Source:HGNC Symbol;Acc:HGNC:25436]
Raph1	ENSMUSG00000026014	1071.22	2.40525	0.336291	7.15228	8.53494e-13	1.17262e-10	Raph1	Ras association (RalGDS/AF-6) and pleckstrin homology domains 1 [Source:MGI Symbol;Acc:MGI:1924550]
Serpinh1	ENSMUSG00000070436	3811.46	-2.82553	0.39508	-7.15179	8.56555e-13	1.17262e-10	Serpinh1	Serpin H1 [Source:UniProtKB/Swiss-Prot;Acc:P19324]
Kif3a	ENSMUSG00000018395	3097.93	2.11999	0.296563	7.14854	8.77056e-13	1.19211e-10	Kif3a	Kinesin-like protein KIF3A [Source:UniProtKB/Swiss-Prot;Acc:P28741]
Kifap3	ENSMUSG00000026585	1691.02	2.0714	0.290244	7.13675	9.5564e-13	1.28217e-10	Kifap3	Kinesin-associated protein 3 [Source:UniProtKB/Swiss-Prot;Acc:P70188]
Cyfip1	ENSMUSG00000030447	1331.75	-3.18633	0.446478	-7.13658	9.56791e-13	1.28217e-10	Cyfip1	Cytoplasmic FMR1-interacting protein 1 [Source:UniProtKB/Swiss-Prot;Acc:Q7TMB8]
Grb10	ENSMUSG00000020176	229.909	-3.34761	0.470218	-7.11926	1.08505e-12	1.42104e-10	Grb10	Growth factor receptor-bound protein 10 [Source:UniProtKB/Swiss-Prot;Acc:Q60760]
Tmem138	ENSMUSG00000024666	676.659	2.02561	0.284535	7.11903	1.0869e-12	1.42104e-10	Tmem138	Transmembrane protein 138 [Source:UniProtKB/Swiss-Prot;Acc:Q9D6G5]
Pak3	ENSMUSG00000031284	5951.2	1.85424	0.260478	7.1186	1.09029e-12	1.42104e-10	Pak3	Serine/threonine-protein kinase PAK 3 [Source:UniProtKB/Swiss-Prot;Acc:Q61036]
Pdlim1	ENSMUSG00000055044	438.051	-3.29854	0.463221	-7.12087	1.07245e-12	1.42104e-10	Pdlim1	PDZ and LIM domain protein 1 [Source:UniProtKB/Swiss-Prot;Acc:O70400]
Pdk2	ENSMUSG00000038967	532.348	-2.40137	0.339159	-7.08036	1.43783e-12	1.86125e-10	Pdk2	[Pyruvate dehydrogenase (acetyl-transferring)] kinase isozyme 2, mitochondrial [Source:UniProtKB/Swiss-Prot;Acc:Q9JK42]
Tpm4	ENSMUSG00000031799	5338.72	-2.01628	0.284981	-7.07513	1.49312e-12	1.90688e-10	Tpm4	Tropomyosin alpha-4 chain [Source:UniProtKB/Swiss-Prot;Acc:Q6IRU2]
Vav3	ENSMUSG00000033721	289.349	-3.53874	0.500131	-7.07564	1.48765e-12	1.90688e-10	Vav3	vav 3 oncogene [Source:MGI Symbol;Acc:MGI:1888518]
Nrxn3	ENSMUSG00000066392	3464.25	3.15188	0.445894	7.06867	1.56424e-12	1.98439e-10	Nrxn3	Neurexin-3 [Source:UniProtKB/Swiss-Prot;Acc:Q6P9K9]
Unc80	ENSMUSG00000055567	415.661	3.27328	0.463232	7.06618	1.59255e-12	2.00692e-10	Unc80	unc-80, NALCN activator [Source:MGI Symbol;Acc:MGI:2652882]
Slc7a4	ENSMUSG00000022756	1305.36	2.13363	0.302029	7.06431	1.61411e-12	2.02072e-10	Slc7a4	solute carrier family 7 (cationic amino acid transporter, y+ system), member 4 [Source:MGI Symbol;Acc:MGI:2146512]
Fam20c	ENSMUSG00000025854	1854.1	-2.58759	0.366569	-7.05894	1.67772e-12	2.08662e-10	Fam20c	Extracellular serine/threonine protein kinase FAM20C [Source:UniProtKB/Swiss-Prot;Acc:Q5MJS3]
Rprm	ENSMUSG00000075334	762.873	2.67942	0.379632	7.05794	1.68985e-12	2.08807e-10	Rprm	Protein reprimo [Source:UniProtKB/Swiss-Prot;Acc:Q9JJ72]
Ctnna1	ENSMUSG00000037815	5135.62	-2.31621	0.328459	-7.05174	1.76695e-12	2.16925e-10	Ctnna1	Catenin alpha-1 [Source:UniProtKB/Swiss-Prot;Acc:P26231]
1810026B05Rik	ENSMUSG00000101970	1147.99	2.18175	0.310361	7.02973	2.06938e-12	2.52425e-10	1810026B05Rik	RIKEN cDNA 1810026B05 gene [Source:MGI Symbol;Acc:MGI:1916420]
Nptn	ENSMUSG00000032336	5006.59	2.04454	0.290971	7.02661	2.11608e-12	2.56477e-10	Nptn	Neuroplastin [Source:UniProtKB/Swiss-Prot;Acc:P97300]
Acox2	ENSMUSG00000021751	584.196	-2.79603	0.398159	-7.0224	2.18093e-12	2.62664e-10	Acox2	Peroxisomal acyl-coenzyme A oxidase 2 [Source:UniProtKB/Swiss-Prot;Acc:Q9QXD1]
Lgr6	ENSMUSG00000042793	2808.38	-2.83952	0.404695	-7.01645	2.27579e-12	2.72364e-10	Lgr6	Leucine-rich repeat-containing G-protein coupled receptor 6 [Source:UniProtKB/Swiss-Prot;Acc:Q3UVD5]
Apoe	ENSMUSG00000002985	34763.5	-2.43276	0.346984	-7.01118	2.36318e-12	2.81056e-10	Apoe	Apolipoprotein E [Source:UniProtKB/Swiss-Prot;Acc:P08226]
Bptf	ENSMUSG00000040481	1281.95	3.23157	0.461288	7.00555	2.46024e-12	2.90781e-10	Bptf	bromodomain PHD finger transcription factor [Source:MGI Symbol;Acc:MGI:2444008]
Gjb2	ENSMUSG00000046352	6743.07	-2.52742	0.360878	-7.00354	2.49582e-12	2.93166e-10	Gjb2	gap junction protein, beta 2 [Source:MGI Symbol;Acc:MGI:95720]
Gadd45g	ENSMUSG00000021453	4391.55	2.44071	0.348627	7.00092	2.54283e-12	2.96856e-10	Gadd45g	growth arrest and DNA damage inducible gamma [Source:HGNC Symbol;Acc:HGNC:4097]
Ccdc173	ENSMUSG00000070883	262.257	3.3462	0.478956	6.98646	2.81915e-12	3.27108e-10	Ccdc173	Coiled-coil domain-containing protein 173 [Source:UniProtKB/Swiss-Prot;Acc:A0JLY1]
Krt18	ENSMUSG00000023043	33955.1	-2.43405	0.34871	-6.98016	2.94848e-12	3.40041e-10	Krt18	Keratin, type I cytoskeletal 18 [Source:UniProtKB/Swiss-Prot;Acc:P05784]
Nbas	ENSMUSG00000020576	2044.17	2.15138	0.308808	6.96671	3.24448e-12	3.71923e-10	Nbas	neuroblastoma amplified sequence [Source:HGNC Symbol;Acc:HGNC:15625]
Ercc6	ENSMUSG00000054051	1148.88	1.93338	0.277599	6.96467	3.29184e-12	3.75092e-10	Ercc6	ERCC excision repair 6, chromatin remodeling factor [Source:HGNC Symbol;Acc:HGNC:3438]
Klk8	ENSMUSG00000064023	364.665	-4.66373	0.671443	-6.94582	3.76258e-12	4.26179e-10	Klk8	Kallikrein-8 [Source:UniProtKB/Swiss-Prot;Acc:Q61955]
Srrm4	ENSMUSG00000063919	442.135	2.54331	0.36629	6.94344	3.82672e-12	4.30879e-10	Srrm4	serine/arginine repetitive matrix 4 [Source:MGI Symbol;Acc:MGI:1916205]
Cyb5b	ENSMUSG00000031924	3904.14	-2.16617	0.312021	-6.94238	3.8556e-12	4.31578e-10	Cyb5b	Cytochrome b5 type B [Source:UniProtKB/Swiss-Prot;Acc:Q9CQX2]
Smim18	ENSMUSG00000094500	447.76	3.18844	0.459516	6.93869	3.95752e-12	4.40396e-10	Smim18	small integral membrane protein 18 [Source:HGNC Symbol;Acc:HGNC:42973]
Spp1	ENSMUSG00000029304	165615	3.43933	0.495937	6.93503	4.06141e-12	4.46837e-10	Spp1	secreted phosphoprotein 1 [Source:MGI Symbol;Acc:MGI:98389]
Wdr66	ENSMUSG00000029442	537.51	4.27482	0.616413	6.93499	4.06236e-12	4.46837e-10	Wdr66	WD repeat domain 66 [Source:MGI Symbol;Acc:MGI:1918495]
Hsp90aa1	ENSMUSG00000021270	43658.7	2.37841	0.343112	6.93187	4.15312e-12	4.54194e-10	Hsp90aa1	Heat shock protein HSP 90-alpha [Source:UniProtKB/Swiss-Prot;Acc:P07901]
Tmem191c	ENSMUSG00000055692	721.421	2.55799	0.369126	6.92986	4.21263e-12	4.58069e-10	Tmem191c	Transmembrane protein 191C [Source:UniProtKB/Swiss-Prot;Acc:Q9JJB1]
Mgat3	ENSMUSG00000042428	1089.93	-2.26118	0.327041	-6.91405	4.70999e-12	5.09241e-10	Mgat3	mannosyl (beta-1,4-)-glycoprotein beta-1,4-N-acetylglucosaminyltransferase [Source:HGNC Symbol;Acc:HGNC:7046]
Igfbp4	ENSMUSG00000017493	1011.26	-3.85446	0.558312	-6.90377	5.06399e-12	5.44422e-10	Igfbp4	Insulin-like growth factor-binding protein 4 [Source:UniProtKB/Swiss-Prot;Acc:P47879]
Kmt2e	ENSMUSG00000029004	2802.85	1.48237	0.214804	6.90104	5.16223e-12	5.51865e-10	Kmt2e	Histone-lysine N-methyltransferase 2E [Source:UniProtKB/Swiss-Prot;Acc:Q3UG20]
Arhgef5	ENSMUSG00000033542	804.409	-2.61788	0.379591	-6.89658	5.32678e-12	5.66276e-10	Arhgef5	Rho guanine nucleotide exchange factor 5 [Source:UniProtKB/Swiss-Prot;Acc:E9Q7D5]
Col18a1	ENSMUSG00000001435	3816.85	-3.17646	0.46066	-6.89545	5.36942e-12	5.66652e-10	Col18a1	Collagen alpha-1(XVIII) chain Endostatin Non-collagenous domain 1 [Source:UniProtKB/Swiss-Prot;Acc:P39061]
Slc44a1	ENSMUSG00000028412	5134.76	-2.97697	0.431764	-6.89491	5.38988e-12	5.66652e-10	Slc44a1	solute carrier family 44, member 1 [Source:MGI Symbol;Acc:MGI:2140592]
Tmem98	ENSMUSG00000035413	590.679	-3.74373	0.543442	-6.88893	5.62128e-12	5.87733e-10	Tmem98	Transmembrane protein 98 [Source:UniProtKB/Swiss-Prot;Acc:Q91X86]
Dnal1	ENSMUSG00000042523	313.894	2.93776	0.428131	6.86183	6.79856e-12	7.03096e-10	Dnal1	Mus musculus dynein, axonemal, light chain 1 (Dnal1), transcript variant 2, mRNA. [Source:RefSeq mRNA;Acc:NM_001346528]
Hpdl	ENSMUSG00000043155	91.485	-3.45921	0.504102	-6.86212	6.78475e-12	7.03096e-10	Hpdl	4-hydroxyphenylpyruvate dioxygenase-like protein [Source:UniProtKB/Swiss-Prot;Acc:Q8K248]
Tlr4	ENSMUSG00000039005	256.06	-3.32912	0.485261	-6.86048	6.86292e-12	7.05916e-10	Tlr4	toll-like receptor 4 [Source:MGI Symbol;Acc:MGI:96824]
Cluap1	ENSMUSG00000014232	511.45	1.95729	0.285737	6.84997	7.38661e-12	7.55697e-10	Cluap1	Clusterin-associated protein 1 [Source:UniProtKB/Swiss-Prot;Acc:Q8R3P7]
Lmna	ENSMUSG00000028063	5430.07	-1.85748	0.271211	-6.84883	7.44564e-12	7.57664e-10	Lmna	Prelamin-A/C Lamin-A/C [Source:UniProtKB/Swiss-Prot;Acc:P48678]
Slc44a3	ENSMUSG00000039865	850.092	-2.99427	0.437276	-6.84757	7.51174e-12	7.60324e-10	Slc44a3	solute carrier family 44, member 3 [Source:MGI Symbol;Acc:MGI:2384860]
Ehd1	ENSMUSG00000024772	1589.94	-2.03749	0.297698	-6.84416	7.69285e-12	7.74535e-10	Ehd1	EH domain-containing protein 1 [Source:UniProtKB/Swiss-Prot;Acc:Q9WVK4]
Tomm34	ENSMUSG00000018322	2240.25	1.71339	0.250506	6.8397	7.93594e-12	7.94806e-10	Tomm34	Mitochondrial import receptor subunit TOM34 [Source:UniProtKB/Swiss-Prot;Acc:Q9CYG7]
Ttc9	ENSMUSG00000042734	2039.05	-2.8003	0.409722	-6.83462	8.22233e-12	8.18842e-10	Ttc9	tetratricopeptide repeat domain 9 [Source:MGI Symbol;Acc:MGI:1916730]
Tmem243	ENSMUSG00000079659	287.211	-2.84376	0.416124	-6.83393	8.262e-12	8.18842e-10	Tmem243	transmembrane protein 243, mitochondrial [Source:MGI Symbol;Acc:MGI:3606159]
Vwa5a	ENSMUSG00000023186	745.354	-3.6779	0.538405	-6.83109	8.42689e-12	8.30857e-10	Vwa5a	von Willebrand factor A domain containing 5A [Source:MGI Symbol;Acc:MGI:1915026]
Gas6	ENSMUSG00000031451	659.938	1.60266	0.234732	6.82762	8.63338e-12	8.46827e-10	Gas6	Growth arrest-specific protein 6 [Source:UniProtKB/Swiss-Prot;Acc:Q61592]
Fam102a	ENSMUSG00000039157	3854.2	-2.03478	0.298243	-6.82256	8.94308e-12	8.72707e-10	Fam102a	Protein FAM102A [Source:UniProtKB/Swiss-Prot;Acc:Q78T81]
Rassf3	ENSMUSG00000025795	1664.7	-2.15531	0.315948	-6.82172	8.99583e-12	8.73376e-10	Rassf3	Ras association domain-containing protein 3 [Source:UniProtKB/Swiss-Prot;Acc:Q99P51]
Ifit3b	ENSMUSG00000062488	2673.75	-3.0962	0.454269	-6.81579	9.37472e-12	9.05541e-10	Ifit3b
Cd164l2	ENSMUSG00000028865	14131.2	3.02514	0.443991	6.81353	9.52348e-12	9.15264e-10	Cd164l2	CD164 sialomucin-like 2 protein [Source:UniProtKB/Swiss-Prot;Acc:Q9D6W7]
Nfkb2	ENSMUSG00000025225	780.752	-2.5001	0.367007	-6.81214	9.61572e-12	9.19485e-10	Nfkb2	nuclear factor of kappa light polypeptide gene enhancer in B cells 2, p49/p100 [Source:MGI Symbol;Acc:MGI:1099800]
Ate1	ENSMUSG00000030850	2728.67	1.65095	0.242407	6.81065	9.71599e-12	9.24428e-10	Ate1	Arginyl-tRNA--protein transferase 1 [Source:UniProtKB/Swiss-Prot;Acc:Q9Z2A5]
Crybg1	ENSMUSG00000019866	547.303	-3.75586	0.552966	-6.7922	1.10433e-11	1.04549e-09	Crybg1	crystallin beta-gamma domain containing 1 [Source:MGI Symbol;Acc:MGI:109544]
Upf3b	ENSMUSG00000036572	789.706	2.69562	0.397968	6.77344	1.25752e-11	1.18462e-09	Upf3b	UPF3 regulator of nonsense transcripts homolog B (yeast) [Source:MGI Symbol;Acc:MGI:1915384]
Tmem41a	ENSMUSG00000022856	975.298	2.61866	0.387233	6.76248	1.35649e-11	1.25304e-09	Tmem41a	Transmembrane protein 41A [Source:UniProtKB/Swiss-Prot;Acc:Q9D8U2]
Arhgdia	ENSMUSG00000025132	13123.7	-1.55219	0.22953	-6.7625	1.35633e-11	1.25304e-09	Arhgdia	Rho GDP-dissociation inhibitor 1 [Source:UniProtKB/Swiss-Prot;Acc:Q99PT1]
Gpm6a	ENSMUSG00000031517	522.005	-3.73549	0.552246	-6.76418	1.34066e-11	1.25304e-09	Gpm6a	glycoprotein m6a [Source:MGI Symbol;Acc:MGI:107671]
Camk2d	ENSMUSG00000053819	2095.15	-2.06187	0.304882	-6.76285	1.35301e-11	1.25304e-09	Camk2d	Mus musculus calcium/calmodulin-dependent protein kinase II, delta (Camk2d), transcript variant 8, mRNA. [Source:RefSeq mRNA;Acc:NM_001346635]
Lamb2	ENSMUSG00000052911	1087.4	-3.79252	0.560902	-6.76146	1.36612e-11	1.25584e-09	Lamb2	Laminin subunit beta-2 [Source:UniProtKB/Swiss-Prot;Acc:Q61292]
Map9	ENSMUSG00000033900	2048.29	2.43536	0.360236	6.76046	1.37553e-11	1.25841e-09	Map9	Mus musculus microtubule-associated protein 9 (Map9), transcript variant 2, mRNA. [Source:RefSeq mRNA;Acc:NM_001356457]
Add3	ENSMUSG00000025026	2427.64	-2.52818	0.374254	-6.75526	1.42578e-11	1.29712e-09	Add3	Gamma-adducin [Source:UniProtKB/Swiss-Prot;Acc:Q9QYB5]
Lmod1	ENSMUSG00000048096	763.495	3.03832	0.449809	6.75468	1.43147e-11	1.29712e-09	Lmod1	leiomodin 1 [Source:HGNC Symbol;Acc:HGNC:6647]
Mtmr10	ENSMUSG00000030522	553.596	-3.60076	0.533568	-6.74845	1.49429e-11	1.34762e-09	Mtmr10	Myotubularin-related protein 10 [Source:UniProtKB/Swiss-Prot;Acc:Q7TPM9]
Rnf150	ENSMUSG00000047747	635.392	4.00639	0.593946	6.74539	1.52617e-11	1.36345e-09	Rnf150	RING finger protein 150 [Source:UniProtKB/Swiss-Prot;Acc:Q5DTZ6]
Skor2	ENSMUSG00000091519	452.946	2.8577	0.423634	6.74567	1.52322e-11	1.36345e-09	Skor2	SKI family transcriptional corepressor 2 [Source:UniProtKB/Swiss-Prot;Acc:A7M7C7]
Tnfaip2	ENSMUSG00000021281	1353.47	-2.06397	0.306253	-6.73944	1.58997e-11	1.41381e-09	Tnfaip2	tumor necrosis factor, alpha-induced protein 2 [Source:MGI Symbol;Acc:MGI:104960]
Git1	ENSMUSG00000011877	1472.77	-2.85647	0.424225	-6.73338	1.65765e-11	1.46366e-09	Git1	ARF GTPase-activating protein GIT1 [Source:UniProtKB/Swiss-Prot;Acc:Q68FF6]
Tpd52	ENSMUSG00000027506	6268.52	-2.10498	0.312633	-6.73305	1.66142e-11	1.46366e-09	Tpd52	tumor protein D52 [Source:MGI Symbol;Acc:MGI:107749]
Nek6	ENSMUSG00000026749	482.219	-3.07773	0.457391	-6.72889	1.70957e-11	1.49915e-09	Nek6	Serine/threonine-protein kinase Nek6 [Source:UniProtKB/Swiss-Prot;Acc:Q9ES70]
Pxn	ENSMUSG00000029528	1532.4	-2.63424	0.39167	-6.72566	1.74794e-11	1.52576e-09	Pxn	Paxillin [Source:UniProtKB/Swiss-Prot;Acc:Q8VI36]
Axl	ENSMUSG00000002602	3457.13	-3.15817	0.470192	-6.71678	1.85784e-11	1.61429e-09	Axl	AXL receptor tyrosine kinase [Source:MGI Symbol;Acc:MGI:1347244]
Mpzl2	ENSMUSG00000032092	9604	-2.66446	0.397527	-6.70259	2.04755e-11	1.77104e-09	Mpzl2	myelin protein zero-like 2 [Source:MGI Symbol;Acc:MGI:1289160]
Tpm3-rs7	ENSMUSG00000058126	494.551	-2.51309	0.374988	-6.70179	2.05886e-11	1.77276e-09	Tpm3-rs7
Rnase1	ENSMUSG00000035896	4004.65	-2.8711	0.428892	-6.69422	2.16824e-11	1.85853e-09	Rnase1	ribonuclease, RNase A family, 1 (pancreatic) [Source:MGI Symbol;Acc:MGI:97919]
Cdh1	ENSMUSG00000000303	5310.44	-3.0553	0.456618	-6.69114	2.2144e-11	1.88115e-09	Cdh1	cadherin 1 [Source:HGNC Symbol;Acc:HGNC:1748]
Fkbp9	ENSMUSG00000029781	3610.91	-2.46504	0.36839	-6.69137	2.2109e-11	1.88115e-09	Fkbp9	Peptidyl-prolyl cis-trans isomerase FKBP9 [Source:UniProtKB/Swiss-Prot;Acc:Q9Z247]
AB124611	ENSMUSG00000057191	647.016	3.12123	0.467154	6.68138	2.367e-11	2.00185e-09	AB124611	chromosome 19 open reading frame 38 [Source:HGNC Symbol;Acc:HGNC:34073]
Tgif1	ENSMUSG00000047407	1766.33	-2.12245	0.317948	-6.67545	2.46468e-11	2.07524e-09	Tgif1	TGFB-induced factor homeobox 1 [Source:MGI Symbol;Acc:MGI:1194497]
Slc14a1	ENSMUSG00000059336	2874.72	-3.18392	0.477231	-6.67165	2.52938e-11	2.12033e-09	Slc14a1	Urea transporter 1 [Source:UniProtKB/Swiss-Prot;Acc:Q8VHL0]
Crim1	ENSMUSG00000024074	2878.65	1.9829	0.297279	6.67017	2.55508e-11	2.12317e-09	Crim1	Cysteine-rich motor neuron 1 protein [Source:UniProtKB/Swiss-Prot;Acc:Q9JLL0]
Rgs11	ENSMUSG00000024186	294.615	2.42299	0.363243	6.67046	2.5501e-11	2.12317e-09	Rgs11	regulator of G-protein signaling 11 [Source:MGI Symbol;Acc:MGI:1354739]
Acsl6	ENSMUSG00000020333	246.908	-2.82499	0.423804	-6.6658	2.63225e-11	2.17779e-09	Acsl6	Long-chain-fatty-acid--CoA ligase 6 [Source:UniProtKB/Swiss-Prot;Acc:Q91WC3]
Ift81	ENSMUSG00000029469	1491.25	1.73605	0.260667	6.66003	2.73771e-11	2.25523e-09	Ift81	Intraflagellar transport [Source:UniProtKB/Swiss-Prot;Acc:O35594]
Ccer2	ENSMUSG00000096257	4129.17	3.28273	0.493697	6.64928	2.94529e-11	2.41578e-09	Ccer2	coiled-coil glutamate-rich protein 2 [Source:MGI Symbol;Acc:MGI:3645242]
Ero1lb	ENSMUSG00000057069	696.373	2.12172	0.319528	6.64017	3.13327e-11	2.55892e-09	Ero1lb	ERO1-like protein beta [Source:UniProtKB/Swiss-Prot;Acc:Q8R2E9]
Zfp36l2	ENSMUSG00000045817	1408.69	-2.92755	0.441048	-6.63773	3.18559e-11	2.59054e-09	Zfp36l2	zinc finger protein 36, C3H type-like 2 [Source:MGI Symbol;Acc:MGI:107945]
Akr1cl	ENSMUSG00000025955	289.39	2.63733	0.397774	6.63022	3.35177e-11	2.71408e-09	Akr1cl	aldo-keto reductase family 1, member C-like [Source:MGI Symbol;Acc:MGI:1918111]
Mbnl2	ENSMUSG00000022139	2934.52	-1.8209	0.274774	-6.62691	3.42794e-11	2.76399e-09	Mbnl2	Muscleblind-like protein 2 [Source:UniProtKB/Swiss-Prot;Acc:Q8C181]
Dync2h1	ENSMUSG00000047193	1109.09	2.85566	0.431094	6.62423	3.49074e-11	2.80276e-09	Dync2h1	Cytoplasmic dynein 2 heavy chain 1 [Source:UniProtKB/Swiss-Prot;Acc:Q45VK7]
Tomt	ENSMUSG00000078630	1026.31	2.8153	0.425229	6.62067	3.57571e-11	2.85892e-09	Tomt	Transmembrane O-methyltransferase homolog [Source:UniProtKB/Swiss-Prot;Acc:A1Y9I9]
Cavin3	ENSMUSG00000037060	2859.35	-2.37756	0.359463	-6.6142	3.73573e-11	2.97436e-09	Cavin3	Caveolae-associated protein 3 [Source:UniProtKB/Swiss-Prot;Acc:Q91VJ2]
1810055G02Rik	ENSMUSG00000035372	433.061	-4.23078	0.639785	-6.61282	3.77077e-11	2.98975e-09	1810055G02Rik	Mus musculus RIKEN cDNA 1810055G02 (1810055G02Rik), transcript variant 4, mRNA. [Source:RefSeq mRNA;Acc:NM_001358258]
Elovl1	ENSMUSG00000006390	1743.76	-2.45606	0.371753	-6.6067	3.92977e-11	3.06474e-09	Elovl1	Elongation of very long chain fatty acids protein 1 [Source:UniProtKB/Swiss-Prot;Acc:Q9JLJ5]
Creld2	ENSMUSG00000023272	3072.46	2.53945	0.384292	6.60814	3.89186e-11	3.06474e-09	Creld2	Cysteine-rich with EGF-like domain protein 2 [Source:UniProtKB/Swiss-Prot;Acc:Q9CYA0]
Serpine2	ENSMUSG00000026249	3025.36	-2.83981	0.429822	-6.60694	3.92337e-11	3.06474e-09	Serpine2	serine (or cysteine) peptidase inhibitor, clade E, member 2 [Source:MGI Symbol;Acc:MGI:101780]
Scnn1a	ENSMUSG00000030340	508.718	-2.43581	0.368649	-6.60739	3.91142e-11	3.06474e-09	Scnn1a	sodium channel, nonvoltage-gated 1 alpha [Source:MGI Symbol;Acc:MGI:101782]
Ceacam1	ENSMUSG00000074272	182.847	-3.11232	0.471155	-6.60573	3.95561e-11	3.0723e-09	Ceacam1	Carcinoembryonic antigen-related cell adhesion molecule 1 [Source:UniProtKB/Swiss-Prot;Acc:P31809]
Ndrg1	ENSMUSG00000005125	1713.28	-2.65575	0.402101	-6.60468	3.98387e-11	3.08167e-09	Ndrg1	Protein NDRG1 [Source:UniProtKB/Swiss-Prot;Acc:Q62433]
Steap1	ENSMUSG00000015652	80.22	3.52567	0.534003	6.60234	4.04727e-11	3.09299e-09	Steap1	Metalloreductase STEAP1 [Source:UniProtKB/Swiss-Prot;Acc:Q9CWR7]
Mpp1	ENSMUSG00000031402	495.152	-3.24134	0.490917	-6.60264	4.03908e-11	3.09299e-09	Mpp1	membrane protein, palmitoylated [Source:MGI Symbol;Acc:MGI:105941]
Gm5637	ENSMUSG00000046993	843.338	-2.87666	0.435701	-6.60237	4.04648e-11	3.09299e-09	Gm5637	predicted pseudogene 5637 [Source:MGI Symbol;Acc:MGI:3648120]
Ralb	ENSMUSG00000004451	846.874	-2.18456	0.331104	-6.59781	4.17265e-11	3.17605e-09	Ralb	Ras-related protein Ral-B [Source:UniProtKB/Swiss-Prot;Acc:Q9JIW9]
Gpc4	ENSMUSG00000031119	518.256	-3.3287	0.504599	-6.59673	4.20333e-11	3.18666e-09	Gpc4	glypican 4 [Source:MGI Symbol;Acc:MGI:104902]
Cxcl14	ENSMUSG00000021508	9658.05	2.27053	0.344314	6.59436	4.27098e-11	3.2251e-09	Cxcl14	C-X-C motif chemokine 14 [Source:UniProtKB/Swiss-Prot;Acc:Q9WUQ5]
Gm28437	ENSMUSG00000101111	6392.27	-3.11968	0.473298	-6.59137	4.35793e-11	3.27775e-09	Gm28437	predicted gene 28437 [Source:MGI Symbol;Acc:MGI:5579143]
Rabggtb	ENSMUSG00000038975	1179.27	1.55931	0.236874	6.58287	4.61468e-11	3.4572e-09	Rabggtb	Rab geranylgeranyl transferase, b subunit [Source:MGI Symbol;Acc:MGI:99537]
Naaa	ENSMUSG00000029413	248.085	2.66816	0.405717	6.5764	4.81971e-11	3.58259e-09	Naaa	N-acylethanolamine acid amidase [Source:MGI Symbol;Acc:MGI:1914361]
Pde5a	ENSMUSG00000053965	622.687	2.60202	0.395631	6.57689	4.80382e-11	3.58259e-09	Pde5a	cGMP-specific 3',5'-cyclic phosphodiesterase [Source:UniProtKB/Swiss-Prot;Acc:Q8CG03]
Prnp	ENSMUSG00000079037	4805.7	1.47199	0.223909	6.57403	4.8973e-11	3.6261e-09	Prnp	prion protein [Source:MGI Symbol;Acc:MGI:97769]
Sypl2	ENSMUSG00000027887	422.204	2.67176	0.406771	6.5682	5.09261e-11	3.7561e-09	Sypl2	Synaptophysin-like protein 2 [Source:UniProtKB/Swiss-Prot;Acc:O89104]
Crispld2	ENSMUSG00000031825	171.298	-3.66394	0.557995	-6.56626	5.15931e-11	3.7906e-09	Crispld2	Cysteine-rich secretory protein LCCL domain-containing 2 [Source:UniProtKB/Swiss-Prot;Acc:Q8BZQ2]
Ckmt1	ENSMUSG00000000308	659.5	2.29973	0.35094	6.55306	5.63698e-11	4.12562e-09	Ckmt1	creatine kinase, mitochondrial 1, ubiquitous [Source:MGI Symbol;Acc:MGI:99441]
Adam15	ENSMUSG00000028041	898.019	-1.91368	0.292097	-6.55153	5.69486e-11	4.15201e-09	Adam15	Disintegrin and metalloproteinase domain-containing protein 15 [Source:UniProtKB/Swiss-Prot;Acc:O88839]
Pik3ap1	ENSMUSG00000025017	569.219	-5.33762	0.815932	-6.54175	6.08051e-11	4.41626e-09	Pik3ap1	phosphoinositide-3-kinase adaptor protein 1 [Source:MGI Symbol;Acc:MGI:1933177]
Chga	ENSMUSG00000021194	563.966	3.08179	0.471608	6.53465	6.37585e-11	4.61316e-09	Chga	Chromogranin-A Pancreastatin Beta-granin WE-14 Catestatin GE-25 Serpinin-RRG Serpinin p-Glu serpinin [Source:UniProtKB/Swiss-Prot;Acc:P26339]
Frk	ENSMUSG00000019779	602.656	-3.14595	0.481652	-6.53159	6.50766e-11	4.69069e-09	Frk	Mus musculus fyn-related kinase (Frk), transcript variant 3, mRNA. [Source:RefSeq mRNA;Acc:NM_001358769]
Vim	ENSMUSG00000026728	3822.02	-2.61884	0.401002	-6.53074	6.54452e-11	4.69946e-09	Vim	vimentin [Source:MGI Symbol;Acc:MGI:98932]
Rpap3	ENSMUSG00000022466	1137.15	1.92197	0.294376	6.52896	6.623e-11	4.73794e-09	Rpap3	RNA polymerase II-associated protein 3 [Source:UniProtKB/Swiss-Prot;Acc:Q9D706]
Dmtn	ENSMUSG00000022099	697.04	-1.86776	0.286135	-6.52756	6.685e-11	4.7466e-09	Dmtn	Dematin [Source:UniProtKB/Swiss-Prot;Acc:Q9WV69]
Bcl2	ENSMUSG00000057329	751.542	1.58031	0.242092	6.5277	6.67854e-11	4.7466e-09	Bcl2	Apoptosis regulator Bcl-2 [Source:UniProtKB/Swiss-Prot;Acc:P10417]
Hmga1b	ENSMUSG00000078249	1763.35	-2.62157	0.401686	-6.52643	6.73571e-11	4.76483e-09	Hmga1b	High mobility group protein HMG-I/HMG-Y [Source:UniProtKB/Swiss-Prot;Acc:P17095]
Fam83f	ENSMUSG00000022408	512.305	-3.01359	0.461954	-6.52357	6.86515e-11	4.8384e-09	Fam83f	family with sequence similarity 83 member F [Source:HGNC Symbol;Acc:HGNC:25148]
Tpm3	ENSMUSG00000027940	4812.97	-1.53839	0.235926	-6.52064	7.00066e-11	4.9157e-09	Tpm3	tropomyosin 3, gamma [Source:MGI Symbol;Acc:MGI:1890149]
Igfbp2	ENSMUSG00000039323	6250.85	-2.22526	0.341665	-6.513	7.36644e-11	5.15353e-09	Igfbp2	Insulin-like growth factor-binding protein 2 [Source:UniProtKB/Swiss-Prot;Acc:P47877]
Sntb1	ENSMUSG00000060429	202.032	-6.85937	1.0533	-6.51228	7.40204e-11	5.15947e-09	Sntb1	Beta-1-syntrophin [Source:UniProtKB/Swiss-Prot;Acc:Q99L88]
Bmp7	ENSMUSG00000008999	1548.17	-2.37463	0.364745	-6.51037	7.49683e-11	5.20647e-09	Bmp7	Bone morphotic protein 7 [Source:UniProtKB/Swiss-Prot;Acc:P23359]
Acsf2	ENSMUSG00000076435	159.257	-4.37715	0.672396	-6.50978	7.52628e-11	5.20791e-09	Acsf2	Acyl-CoA synthetase family member 2, mitochondrial [Source:UniProtKB/Swiss-Prot;Acc:Q8VCW8]
Bod1l	ENSMUSG00000061755	964.673	2.86925	0.441369	6.50079	7.99018e-11	5.50888e-09	Bod1l	Biorientation of chromosomes in cell division protein 1-like 1 [Source:UniProtKB/Swiss-Prot;Acc:E9Q6J5]
Spin1	ENSMUSG00000021395	1932.33	-2.05099	0.315625	-6.4982	8.12852e-11	5.58403e-09	Spin1	Mus musculus spindlin 1 (Spin1), transcript variant 1, mRNA. [Source:RefSeq mRNA;Acc:NM_011462]
Gpx3	ENSMUSG00000018339	8126.47	-3.04526	0.468887	-6.49465	8.32259e-11	5.68394e-09	Gpx3	Glutathione peroxidase 3 [Source:UniProtKB/Swiss-Prot;Acc:P46412]
Itih5	ENSMUSG00000025780	1120.48	-3.83462	0.590449	-6.49442	8.33552e-11	5.68394e-09	Itih5	Inter-alpha-trypsin inhibitor heavy chain H5 [Source:UniProtKB/Swiss-Prot;Acc:Q8BJD1]
Loxhd1	ENSMUSG00000032818	1867.49	2.34206	0.360654	6.49391	8.36356e-11	5.68394e-09	Loxhd1	Lipoxygenase homology domain-containing protein 1 [Source:UniProtKB/Swiss-Prot;Acc:C8YR32]
Luc7l	ENSMUSG00000024188	1421.63	1.23315	0.19006	6.48821	8.686e-11	5.88206e-09	Luc7l	Luc7-like [Source:MGI Symbol;Acc:MGI:1914228]
Sept4	ENSMUSG00000020486	505.28	2.25569	0.34788	6.4841	8.92613e-11	6.02324e-09	Sept4	Septin-4 [Source:UniProtKB/Swiss-Prot;Acc:P28661]
Cep290	ENSMUSG00000019971	758.201	3.12735	0.482548	6.48092	9.11647e-11	6.12994e-09	Cep290	Centrosomal protein of 290 kDa [Source:UniProtKB/Swiss-Prot;Acc:Q6A078]
Ehd2	ENSMUSG00000074364	323.114	-3.76641	0.581338	-6.47887	9.24124e-11	6.19196e-09	Ehd2	EH domain-containing protein 2 [Source:UniProtKB/Swiss-Prot;Acc:Q8BH64]
Ttc3	ENSMUSG00000040785	5410.35	1.4413	0.222514	6.47737	9.33354e-11	6.23186e-09	Ttc3	tetratricopeptide repeat domain 3 [Source:MGI Symbol;Acc:MGI:1276539]
Lad1	ENSMUSG00000041782	1466	-2.40994	0.372117	-6.47629	9.40066e-11	6.25472e-09	Lad1	Ladinin-1 [Source:UniProtKB/Swiss-Prot;Acc:P57016]
Sh3bgrl	ENSMUSG00000031246	2524.28	-2.00285	0.30937	-6.47397	9.54583e-11	6.32918e-09	Sh3bgrl	SH3 domain-binding glutamic acid-rich-like protein [Source:UniProtKB/Swiss-Prot;Acc:Q9JJU8]
Fosl1	ENSMUSG00000024912	3163.39	-1.76447	0.272727	-6.46972	9.81834e-11	6.48726e-09	Fosl1	Fos-related antigen 1 [Source:UniProtKB/Swiss-Prot;Acc:P48755]
Cdkn2d	ENSMUSG00000096472	4242.05	2.56241	0.396148	6.46833	9.90899e-11	6.52451e-09	Cdkn2d	Cyclin-dependent kinase 4 inhibitor D [Source:UniProtKB/Swiss-Prot;Acc:Q60773]
Hr	ENSMUSG00000022096	194.451	-3.44515	0.532765	-6.46654	1.00275e-10	6.54361e-09	Hr	Lysine-specific demethylase hairless [Source:UniProtKB/Swiss-Prot;Acc:Q61645]
Tmc1	ENSMUSG00000024749	3694.32	2.71275	0.419544	6.46594	1.00673e-10	6.54361e-09	Tmc1	Transmembrane channel-like protein 1 [Source:UniProtKB/Swiss-Prot;Acc:Q8R4P5]
Tusc3	ENSMUSG00000039530	2697.48	1.97775	0.305878	6.46581	1.00756e-10	6.54361e-09	Tusc3	tumor suppressor candidate 3 [Source:MGI Symbol;Acc:MGI:1933134]
Lrrc8d	ENSMUSG00000046079	1610.64	-2.71427	0.419743	-6.4665	1.003e-10	6.54361e-09	Lrrc8d	Volume-regulated anion channel subunit LRRC8D [Source:UniProtKB/Swiss-Prot;Acc:Q8BGR2]
Gna11	ENSMUSG00000034781	1299.47	-2.18433	0.338021	-6.46211	1.03253e-10	6.68302e-09	Gna11	guanine nucleotide binding protein, alpha 11 [Source:MGI Symbol;Acc:MGI:95766]
Tspan13	ENSMUSG00000020577	17695.6	2.27461	0.352062	6.46081	1.04141e-10	6.70267e-09	Tspan13	Tetraspanin-13 [Source:UniProtKB/Swiss-Prot;Acc:Q9D8C2]
Gng2	ENSMUSG00000043004	772.167	-2.65296	0.410634	-6.46064	1.04261e-10	6.70267e-09	Gng2	guanine nucleotide binding protein (G protein), gamma 2 [Source:MGI Symbol;Acc:MGI:102705]
Cav2	ENSMUSG00000000058	1782.49	-3.33456	0.516858	-6.45159	1.10679e-10	7.09129e-09	Cav2	Caveolin-2 [Source:UniProtKB/Swiss-Prot;Acc:Q9WVC3]
F3	ENSMUSG00000028128	3798.24	-2.86996	0.44506	-6.44849	1.12972e-10	7.21389e-09	F3	coagulation factor III, tissue factor [Source:HGNC Symbol;Acc:HGNC:3541]
Lamb3	ENSMUSG00000026639	170.453	-7.80311	1.21128	-6.44202	1.17891e-10	7.50284e-09	Lamb3	Laminin subunit beta-3 [Source:UniProtKB/Swiss-Prot;Acc:Q61087]
Vps13d	ENSMUSG00000020220	323.854	3.06657	0.476197	6.43971	1.19703e-10	7.59275e-09	Vps13d	vacuolar protein sorting 13D [Source:MGI Symbol;Acc:MGI:2448530]
Itgb4	ENSMUSG00000020758	674.631	-2.6278	0.408407	-6.43427	1.24064e-10	7.84325e-09	Itgb4	Integrin beta-4 [Source:UniProtKB/Swiss-Prot;Acc:A2A863]
Ly6e	ENSMUSG00000022587	8546.81	-2.46379	0.383135	-6.43061	1.27095e-10	7.98184e-09	Ly6e	lymphocyte antigen 6 family member E [Source:HGNC Symbol;Acc:HGNC:6727]
Phip	ENSMUSG00000032253	2344.99	1.75123	0.272327	6.43062	1.27081e-10	7.98184e-09	Phip	pleckstrin homology domain interacting protein [Source:HGNC Symbol;Acc:HGNC:15673]
Syne4	ENSMUSG00000019737	4982.01	2.39668	0.372871	6.42763	1.29605e-10	8.11269e-09	Syne4	Nesprin-4 [Source:UniProtKB/Swiss-Prot;Acc:Q8CII8]
Actn4	ENSMUSG00000054808	12899.8	-2.77153	0.431233	-6.42699	1.30158e-10	8.12056e-09	Actn4	Alpha-actinin-4 [Source:UniProtKB/Swiss-Prot;Acc:P57780]
Elovl6	ENSMUSG00000041220	561.307	1.76577	0.274772	6.42632	1.30727e-10	8.12945e-09	Elovl6	Elongation of very long chain fatty acids protein 6 [Source:UniProtKB/Swiss-Prot;Acc:Q920L5]
Shc4	ENSMUSG00000035109	513.434	-2.90376	0.452674	-6.41467	1.41125e-10	8.74744e-09	Shc4	SHC (Src homology 2 domain containing) family, member 4 [Source:MGI Symbol;Acc:MGI:2655364]
Ablim2	ENSMUSG00000029095	1402.55	1.89738	0.295878	6.41272	1.42948e-10	8.83165e-09	Ablim2	actin-binding LIM protein 2 [Source:MGI Symbol;Acc:MGI:2385758]
Ikbip	ENSMUSG00000019975	552.2	1.39582	0.217702	6.41163	1.43969e-10	8.86597e-09	Ikbip	Inhibitor of nuclear factor kappa-B kinase-interacting protein [Source:UniProtKB/Swiss-Prot;Acc:Q9DBZ1]
P2ry2	ENSMUSG00000032860	1450.37	-2.62584	0.409583	-6.411	1.44564e-10	8.87392e-09	P2ry2	purinergic receptor P2Y2 [Source:HGNC Symbol;Acc:HGNC:8541]
Sgms2	ENSMUSG00000050931	643.097	-2.72583	0.425791	-6.40179	1.53565e-10	9.39612e-09	Sgms2	Phosphatidylcholine:ceramide cholinephosphotransferase 2 [Source:UniProtKB/Swiss-Prot;Acc:Q9D4B1]
Trip6	ENSMUSG00000023348	1111.79	-2.20399	0.344544	-6.39683	1.58636e-10	9.67526e-09	Trip6	thyroid hormone receptor interactor 6 [Source:MGI Symbol;Acc:MGI:1343458]
Tuba1c	ENSMUSG00000043091	4022.46	-2.05607	0.321703	-6.39122	1.64572e-10	1.00052e-08	Tuba1c	tubulin, alpha 1C [Source:MGI Symbol;Acc:MGI:1095409]
Deptor	ENSMUSG00000022419	2142.84	-2.36655	0.371064	-6.37774	1.79719e-10	1.08913e-08	Deptor	DEP domain-containing mTOR-interacting protein [Source:UniProtKB/Swiss-Prot;Acc:Q570Y9]
Rps6ka4	ENSMUSG00000024952	872.624	-2.49271	0.3909	-6.37686	1.80758e-10	1.09195e-08	Rps6ka4	ribosomal protein S6 kinase, polypeptide 4 [Source:MGI Symbol;Acc:MGI:1930076]
Gprin3	ENSMUSG00000045441	504.385	-3.65456	0.573514	-6.37221	1.86322e-10	1.122e-08	Gprin3	G protein-regulated inducer of neurite outgrowth 3 [Source:UniProtKB/Swiss-Prot;Acc:Q8BWS5]
Gpr155	ENSMUSG00000041762	1345.69	2.41335	0.378994	6.36778	1.91781e-10	1.15123e-08	Gpr155	integral membrane protein GPR155 isoform 3 [Source:RefSeq peptide;Acc:NP_001263372]
Aldh1a1	ENSMUSG00000053279	1490.99	-3.57973	0.562811	-6.36044	2.01176e-10	1.20383e-08	Aldh1a1	Retinal dehydrogenase 1 [Source:UniProtKB/Swiss-Prot;Acc:P24549]
Lrrc40	ENSMUSG00000063052	574.719	-2.3828	0.374806	-6.35741	2.05187e-10	1.22399e-08	Lrrc40	leucine-rich repeat-containing protein 40 isoform b [Source:RefSeq peptide;Acc:NP_001276453]
Rps6ka1	ENSMUSG00000003644	1655.42	-2.92041	0.459463	-6.35614	2.06888e-10	1.22644e-08	Rps6ka1	ribosomal protein S6 kinase polypeptide 1 [Source:MGI Symbol;Acc:MGI:104558]
Lrriq1	ENSMUSG00000019892	573.965	3.2405	0.509821	6.35615	2.06875e-10	1.22644e-08	Lrriq1	Leucine-rich repeat and IQ domain-containing protein 1 [Source:UniProtKB/Swiss-Prot;Acc:Q0P5X1]
Otoa	ENSMUSG00000034990	3931.55	-2.69396	0.424102	-6.35214	2.12344e-10	1.25487e-08	Otoa	Otoancorin [Source:UniProtKB/Swiss-Prot;Acc:Q8K561]
Osmr	ENSMUSG00000022146	514.912	-2.92904	0.46208	-6.33881	2.31552e-10	1.36415e-08	Osmr	oncostatin M receptor [Source:MGI Symbol;Acc:MGI:1330819]
Rhod	ENSMUSG00000041845	386.135	-2.63164	0.415358	-6.33585	2.36038e-10	1.38629e-08	Rhod	ras homolog family member D [Source:MGI Symbol;Acc:MGI:108446]
Stmn3	ENSMUSG00000027581	1107.25	2.83399	0.447657	6.33072	2.44022e-10	1.42877e-08	Stmn3	stathmin-like 3 [Source:MGI Symbol;Acc:MGI:1277137]
Renbp	ENSMUSG00000031387	684.269	-2.74812	0.434158	-6.32977	2.45529e-10	1.43318e-08	Renbp	N-acylglucosamine 2-epimerase [Source:UniProtKB/Swiss-Prot;Acc:P82343]
Tnfrsf1a	ENSMUSG00000030341	1766.21	-1.72809	0.273133	-6.32693	2.50082e-10	1.4516e-08	Tnfrsf1a	tumor necrosis factor receptor superfamily, member 1a [Source:MGI Symbol;Acc:MGI:1314884]
Dnah9	ENSMUSG00000056752	165.691	3.04401	0.481125	6.32685	2.5021e-10	1.4516e-08	Dnah9	dynein axonemal heavy chain 9 [Source:HGNC Symbol;Acc:HGNC:2953]
Nab1	ENSMUSG00000002881	1036.86	-2.4561	0.388417	-6.32335	2.55957e-10	1.48043e-08	Nab1	NGFI-A-binding protein 1 [Source:UniProtKB/Swiss-Prot;Acc:Q61122]
Nipal1	ENSMUSG00000067219	459.969	2.78289	0.440631	6.31568	2.68978e-10	1.55102e-08	Nipal1	Magnesium transporter NIPA3 [Source:UniProtKB/Swiss-Prot;Acc:Q8BMW7]
Iqgap1	ENSMUSG00000030536	2745.66	-2.88815	0.457704	-6.31008	2.7889e-10	1.60332e-08	Iqgap1	Ras GTPase-activating-like protein IQGAP1 [Source:UniProtKB/Swiss-Prot;Acc:Q9JKF1]
Krt7	ENSMUSG00000023039	1917.24	-2.26106	0.358567	-6.30582	2.86676e-10	1.63656e-08	Krt7	Keratin, type II cytoskeletal 7 [Source:UniProtKB/Swiss-Prot;Acc:Q9DCV7]
Ppid	ENSMUSG00000027804	2054.5	1.33609	0.211881	6.30588	2.86569e-10	1.63656e-08	Ppid	peptidylprolyl isomerase D (cyclophilin D) [Source:MGI Symbol;Acc:MGI:1914988]
Tpi-rs11	ENSMUSG00000106755	425.014	-2.26748	0.359603	-6.30551	2.87252e-10	1.63656e-08	Tpi-rs11	triosephosphate isomerase related sequence 11 [Source:MGI Symbol;Acc:MGI:98799]
Tmem101	ENSMUSG00000020921	646.935	2.57691	0.408809	6.30344	2.91102e-10	1.65321e-08	Tmem101	Transmembrane protein 101 [Source:UniProtKB/Swiss-Prot;Acc:Q91VP7]
Map1b	ENSMUSG00000052727	4051.68	2.28461	0.362463	6.30301	2.91911e-10	1.65321e-08	Map1b	microtubule-associated protein 1B [Source:MGI Symbol;Acc:MGI:1306778]
Hist3h2a	ENSMUSG00000078851	608.504	2.1872	0.347107	6.30121	2.95322e-10	1.66756e-08	Hist3h2a	Histone H2A type 3 [Source:UniProtKB/Swiss-Prot;Acc:Q8BFU2]
Hfe	ENSMUSG00000006611	145.37	-9.68984	1.53814	-6.2997	2.98217e-10	1.66905e-08	Hfe	Hereditary hemochromatosis protein homolog [Source:UniProtKB/Swiss-Prot;Acc:P70387]
Apod	ENSMUSG00000022548	52627.7	-2.79966	0.444368	-6.30031	2.97058e-10	1.66905e-08	Apod	Apolipoprotein D [Source:UniProtKB/Swiss-Prot;Acc:P51910]
Casp8	ENSMUSG00000026029	692.925	-3.35395	0.532382	-6.29988	2.97869e-10	1.66905e-08	Casp8	Caspase-8 Caspase-8 subunit p18 Caspase-8 subunit p10 [Source:UniProtKB/Swiss-Prot;Acc:O89110]
Clip4	ENSMUSG00000024059	835.714	1.8314	0.29107	6.29196	3.13483e-10	1.74935e-08	Clip4	CAP-Gly domain-containing linker protein 4 [Source:UniProtKB/Swiss-Prot;Acc:Q8CI96]
Slc34a2	ENSMUSG00000029188	292.337	-3.88239	0.617386	-6.28843	3.20689e-10	1.78048e-08	Slc34a2	solute carrier family 34 (sodium phosphate), member 2 [Source:MGI Symbol;Acc:MGI:1342284]
Esrp1	ENSMUSG00000040728	826.485	-2.3758	0.377812	-6.28831	3.20934e-10	1.78048e-08	Esrp1	Mus musculus epithelial splicing regulatory protein 1 (Esrp1), transcript variant 3, mRNA. [Source:RefSeq mRNA;Acc:NM_001347052]
Ppt2	ENSMUSG00000015474	328.582	2.17585	0.346248	6.28408	3.29802e-10	1.82436e-08	Ppt2	Lysosomal thioesterase PPT2 [Source:UniProtKB/Swiss-Prot;Acc:O35448]
Hist1h2bc	ENSMUSG00000018102	1010.58	2.0484	0.326301	6.27762	3.43789e-10	1.89622e-08	Hist1h2bc	Histone H2B type 1-C/E/G [Source:UniProtKB/Swiss-Prot;Acc:Q6ZWY9]
Pou4f3	ENSMUSG00000024497	2918.1	2.8409	0.452793	6.27417	3.51495e-10	1.93312e-08	Pou4f3	POU domain, class 4, transcription factor 3 [Source:UniProtKB/Swiss-Prot;Acc:Q63955]
Pla2g7	ENSMUSG00000023913	7621.71	-2.19526	0.349979	-6.27256	3.55157e-10	1.94763e-08	Pla2g7	Platelet-activating factor acetylhydrolase [Source:UniProtKB/Swiss-Prot;Acc:Q60963]
Cdk15	ENSMUSG00000026023	863.751	2.59208	0.413296	6.27173	3.5705e-10	1.95239e-08	Cdk15	Cyclin-dependent kinase 15 [Source:UniProtKB/Swiss-Prot;Acc:Q3V3A1]
Iigp1	ENSMUSG00000054072	470.931	-3.01731	0.481253	-6.26969	3.61759e-10	1.97247e-08	Iigp1	Interferon-inducible GTPase 1 [Source:UniProtKB/Swiss-Prot;Acc:Q9QZ85]
Hspb6	ENSMUSG00000036854	1244.54	-3.02791	0.483089	-6.2678	3.66177e-10	1.99085e-08	Hspb6	Heat shock protein beta-6 [Source:UniProtKB/Swiss-Prot;Acc:Q5EBG6]
Arid4b	ENSMUSG00000039219	1442.02	2.3771	0.38003	6.25503	3.97435e-10	2.15464e-08	Arid4b	AT-rich interactive domain-containing protein 4B [Source:UniProtKB/Swiss-Prot;Acc:A2CG63]
Gm6169	ENSMUSG00000057762	117.774	-2.77751	0.444194	-6.25292	4.02846e-10	2.17777e-08	Gm6169	predicted gene 6169 [Source:MGI Symbol;Acc:MGI:3646298]
Gm6558	ENSMUSG00000103499	80.445	3.95317	0.632431	6.25076	4.08458e-10	2.20185e-08	Gm6558	predicted gene 6558 [Source:MGI Symbol;Acc:MGI:3779607]
Msl3l2	ENSMUSG00000047669	877.399	2.15141	0.344276	6.24908	4.12887e-10	2.21944e-08	Msl3l2
Tmf1	ENSMUSG00000030059	3643.32	1.66051	0.265898	6.24494	4.23972e-10	2.27261e-08	Tmf1	TATA element modulatory factor [Source:UniProtKB/Swiss-Prot;Acc:B9EKI3]
Mall	ENSMUSG00000027377	162.142	-3.22675	0.517106	-6.24001	4.37534e-10	2.33872e-08	Mall	MAL-like protein [Source:UniProtKB/Swiss-Prot;Acc:Q91X49]
Nebl	ENSMUSG00000053702	4722.57	-2.35362	0.377232	-6.23919	4.39836e-10	2.34444e-08	Nebl	LIM zinc-binding domain-containing Nebulette [Source:UniProtKB/Swiss-Prot;Acc:Q9DC07]
Col4a1	ENSMUSG00000031502	1075.71	-3.36717	0.540451	-6.23029	4.65562e-10	2.47463e-08	Col4a1	Collagen alpha-1(IV) chain Arresten [Source:UniProtKB/Swiss-Prot;Acc:P02463]
Lnx1	ENSMUSG00000029228	178.076	-4.86554	0.78102	-6.22972	4.6727e-10	2.47679e-08	Lnx1	ligand of numb-protein X 1 [Source:MGI Symbol;Acc:MGI:1278335]
Kcnh7	ENSMUSG00000059742	337.797	1.96585	0.315671	6.22753	4.73835e-10	2.50461e-08	Kcnh7	Potassium voltage-gated channel subfamily H member 7 [Source:UniProtKB/Swiss-Prot;Acc:Q9ER47]
Lcn2	ENSMUSG00000026822	9112.07	-3.20004	0.513951	-6.22634	4.7745e-10	2.51673e-08	Lcn2	Neutrophil gelatinase-associated lipocalin [Source:UniProtKB/Swiss-Prot;Acc:P11672]
Tmem255b	ENSMUSG00000038457	2214.84	2.57564	0.413867	6.22336	4.86625e-10	2.55096e-08	Tmem255b	transmembrane protein 255B [Source:MGI Symbol;Acc:MGI:2685533]
Ncam1	ENSMUSG00000039542	524.716	2.3864	0.383451	6.22348	4.86231e-10	2.55096e-08	Ncam1	neural cell adhesion molecule 1 isoform 3 [Source:RefSeq peptide;Acc:NP_001106675]
Clk1	ENSMUSG00000026034	1250.63	1.94074	0.312021	6.21991	4.97446e-10	2.60052e-08	Clk1	Dual specificity protein kinase CLK1 [Source:UniProtKB/Swiss-Prot;Acc:P22518]
Nkd1	ENSMUSG00000031661	657.177	-2.29125	0.368413	-6.21925	4.99542e-10	2.60432e-08	Nkd1	Protein naked cuticle homolog 1 [Source:UniProtKB/Swiss-Prot;Acc:Q99MH6]
Lgals4	ENSMUSG00000053964	52.0911	4.23286	0.68072	6.21822	5.02842e-10	2.61437e-08	Lgals4	Galectin-4 [Source:UniProtKB/Swiss-Prot;Acc:Q8K419]
Spef2	ENSMUSG00000072663	321.923	2.38591	0.383798	6.21658	5.08122e-10	2.63462e-08	Spef2	Sperm flagellar protein 2 [Source:UniProtKB/Swiss-Prot;Acc:Q8C9J3]
Ankrd12	ENSMUSG00000034647	1691.23	2.53849	0.408451	6.21492	5.13496e-10	2.64922e-08	Ankrd12	ankyrin repeat domain 12 [Source:MGI Symbol;Acc:MGI:1914357]
Sh3glb1	ENSMUSG00000037062	2077.48	-1.45833	0.234653	-6.21485	5.13721e-10	2.64922e-08	Sh3glb1	Endophilin-B1 [Source:UniProtKB/Swiss-Prot;Acc:Q9JK48]
Osgin1	ENSMUSG00000074063	247.615	-9.47507	1.52505	-6.21296	5.19966e-10	2.67417e-08	Osgin1	oxidative stress induced growth inhibitor 1 [Source:HGNC Symbol;Acc:HGNC:30093]
Prss35	ENSMUSG00000033491	137.268	-5.19519	0.837031	-6.20668	5.41143e-10	2.77558e-08	Prss35	Inactive serine protease 35 [Source:UniProtKB/Swiss-Prot;Acc:Q8C0F9]
Neurl4	ENSMUSG00000047284	623.203	2.00608	0.3234	6.2031	5.53617e-10	2.83193e-08	Neurl4	Neuralized-like protein 4 [Source:UniProtKB/Swiss-Prot;Acc:Q5NCX5]
Cldn8	ENSMUSG00000050520	442.053	-4.8664	0.784568	-6.20266	5.55179e-10	2.83231e-08	Cldn8	Claudin-8 [Source:UniProtKB/Swiss-Prot;Acc:Q9Z260]
Ntn4	ENSMUSG00000020019	1409.51	-2.71543	0.43782	-6.20215	5.56968e-10	2.83383e-08	Ntn4	Netrin-4 [Source:UniProtKB/Swiss-Prot;Acc:Q9JI33]
Lhfpl5	ENSMUSG00000062252	3000.82	3.05411	0.492844	6.1969	5.75868e-10	2.92219e-08	Lhfpl5	LHFPL tetraspan subfamily member 5 protein [Source:UniProtKB/Swiss-Prot;Acc:Q4KL25]
Trp53i11	ENSMUSG00000068735	511.276	-3.93677	0.635389	-6.19584	5.79746e-10	2.93404e-08	Trp53i11	transformation related protein 53 inducible protein 11 [Source:MGI Symbol;Acc:MGI:2670995]
mt-Atp8	ENSMUSG00000064356	281.896	-3.59149	0.580018	-6.19203	5.93943e-10	2.99791e-08	mt-Atp8	mitochondrially encoded ATP synthase 8 [Source:MGI Symbol;Acc:MGI:99926]
Dse	ENSMUSG00000039497	462.87	-2.75915	0.445807	-6.18911	6.05065e-10	3.04597e-08	Dse	Dermatan-sulfate epimerase [Source:UniProtKB/Swiss-Prot;Acc:Q8BLI4]
Oplah	ENSMUSG00000022562	159.834	-3.35788	0.542908	-6.185	6.21027e-10	3.10468e-08	Oplah	5-oxoprolinase [Source:UniProtKB/Swiss-Prot;Acc:Q8K010]
Lgals3	ENSMUSG00000050335	21448.3	-2.47588	0.400272	-6.1855	6.19055e-10	3.10468e-08	Lgals3	galectin 3 [Source:HGNC Symbol;Acc:HGNC:6563]
Plscr5	ENSMUSG00000095654	260.563	2.35416	0.380633	6.18485	6.21621e-10	3.10468e-08	Plscr5	phospholipid scramblase family member 5 [Source:HGNC Symbol;Acc:HGNC:19952]
Dnah5	ENSMUSG00000022262	659.285	3.24997	0.525686	6.18234	6.31575e-10	3.14614e-08	Dnah5	Dynein heavy chain 5, axonemal [Source:UniProtKB/Swiss-Prot;Acc:Q8VHE6]
Slc35g1	ENSMUSG00000044026	181.469	-4.85506	0.785569	-6.1803	6.39787e-10	3.17872e-08	Slc35g1	Solute carrier family 35 member G1 [Source:UniProtKB/Swiss-Prot;Acc:Q8BY79]
Fads3	ENSMUSG00000024664	609.857	-2.56012	0.414745	-6.17275	6.71125e-10	3.32574e-08	Fads3	Fatty acid desaturase 3 [Source:UniProtKB/Swiss-Prot;Acc:Q9JJE7]
Gprc5b	ENSMUSG00000008734	925.58	-1.85131	0.300056	-6.16987	6.83467e-10	3.3781e-08	Gprc5b	G protein-coupled receptor, family C, group 5, member B [Source:MGI Symbol;Acc:MGI:1927596]
Mllt1	ENSMUSG00000024212	849.761	-2.29894	0.372901	-6.16502	7.04733e-10	3.47419e-08	Mllt1	MLLT1, super elongation complex subunit [Source:HGNC Symbol;Acc:HGNC:7134]
Taf1d	ENSMUSG00000031939	537.838	2.73555	0.443831	6.16348	7.1162e-10	3.49907e-08	Taf1d	TATA box-binding protein-associated factor RNA polymerase I subunit D [Source:UniProtKB/Swiss-Prot;Acc:Q9D4V4]
Sp5	ENSMUSG00000075304	83.7652	-4.31475	0.700307	-6.16123	7.21831e-10	3.54013e-08	Sp5	Transcription factor Sp5 [Source:UniProtKB/Swiss-Prot;Acc:Q9JHX2]
Rnf220	ENSMUSG00000028677	2217.31	1.06644	0.173135	6.15957	7.29416e-10	3.55455e-08	Rnf220	ring finger protein 220 [Source:MGI Symbol;Acc:MGI:1913993]
Antxr2	ENSMUSG00000029338	214.881	-5.0656	0.822422	-6.15936	7.30374e-10	3.55455e-08	Antxr2	Anthrax toxin receptor 2 [Source:UniProtKB/Swiss-Prot;Acc:Q6DFX2]
Arhgap29	ENSMUSG00000039831	591.439	-5.46986	0.888017	-6.15963	7.29165e-10	3.55455e-08	Arhgap29	Mus musculus Rho GTPase activating protein 29 (Arhgap29), transcript variant 2, mRNA. [Source:RefSeq mRNA;Acc:NM_001356524]
Pvr	ENSMUSG00000040511	2241.49	-2.2391	0.363889	-6.15323	7.59205e-10	3.68544e-08	Pvr	poliovirus receptor [Source:MGI Symbol;Acc:MGI:107741]
Tspan5	ENSMUSG00000028152	2287.43	-2.41054	0.392005	-6.14925	7.78518e-10	3.76957e-08	Tspan5	tetraspanin 5 [Source:MGI Symbol;Acc:MGI:1928096]
Coch	ENSMUSG00000020953	32994.1	-3.10408	0.504841	-6.14863	7.81547e-10	3.77463e-08	Coch	Cochlin [Source:UniProtKB/Swiss-Prot;Acc:Q62507]
Ddr1	ENSMUSG00000003534	2714.12	-2.00348	0.325936	-6.14686	7.90314e-10	3.80731e-08	Ddr1	Epithelial discoidin domain-containing receptor 1 [Source:UniProtKB/Swiss-Prot;Acc:Q03146]
Cdh3	ENSMUSG00000061048	89.7089	-4.54128	0.739826	-6.13831	8.34043e-10	4.00783e-08	Cdh3	Cadherin-3 [Source:UniProtKB/Swiss-Prot;Acc:P10287]
Pabpn1	ENSMUSG00000022194	259.717	3.14328	0.512233	6.13642	8.44006e-10	4.04549e-08	Pabpn1	poly(A) binding protein, nuclear 1 [Source:MGI Symbol;Acc:MGI:1859158]
Hsd17b14	ENSMUSG00000030825	918.396	2.50969	0.409413	6.12997	8.78973e-10	4.20251e-08	Hsd17b14	hydroxysteroid 17-beta dehydrogenase 14 [Source:HGNC Symbol;Acc:HGNC:23238]
Tecr	ENSMUSG00000031708	9836.86	1.99736	0.326205	6.12304	9.18062e-10	4.3784e-08	Tecr	trans-2,3-enoyl-CoA reductase [Source:MGI Symbol;Acc:MGI:1915408]
Ak3	ENSMUSG00000024782	1540.62	-1.82618	0.298332	-6.12132	9.28043e-10	4.41493e-08	Ak3	GTP:AMP phosphotransferase AK3, mitochondrial [Source:UniProtKB/Swiss-Prot;Acc:Q9WTP7]
Ncor1	ENSMUSG00000018501	3016.22	1.38658	0.22656	6.12016	9.34814e-10	4.42656e-08	Ncor1	nuclear receptor co-repressor 1 [Source:MGI Symbol;Acc:MGI:1349717]
Ptprk	ENSMUSG00000019889	820.838	-2.71538	0.443681	-6.1201	9.3514e-10	4.42656e-08	Ptprk	protein tyrosine phosphatase, receptor type, K [Source:MGI Symbol;Acc:MGI:103310]
Plekho1	ENSMUSG00000015745	847.308	2.0259	0.33108	6.11906	9.41304e-10	4.43864e-08	Plekho1	Pleckstrin homology domain-containing family O member 1 [Source:UniProtKB/Swiss-Prot;Acc:Q9JIY0]
Fzd1	ENSMUSG00000044674	203.866	-3.75367	0.613458	-6.11888	9.42358e-10	4.43864e-08	Fzd1	Frizzled-1 [Source:UniProtKB/Swiss-Prot;Acc:O70421]
Clu	ENSMUSG00000022037	37574.8	-2.33795	0.382171	-6.11757	9.50147e-10	4.46428e-08	Clu	Clusterin Clusterin beta chain Clusterin alpha chain [Source:UniProtKB/Swiss-Prot;Acc:Q06890]
Coro1c	ENSMUSG00000004530	889.486	-2.95769	0.483569	-6.11639	9.57208e-10	4.48638e-08	Coro1c	Coronin-1C [Source:UniProtKB/Swiss-Prot;Acc:Q9WUM4]
Srpk1	ENSMUSG00000004865	1015.43	1.32367	0.216577	6.11176	9.85406e-10	4.6072e-08	Srpk1	SRSF protein kinase 1 [Source:UniProtKB/Swiss-Prot;Acc:O70551]
Ube2j1	ENSMUSG00000028277	1428.36	-2.13599	0.349874	-6.10503	1.02784e-09	4.79381e-08	Ube2j1	ubiquitin-conjugating enzyme E2J 1 [Source:MGI Symbol;Acc:MGI:1926245]
Enkur	ENSMUSG00000026679	1171.92	2.4964	0.408966	6.10417	1.03337e-09	4.80783e-08	Enkur	Enkurin [Source:UniProtKB/Swiss-Prot;Acc:Q6SP97]
Luzp2	ENSMUSG00000063297	124.785	-3.34571	0.548306	-6.1019	1.04815e-09	4.8647e-08	Luzp2	Leucine zipper protein 2 [Source:UniProtKB/Swiss-Prot;Acc:Q8BGY3]
Cdo1	ENSMUSG00000033022	4801.71	-2.2314	0.365713	-6.10149	1.05082e-09	4.86521e-08	Cdo1	Cysteine dioxygenase type 1 [Source:UniProtKB/Swiss-Prot;Acc:P60334]
Aqp11	ENSMUSG00000042797	385.349	1.87078	0.306638	6.10095	1.05441e-09	4.87e-08	Aqp11	Aquaporin-11 [Source:UniProtKB/Swiss-Prot;Acc:Q8BHH1]
BC005561	ENSMUSG00000079065	618.822	2.64077	0.433028	6.09839	1.07143e-09	4.93662e-08	BC005561	cDNA sequence BC005561 [Source:MGI Symbol;Acc:MGI:3040669]
Chdh	ENSMUSG00000015970	402.355	-3.89584	0.638878	-6.09794	1.07443e-09	4.9385e-08	Chdh	Choline dehydrogenase, mitochondrial [Source:UniProtKB/Swiss-Prot;Acc:Q8BJ64]
Rab7	ENSMUSG00000079477	5124.84	-1.78565	0.293114	-6.09198	1.1152e-09	5.11354e-08	Rab7	RAB7, member RAS oncogene family [Source:MGI Symbol;Acc:MGI:105068]
Cabcoco1	ENSMUSG00000019945	367.923	1.86478	0.306133	6.0914	1.11928e-09	5.11992e-08	Cabcoco1	Ciliary-associated calcium-binding coiled-coil protein 1 [Source:UniProtKB/Swiss-Prot;Acc:Q8CDT7]
Tm4sf1	ENSMUSG00000027800	8029.43	-2.24346	0.368864	-6.08209	1.18625e-09	5.41323e-08	Tm4sf1	Mus musculus transmembrane 4 superfamily member 1 (Tm4sf1), transcript variant 2, mRNA. [Source:RefSeq mRNA;Acc:NM_001355130]
Cxxc4	ENSMUSG00000044365	358.892	2.11121	0.34719	6.08083	1.19558e-09	5.44276e-08	Cxxc4	CXXC-type zinc finger protein 4 [Source:UniProtKB/Swiss-Prot;Acc:Q6NXI8]
Mertk	ENSMUSG00000014361	284.84	-2.9937	0.492398	-6.07984	1.20304e-09	5.45063e-08	Mertk	Tyrosine-protein kinase Mer [Source:UniProtKB/Swiss-Prot;Acc:Q60805]
Hadha	ENSMUSG00000025745	1013.64	-1.38715	0.228148	-6.08007	1.20133e-09	5.45063e-08	Hadha	hydroxyacyl-Coenzyme A dehydrogenase/3-ketoacyl-Coenzyme A thiolase/enoyl-Coenzyme A hydratase (trifunctional protein), alpha subunit [Source:MGI Symbol;Acc:MGI:2135593]
Hnrnpdl	ENSMUSG00000029328	2722.23	1.3952	0.229935	6.06779	1.2968e-09	5.86148e-08	Hnrnpdl	heterogeneous nuclear ribonucleoprotein D like [Source:HGNC Symbol;Acc:HGNC:5037]
Tspan9	ENSMUSG00000030352	512.787	-2.93047	0.483179	-6.06497	1.31975e-09	5.95108e-08	Tspan9	Mus musculus tetraspanin 9 (Tspan9), transcript variant 2, mRNA. [Source:RefSeq mRNA;Acc:NM_001356301]
Syne1	ENSMUSG00000096054	530.185	3.49681	0.577063	6.05966	1.36408e-09	6.13644e-08	Syne1	Mus musculus spectrin repeat containing, nuclear envelope 1 (Syne1), transcript variant 5, mRNA. [Source:RefSeq mRNA;Acc:NM_001347732]
Nipal3	ENSMUSG00000028803	492.884	2.85888	0.471892	6.05833	1.37541e-09	6.1728e-08	Nipal3	NIPA-like protein 3 [Source:UniProtKB/Swiss-Prot;Acc:Q8BGN5]
Ddx5	ENSMUSG00000020719	8629.42	1.5429	0.254695	6.05786	1.37946e-09	6.17639e-08	Ddx5	Mus musculus DEAD (Asp-Glu-Ala-Asp) box polypeptide 5 (Ddx5), transcript variant 3, mRNA. [Source:RefSeq mRNA;Acc:NM_001355677]
Rncr4	ENSMUSG00000103108	236.32	2.31801	0.382679	6.05732	1.38409e-09	6.18262e-08	Rncr4	retina expressed non-coding RNA 4 [Source:MGI Symbol;Acc:MGI:5610274]
Uros	ENSMUSG00000030979	412.818	1.46793	0.242465	6.05418	1.41132e-09	6.28946e-08	Uros	uroporphyrinogen III synthase [Source:MGI Symbol;Acc:MGI:98917]
Ppp1r27	ENSMUSG00000025129	2167.88	3.32035	0.548585	6.05257	1.4255e-09	6.32306e-08	Ppp1r27	Protein phosphatase 1 regulatory subunit 27 [Source:UniProtKB/Swiss-Prot;Acc:Q9D119]
AI506816	ENSMUSG00000105987	853.763	-3.21309	0.530852	-6.05271	1.42428e-09	6.32306e-08	AI506816	expressed sequence AI506816 [Source:MGI Symbol;Acc:MGI:2140929]
Slc25a37	ENSMUSG00000034248	620.578	1.67748	0.277396	6.04724	1.47348e-09	6.52066e-08	Slc25a37	solute carrier family 25, member 37 [Source:MGI Symbol;Acc:MGI:1914962]
Odf3b	ENSMUSG00000047394	302.486	2.96819	0.490877	6.04672	1.47829e-09	6.52676e-08	Odf3b	Outer dense fiber protein 3B [Source:UniProtKB/Swiss-Prot;Acc:Q5M8M2]
1700029J07Rik	ENSMUSG00000071103	221.772	2.61835	0.433211	6.04405	1.50292e-09	6.62016e-08	1700029J07Rik	RIKEN cDNA 1700029J07 gene [Source:MGI Symbol;Acc:MGI:1916729]
Smim3	ENSMUSG00000038059	1569.44	-1.66736	0.276155	-6.03775	1.56275e-09	6.86778e-08	Smim3	small integral membrane protein 3 [Source:MGI Symbol;Acc:MGI:1917088]
Cdc25a	ENSMUSG00000032477	558.097	-1.6963	0.281012	-6.03641	1.57585e-09	6.90939e-08	Cdc25a	M-phase inducer phosphatase 1 [Source:UniProtKB/Swiss-Prot;Acc:P48964]
Cobll1	ENSMUSG00000034903	1255.65	-3.22413	0.534157	-6.03593	1.58049e-09	6.91383e-08	Cobll1	Cordon-bleu protein-like 1 [Source:UniProtKB/Swiss-Prot;Acc:Q3UMF0]
Plcb3	ENSMUSG00000024960	711.439	-2.56328	0.424987	-6.03144	1.62508e-09	7.09259e-08	Plcb3	phospholipase C, beta 3 [Source:MGI Symbol;Acc:MGI:104778]
Il4	ENSMUSG00000000869	50.6389	2.80533	0.465404	6.02773	1.66275e-09	7.2404e-08	Il4	Interleukin-4 [Source:UniProtKB/Swiss-Prot;Acc:P07750]
Slc6a6	ENSMUSG00000030096	1899.51	-2.04061	0.338897	-6.02132	1.72997e-09	7.49875e-08	Slc6a6	solute carrier family 6 (neurotransmitter transporter, taurine), member 6 [Source:MGI Symbol;Acc:MGI:98488]
Srcin1	ENSMUSG00000038453	270.045	3.16021	0.524809	6.02165	1.72649e-09	7.49875e-08	Srcin1	SRC kinase signaling inhibitor 1 [Source:HGNC Symbol;Acc:HGNC:29506]
Nsg1	ENSMUSG00000029126	1303.71	2.13315	0.354368	6.01959	1.74863e-09	7.56242e-08	Nsg1	Neuronal vesicle trafficking-associated protein 1 [Source:UniProtKB/Swiss-Prot;Acc:Q62092]
G6pdx	ENSMUSG00000031400	2919.95	-2.92135	0.485459	-6.01771	1.76904e-09	7.63334e-08	G6pdx	Glucose-6-phosphate 1-dehydrogenase X [Source:UniProtKB/Swiss-Prot;Acc:Q00612]
Zmynd10	ENSMUSG00000010044	498.297	2.62449	0.436612	6.01103	1.84348e-09	7.91862e-08	Zmynd10	zinc finger, MYND domain containing 10 [Source:MGI Symbol;Acc:MGI:2387863]
Pdlim2	ENSMUSG00000022090	356.164	-3.65552	0.608134	-6.01104	1.84338e-09	7.91862e-08	Pdlim2	PDZ and LIM domain protein 2 [Source:UniProtKB/Swiss-Prot;Acc:Q8R1G6]
Reep3	ENSMUSG00000019873	3386.62	1.12136	0.186633	6.00837	1.87394e-09	8.03137e-08	Reep3	Receptor expression-enhancing protein 3 [Source:UniProtKB/Swiss-Prot;Acc:Q99KK1]
Mthfd1l	ENSMUSG00000040675	707.812	-2.28935	0.381111	-6.00705	1.88934e-09	8.07917e-08	Mthfd1l	methylenetetrahydrofolate dehydrogenase (NADP+ dependent) 1-like [Source:MGI Symbol;Acc:MGI:1924836]
Scg3	ENSMUSG00000032181	1379.58	2.8022	0.46658	6.00583	1.90361e-09	8.08567e-08	Scg3	Secretogranin-3 [Source:UniProtKB/Swiss-Prot;Acc:P47867]
Fam174b	ENSMUSG00000078670	1960.2	-2.68568	0.447151	-6.00621	1.89907e-09	8.08567e-08	Fam174b	Membrane protein FAM174B [Source:UniProtKB/Swiss-Prot;Acc:Q8K064]
Gm9347	ENSMUSG00000110126	110.433	-3.10363	0.516765	-6.00589	1.90289e-09	8.08567e-08	Gm9347	predicted gene 9347 [Source:MGI Symbol;Acc:MGI:3648409]
Cabp2	ENSMUSG00000024857	21273.7	2.98732	0.497722	6.00197	1.94933e-09	8.2432e-08	Cabp2	calcium binding protein 2 [Source:HGNC Symbol;Acc:HGNC:1385]
Rasef	ENSMUSG00000043003	588.401	-2.86104	0.476683	-6.00197	1.94936e-09	8.2432e-08	Rasef	Ras and EF-hand domain-containing protein homolog [Source:UniProtKB/Swiss-Prot;Acc:Q5RI75]
Vtcn1	ENSMUSG00000051076	164.433	-3.24687	0.541966	-5.99092	2.08657e-09	8.80385e-08	Vtcn1	V-set domain containing T cell activation inhibitor 1 [Source:MGI Symbol;Acc:MGI:3039619]
Serpina3n	ENSMUSG00000021091	1888.12	-3.22148	0.537903	-5.98896	2.11188e-09	8.87128e-08	Serpina3n	serine (or cysteine) peptidase inhibitor, clade A, member 3N [Source:MGI Symbol;Acc:MGI:105045]
Dgat2	ENSMUSG00000030747	769.978	-2.83214	0.472876	-5.98919	2.10894e-09	8.87128e-08	Dgat2	Diacylglycerol O-acyltransferase 2 [Source:UniProtKB/Swiss-Prot;Acc:Q9DCV3]
Slc38a1	ENSMUSG00000023169	1653.82	1.22488	0.204597	5.98681	2.13994e-09	8.96936e-08	Slc38a1	Sodium-coupled neutral amino acid transporter 1 [Source:UniProtKB/Swiss-Prot;Acc:Q8K2P7]
Tjap1	ENSMUSG00000012296	2770.82	1.71538	0.286614	5.98499	2.16398e-09	9.0502e-08	Tjap1	tight junction associated protein 1 [Source:MGI Symbol;Acc:MGI:1921344]
Tspo	ENSMUSG00000041736	6570.24	-2.44536	0.408829	-5.98138	2.21255e-09	9.23304e-08	Tspo	Translocator protein [Source:UniProtKB/Swiss-Prot;Acc:P50637]
Bfar	ENSMUSG00000022684	852.732	1.3769	0.230235	5.98043	2.22548e-09	9.26665e-08	Bfar	Bifunctional apoptosis regulator [Source:UniProtKB/Swiss-Prot;Acc:Q8R079]
Sod3	ENSMUSG00000072941	1069.95	-3.26078	0.545435	-5.97832	2.2545e-09	9.36698e-08	Sod3	superoxide dismutase 3, extracellular [Source:MGI Symbol;Acc:MGI:103181]
ENSMUSG00000071567	ENSMUSG00000071567	77.575	4.94611	0.827866	5.97454	2.30743e-09	9.56601e-08	ENSMUSG00000071567	NA
Hspb1	ENSMUSG00000004951	29206.8	-2.09034	0.349947	-5.9733	2.32497e-09	9.6178e-08	Hspb1	Heat shock protein beta-1 [Source:UniProtKB/Swiss-Prot;Acc:P14602]
Galnt4	ENSMUSG00000090035	309.33	-2.69607	0.451539	-5.97085	2.36016e-09	9.74219e-08	Galnt4	Polypeptide N-acetylgalactosaminyltransferase 4 [Source:UniProtKB/Swiss-Prot;Acc:O08832]
Arid4a	ENSMUSG00000048118	669.138	1.86701	0.312857	5.96761	2.40754e-09	9.91624e-08	Arid4a	AT rich interactive domain 4A (RBP1-like) [Source:MGI Symbol;Acc:MGI:2444354]
Ergic1	ENSMUSG00000001576	2861.88	-2.20869	0.370207	-5.96608	2.43016e-09	9.98779e-08	Ergic1	Endoplasmic reticulum-Golgi intermediate compartment protein 1 [Source:UniProtKB/Swiss-Prot;Acc:Q9DC16]
Zdhhc5	ENSMUSG00000034075	2443.55	-2.48683	0.417771	-5.95261	2.63899e-09	1.08227e-07	Zdhhc5	zinc finger, DHHC domain containing 5 [Source:MGI Symbol;Acc:MGI:1923573]
Rprd2	ENSMUSG00000028106	461.412	1.78869	0.300815	5.94613	2.74552e-09	1.12162e-07	Rprd2	regulation of nuclear pre-mRNA domain containing 2 [Source:MGI Symbol;Acc:MGI:1922387]
Fam234b	ENSMUSG00000030207	1902.63	1.65941	0.279078	5.94606	2.74673e-09	1.12162e-07	Fam234b	Protein FAM234B [Source:UniProtKB/Swiss-Prot;Acc:Q8BYI8]
Ppp3cb	ENSMUSG00000021816	1098.81	1.35516	0.228034	5.9428	2.80187e-09	1.14169e-07	Ppp3cb	protein phosphatase 3, catalytic subunit, beta isoform [Source:MGI Symbol;Acc:MGI:107163]
Podxl	ENSMUSG00000025608	1181.11	-2.51717	0.423721	-5.94063	2.83924e-09	1.15198e-07	Podxl	podocalyxin-like [Source:MGI Symbol;Acc:MGI:1351317]
Gpm6b	ENSMUSG00000031342	1597.8	-2.91373	0.490465	-5.94074	2.83732e-09	1.15198e-07	Gpm6b	glycoprotein m6b [Source:MGI Symbol;Acc:MGI:107672]
Akap17b	ENSMUSG00000059708	249.212	2.49644	0.420384	5.93848	2.87685e-09	1.16476e-07	Akap17b	A-kinase anchor protein 17B [Source:UniProtKB/Swiss-Prot;Acc:A2A3V1]
Megf8	ENSMUSG00000045039	1169.18	2.50818	0.423422	5.9236	3.14969e-09	1.27251e-07	Megf8	Multiple epidermal growth factor-like domains protein 8 [Source:UniProtKB/Swiss-Prot;Acc:P60882]
Golgb1	ENSMUSG00000034243	2545.84	2.5595	0.432357	5.91987	3.22196e-09	1.29895e-07	Golgb1	golgin B1 [Source:HGNC Symbol;Acc:HGNC:4429]
Wipf2	ENSMUSG00000038013	546.478	2.97251	0.502239	5.91852	3.24857e-09	1.30691e-07	Wipf2	WAS/WASL interacting protein family, member 2 [Source:MGI Symbol;Acc:MGI:1924462]
Mrps6	ENSMUSG00000039680	9437.09	1.95647	0.330758	5.9151	3.3167e-09	1.33151e-07	Mrps6	mitochondrial ribosomal protein S6 [Source:MGI Symbol;Acc:MGI:2153111]
Igf1	ENSMUSG00000020053	272.399	-2.58496	0.437154	-5.91315	3.35628e-09	1.34456e-07	Igf1	Insulin-like growth factor I [Source:UniProtKB/Swiss-Prot;Acc:P05017]
Ormdl3	ENSMUSG00000038150	11376.5	2.17498	0.367852	5.91266	3.36619e-09	1.3457e-07	Ormdl3	ORM1-like protein 3 [Source:UniProtKB/Swiss-Prot;Acc:Q9CPZ6]
Ccdc65	ENSMUSG00000003354	2679.88	2.1852	0.369641	5.91167	3.38659e-09	1.35101e-07	Ccdc65	Coiled-coil domain-containing protein 65 [Source:UniProtKB/Swiss-Prot;Acc:Q8VHI7]
Rhou	ENSMUSG00000039960	1719.38	-2.80455	0.474564	-5.90975	3.42624e-09	1.36397e-07	Rhou	Rho-related GTP-binding protein RhoU [Source:UniProtKB/Swiss-Prot;Acc:Q9EQT3]
Tril	ENSMUSG00000043496	677.047	-2.50758	0.424367	-5.90899	3.44214e-09	1.36744e-07	Tril	TLR4 interactor with leucine rich repeats [Source:UniProtKB/Swiss-Prot;Acc:Q9DBY4]
Gfra1	ENSMUSG00000025089	1767.26	-2.45781	0.41602	-5.90791	3.46474e-09	1.37355e-07	Gfra1	GDNF family receptor alpha-1 [Source:UniProtKB/Swiss-Prot;Acc:P97785]
Mtap	ENSMUSG00000062937	806.471	-2.69681	0.456924	-5.90209	3.58917e-09	1.41992e-07	Mtap	S-methyl-5'-thioadenosine phosphorylase [Source:UniProtKB/Swiss-Prot;Acc:Q9CQ65]
Mob1b	ENSMUSG00000006262	961.79	-1.87123	0.317067	-5.90168	3.59811e-09	1.42051e-07	Mob1b	MOB kinase activator 1B [Source:UniProtKB/Swiss-Prot;Acc:Q8BPB0]
Csrp1	ENSMUSG00000026421	2800.74	-2.42285	0.410569	-5.9012	3.60878e-09	1.42177e-07	Csrp1	Cysteine and glycine-rich protein 1 [Source:UniProtKB/Swiss-Prot;Acc:P97315]
Clint1	ENSMUSG00000006169	3311.34	-1.13502	0.192452	-5.89771	3.68581e-09	1.44912e-07	Clint1	Mus musculus clathrin interactor 1 (Clint1), transcript variant 2, mRNA. [Source:RefSeq mRNA;Acc:NM_001346760]
Fbxw7	ENSMUSG00000028086	1372.1	1.86412	0.316221	5.89497	3.74741e-09	1.4703e-07	Fbxw7	F-box/WD repeat-containing protein 7 [Source:UniProtKB/Swiss-Prot;Acc:Q8VBV4]
Slc41a2	ENSMUSG00000034591	408.971	-2.90584	0.493055	-5.89354	3.78012e-09	1.48008e-07	Slc41a2	solute carrier family 41, member 2 [Source:MGI Symbol;Acc:MGI:2442940]
Cspp1	ENSMUSG00000056763	347.909	2.39714	0.406781	5.89295	3.79356e-09	1.48229e-07	Cspp1	Centrosome and spindle pole associated protein 1 [Source:UniProtKB/Swiss-Prot;Acc:B2RX88]
Dlk2	ENSMUSG00000047428	1535.05	2.66274	0.451948	5.89169	3.82272e-09	1.49062e-07	Dlk2	2 [Source:UniProtKB/Swiss-Prot;Acc:Q8K1E3]
Uap1l1	ENSMUSG00000026956	906.634	-1.50203	0.25512	-5.88755	3.91963e-09	1.52218e-07	Uap1l1	UDP-N-acteylglucosamine pyrophosphorylase 1-like 1 [Source:MGI Symbol;Acc:MGI:2443318]
Lrch1	ENSMUSG00000068015	606.189	-2.40391	0.408291	-5.88773	3.91542e-09	1.52218e-07	Lrch1	Leucine-rich repeat and calponin homology domain-containing protein 1 [Source:UniProtKB/Swiss-Prot;Acc:P62046]
Bex2	ENSMUSG00000042750	2855.43	2.80152	0.476713	5.87674	4.18418e-09	1.6216e-07	Bex2	Protein BEX2 [Source:UniProtKB/Swiss-Prot;Acc:Q9WTZ8]
Srgap1	ENSMUSG00000020121	1049.41	1.81179	0.308409	5.87462	4.23822e-09	1.63921e-07	Srgap1	SLIT-ROBO Rho GTPase-activating protein 1 [Source:UniProtKB/Swiss-Prot;Acc:Q91Z69]
Pcdhgc3	ENSMUSG00000102918	221.434	-5.05885	0.861216	-5.87408	4.25194e-09	1.64118e-07	Pcdhgc3	protocadherin gamma subfamily C, 3 [Source:MGI Symbol;Acc:MGI:1935201]
Gprc5a	ENSMUSG00000046733	295.647	-3.71628	0.63288	-5.872	4.30558e-09	1.65852e-07	Gprc5a	G protein-coupled receptor class C group 5 member A [Source:HGNC Symbol;Acc:HGNC:9836]
Stx11	ENSMUSG00000039232	369.908	-3.28868	0.560106	-5.87153	4.31788e-09	1.6599e-07	Stx11	syntaxin 11 [Source:MGI Symbol;Acc:MGI:1921982]
Rbm25	ENSMUSG00000010608	2456.58	2.25226	0.383775	5.8687	4.39236e-09	1.68174e-07	Rbm25	RNA-binding protein 25 [Source:UniProtKB/Swiss-Prot;Acc:B2RY56]
Itgb5	ENSMUSG00000022817	905.562	-2.67423	0.455665	-5.86885	4.38825e-09	1.68174e-07	Itgb5	integrin subunit beta 5 [Source:HGNC Symbol;Acc:HGNC:6160]
Tprgl	ENSMUSG00000029030	3098.92	-1.81827	0.310005	-5.8653	4.48325e-09	1.71309e-07	Tprgl	Tumor protein p63-regulated 1-like protein [Source:UniProtKB/Swiss-Prot;Acc:Q9DBS2]
Zdhhc3	ENSMUSG00000025786	1805.19	-1.93706	0.330336	-5.86391	4.52085e-09	1.72399e-07	Zdhhc3	zinc finger, DHHC domain containing 3 [Source:MGI Symbol;Acc:MGI:1926134]
Cetn2	ENSMUSG00000031347	5898.73	2.15191	0.367082	5.86221	4.56749e-09	1.73483e-07	Cetn2	Centrin-2 [Source:UniProtKB/Swiss-Prot;Acc:Q9R1K9]
G6pd2	ENSMUSG00000089992	79.957	-3.62591	0.618508	-5.86236	4.56336e-09	1.73483e-07	G6pd2
Dsg2	ENSMUSG00000044393	334.549	-3.32863	0.568537	-5.85474	4.77768e-09	1.81104e-07	Dsg2	Desmoglein-2 [Source:UniProtKB/Swiss-Prot;Acc:O55111]
Wdr54	ENSMUSG00000030032	762.431	2.48782	0.425009	5.85358	4.8111e-09	1.81648e-07	Wdr54	WD repeat domain 54 [Source:MGI Symbol;Acc:MGI:1922909]
Gas2	ENSMUSG00000030498	8526.77	-2.22497	0.380098	-5.85367	4.80829e-09	1.81648e-07	Gas2	Mus musculus growth arrest specific 2 (Gas2), transcript variant 2, mRNA. [Source:RefSeq mRNA;Acc:NM_001330607]
Agpat4	ENSMUSG00000023827	1484.51	1.96847	0.336612	5.84787	4.97902e-09	1.87616e-07	Agpat4	1-acyl-sn-glycerol-3-phosphate acyltransferase delta [Source:UniProtKB/Swiss-Prot;Acc:Q8K4X7]
Jmjd1c	ENSMUSG00000037876	1413.1	2.22042	0.379782	5.84658	5.0179e-09	1.88707e-07	Jmjd1c	Probable JmjC domain-containing histone demethylation protein 2C [Source:UniProtKB/Swiss-Prot;Acc:Q69ZK6]
Abhd2	ENSMUSG00000039202	939.64	-2.41081	0.412373	-5.84619	5.02971e-09	1.88778e-07	Abhd2	abhydrolase domain containing 2 [Source:MGI Symbol;Acc:MGI:1914344]
Hsp90ab1	ENSMUSG00000023944	70381.1	1.38514	0.237015	5.84411	5.09294e-09	1.90392e-07	Hsp90ab1	Heat shock protein HSP 90-beta [Source:UniProtKB/Swiss-Prot;Acc:P11499]
Psip1	ENSMUSG00000028484	2852.48	1.46683	0.250991	5.84415	5.0916e-09	1.90392e-07	Psip1	Mus musculus PC4 and SFRS1 interacting protein 1 (Psip1), transcript variant 3, mRNA. [Source:RefSeq mRNA;Acc:NM_001347143]
mt-Co3	ENSMUSG00000064358	3441.43	-3.01485	0.515906	-5.84379	5.10274e-09	1.90392e-07	mt-Co3	mitochondrially encoded cytochrome c oxidase III [Source:MGI Symbol;Acc:MGI:102502]
Rnf128	ENSMUSG00000031438	2896.94	2.05792	0.352677	5.83514	5.37439e-09	2.00136e-07	Rnf128	E3 ubiquitin-protein ligase RNF128 [Source:UniProtKB/Swiss-Prot;Acc:Q9D304]
Mfge8	ENSMUSG00000030605	572.338	-3.22257	0.552389	-5.83388	5.41518e-09	2.01261e-07	Mfge8	milk fat globule-EGF factor 8 protein [Source:MGI Symbol;Acc:MGI:102768]
Chd3os	ENSMUSG00000043419	392.613	1.47068	0.252132	5.83299	5.4442e-09	2.01945e-07	Chd3os	chromodomain helicase DNA binding protein 3, opposite strand [Source:MGI Symbol;Acc:MGI:1915359]
Tekt2	ENSMUSG00000028845	819.039	2.33815	0.401035	5.83029	5.53295e-09	2.04838e-07	Tekt2	Mus musculus tektin 2 (Tekt2), transcript variant 2, mRNA. [Source:RefSeq mRNA;Acc:NM_001357262]
Lgmn	ENSMUSG00000021190	10255.3	2.13069	0.365577	5.82828	5.60008e-09	2.06807e-07	Lgmn	legumain [Source:MGI Symbol;Acc:MGI:1330838]
Ppfibp2	ENSMUSG00000036528	1356.58	1.98132	0.339962	5.82805	5.60788e-09	2.06807e-07	Ppfibp2	PTPRF interacting protein, binding protein 2 (liprin beta 2) [Source:MGI Symbol;Acc:MGI:894649]
Ccdc146	ENSMUSG00000064280	232.101	2.74691	0.471901	5.82095	5.85156e-09	2.15376e-07	Ccdc146	coiled-coil domain containing 146 [Source:MGI Symbol;Acc:MGI:1922422]
Pcsk5	ENSMUSG00000024713	580.858	2.85904	0.49175	5.81402	6.09917e-09	2.24056e-07	Pcsk5	Proprotein convertase subtilisin/kexin type 5 [Source:UniProtKB/Swiss-Prot;Acc:Q04592]
Furin	ENSMUSG00000030530	2015.78	-2.67986	0.46117	-5.811	6.21025e-09	2.27697e-07	Furin	Furin [Source:UniProtKB/Swiss-Prot;Acc:P23188]
Chd9	ENSMUSG00000056608	928.728	1.98603	0.341793	5.81063	6.22371e-09	2.27752e-07	Chd9	Chromodomain-helicase-DNA-binding protein 9 [Source:UniProtKB/Swiss-Prot;Acc:Q8BYH8]
Mapkapk3	ENSMUSG00000032577	567.902	-2.09024	0.359871	-5.80831	6.3106e-09	2.30193e-07	Mapkapk3	MAP kinase-activated protein kinase 3 [Source:UniProtKB/Swiss-Prot;Acc:Q3UMW7]
Irf2bpl	ENSMUSG00000034168	1812.92	-1.92902	0.33212	-5.8082	6.31462e-09	2.30193e-07	Irf2bpl	Interferon regulatory factor 2-binding protein-like [Source:UniProtKB/Swiss-Prot;Acc:Q8K3X4]
Tgfa	ENSMUSG00000029999	3346.86	-2.43837	0.419858	-5.80761	6.33706e-09	2.3057e-07	Tgfa	transforming growth factor alpha [Source:MGI Symbol;Acc:MGI:98724]
Rassf4	ENSMUSG00000042129	730.949	-2.24716	0.387025	-5.80622	6.38975e-09	2.32043e-07	Rassf4	Ras association domain-containing protein 4 [Source:UniProtKB/Swiss-Prot;Acc:Q8CB96]
Plxna4	ENSMUSG00000029765	2411.54	2.35743	0.406097	5.80508	6.43341e-09	2.33184e-07	Plxna4	plexin A4 [Source:MGI Symbol;Acc:MGI:2179061]
Gnal	ENSMUSG00000024524	126.726	2.15896	0.371967	5.80417	6.4684e-09	2.34006e-07	Gnal	guanine nucleotide binding protein, alpha stimulating, olfactory type [Source:MGI Symbol;Acc:MGI:95774]
Tmem176a	ENSMUSG00000023367	8038.4	-3.18988	0.549711	-5.80283	6.52047e-09	2.34649e-07	Tmem176a	Transmembrane protein 176A [Source:UniProtKB/Swiss-Prot;Acc:Q9DCS1]
Snap23	ENSMUSG00000027287	976.542	-2.0925	0.360598	-5.80285	6.51971e-09	2.34649e-07	Snap23	synaptosomal-associated protein 23 [Source:MGI Symbol;Acc:MGI:109356]
Pnpla3	ENSMUSG00000041653	94.4207	2.95837	0.509821	5.80276	6.52317e-09	2.34649e-07	Pnpla3	patatin like phospholipase domain containing 3 [Source:HGNC Symbol;Acc:HGNC:18590]
Arhgef28	ENSMUSG00000021662	1514.9	1.61037	0.277702	5.79892	6.67447e-09	2.39638e-07	Arhgef28	Rho guanine nucleotide exchange factor 28 [Source:HGNC Symbol;Acc:HGNC:30322]
Mphosph8	ENSMUSG00000079184	910.733	2.57912	0.444881	5.79732	6.73847e-09	2.41277e-07	Mphosph8	M-phase phosphoprotein 8 [Source:UniProtKB/Swiss-Prot;Acc:Q3TYA6]
Gm9625	ENSMUSG00000097906	1141.13	-2.16803	0.373983	-5.79714	6.74547e-09	2.41277e-07	Gm9625	predicted gene 9625 [Source:MGI Symbol;Acc:MGI:3780033]
Lrba	ENSMUSG00000028080	789.327	2.87615	0.496304	5.79515	6.82613e-09	2.43704e-07	Lrba	LPS responsive beige-like anchor protein [Source:HGNC Symbol;Acc:HGNC:1742]
Snx27	ENSMUSG00000028136	990.461	1.30104	0.224684	5.79051	7.01734e-09	2.50062e-07	Snx27	Sorting nexin-27 [Source:UniProtKB/Swiss-Prot;Acc:Q3UHD6]
Pdia4	ENSMUSG00000025823	3847.26	-2.11345	0.365293	-5.78562	7.22437e-09	2.56958e-07	Pdia4	protein disulfide isomerase family A member 4 [Source:HGNC Symbol;Acc:HGNC:30167]
Nes	ENSMUSG00000004891	2622.97	-2.76983	0.478858	-5.78423	7.28445e-09	2.58612e-07	Nes	Nestin [Source:UniProtKB/Swiss-Prot;Acc:Q6P5H2]
Plp2	ENSMUSG00000031146	798.702	-2.29559	0.397345	-5.77734	7.5893e-09	2.68633e-07	Plp2	Proteolipid protein 2 [Source:UniProtKB/Swiss-Prot;Acc:Q9R1Q7]
Dnajc12	ENSMUSG00000036764	516.84	2.39836	0.415142	5.77721	7.59496e-09	2.68633e-07	Dnajc12	DnaJ homolog subfamily C member 12 [Source:UniProtKB/Swiss-Prot;Acc:Q9R022]
Morn5	ENSMUSG00000026894	336.576	3.06855	0.53132	5.77534	7.67961e-09	2.71123e-07	Morn5	MORN repeat-containing protein 5 [Source:UniProtKB/Swiss-Prot;Acc:Q9DAI9]
Ccdc114	ENSMUSG00000040189	554.479	2.25046	0.390034	5.76992	7.931e-09	2.7948e-07	Ccdc114	Coiled-coil domain-containing protein 114 [Source:UniProtKB/Swiss-Prot;Acc:Q3UX62]
Cyba	ENSMUSG00000006519	1557.36	-2.42004	0.419457	-5.76946	7.95283e-09	2.79595e-07	Cyba	Cytochrome b-245 light chain [Source:UniProtKB/Swiss-Prot;Acc:Q61462]
Fndc7	ENSMUSG00000045326	497.992	-3.14536	0.545196	-5.76923	7.96367e-09	2.79595e-07	Fndc7	Fibronectin type III domain-containing protein 7 [Source:UniProtKB/Swiss-Prot;Acc:A2AED3]
Ak1	ENSMUSG00000026817	1334.29	1.79725	0.311974	5.76089	8.36708e-09	2.93218e-07	Ak1	Adenylate kinase isoenzyme 1 [Source:UniProtKB/Swiss-Prot;Acc:Q9R0Y5]
Enpep	ENSMUSG00000028024	1370.79	-2.8444	0.494557	-5.7514	8.85048e-09	3.09588e-07	Enpep	glutamyl aminopeptidase [Source:MGI Symbol;Acc:MGI:106645]
Tlr3	ENSMUSG00000031639	588.895	-2.59366	0.451026	-5.75058	8.8936e-09	3.10525e-07	Tlr3	Mus musculus toll-like receptor 3 (Tlr3), transcript variant 3, mRNA. [Source:RefSeq mRNA;Acc:NM_001357317]
Slc6a14	ENSMUSG00000031089	1043.94	-2.78251	0.483923	-5.74991	8.92908e-09	3.11193e-07	Slc6a14	Sodium- and chloride-dependent neutral and basic amino acid transporter B(0+) [Source:UniProtKB/Swiss-Prot;Acc:Q9JMA9]
Cplx2	ENSMUSG00000025867	410.865	2.79511	0.486538	5.74489	9.19785e-09	3.19974e-07	Cplx2	Complexin-2 [Source:UniProtKB/Swiss-Prot;Acc:P84086]
Il17rc	ENSMUSG00000030281	651.27	-2.05985	0.358637	-5.74355	9.2713e-09	3.21848e-07	Il17rc	Interleukin-17 receptor C [Source:UniProtKB/Swiss-Prot;Acc:Q8K4C2]
Insc	ENSMUSG00000048782	637.046	2.04769	0.356536	5.74329	9.28553e-09	3.21848e-07	Insc	INSC, spindle orientation adaptor protein [Source:HGNC Symbol;Acc:HGNC:33116]
Gpc5	ENSMUSG00000022112	206.621	-4.22235	0.735448	-5.74119	9.40109e-09	3.25261e-07	Gpc5	glypican 5 [Source:MGI Symbol;Acc:MGI:1194894]
Gfpt2	ENSMUSG00000020363	1060.95	-2.99754	0.522219	-5.74	9.46746e-09	3.26963e-07	Gfpt2	Glutamine--fructose-6-phosphate aminotransferase [isomerizing] 2 [Source:UniProtKB/Swiss-Prot;Acc:Q9Z2Z9]
Ldha	ENSMUSG00000063229	45990.8	-1.95833	0.34138	-5.7365	9.66509e-09	3.33183e-07	Ldha	L-lactate dehydrogenase A chain [Source:UniProtKB/Swiss-Prot;Acc:P06151]
Gpc1	ENSMUSG00000034220	2525.34	-2.66024	0.463972	-5.73361	9.83124e-09	3.38298e-07	Gpc1	glypican 1 [Source:MGI Symbol;Acc:MGI:1194891]
Flot2	ENSMUSG00000061981	1408.51	-1.77494	0.30988	-5.72783	1.0172e-08	3.48946e-07	Flot2	Flotillin-2 [Source:UniProtKB/Swiss-Prot;Acc:Q60634]
Grxcr1	ENSMUSG00000068082	373.111	2.51425	0.43896	5.72775	1.01773e-08	3.48946e-07	Grxcr1	glutaredoxin and cysteine rich domain containing 1 [Source:HGNC Symbol;Acc:HGNC:31673]
Galnt3	ENSMUSG00000026994	1128.48	-1.81668	0.317257	-5.72621	1.027e-08	3.51488e-07	Galnt3	Polypeptide N-acetylgalactosaminyltransferase 3 [Source:UniProtKB/Swiss-Prot;Acc:P70419]
Pnisr	ENSMUSG00000028248	964.572	1.83236	0.320257	5.72153	1.05572e-08	3.6067e-07	Pnisr	Arginine/serine-rich protein PNISR [Source:UniProtKB/Swiss-Prot;Acc:A2AJT4]
Cxcl12	ENSMUSG00000061353	1337.56	-8.73692	1.52739	-5.72017	1.06417e-08	3.62906e-07	Cxcl12	Stromal cell-derived factor 1 [Source:UniProtKB/Swiss-Prot;Acc:P40224]
Ece1	ENSMUSG00000057530	1539.22	-2.76183	0.483264	-5.71494	1.09741e-08	3.73572e-07	Ece1	Endothelin-converting enzyme 1 [Source:UniProtKB/Swiss-Prot;Acc:Q4PZA2]
Plekhs1	ENSMUSG00000035818	1036.46	-2.72238	0.476549	-5.71269	1.11202e-08	3.77867e-07	Plekhs1	Pleckstrin homology domain-containing family S member 1 [Source:UniProtKB/Swiss-Prot;Acc:Q8BW88]
Kremen1	ENSMUSG00000020393	2407.11	-2.69392	0.4718	-5.70988	1.13053e-08	3.83474e-07	Kremen1	Kremen protein 1 [Source:UniProtKB/Swiss-Prot;Acc:Q99N43]
Phf14	ENSMUSG00000029629	682.622	2.19492	0.384486	5.70871	1.13837e-08	3.85447e-07	Phf14	PHD finger protein 14 [Source:MGI Symbol;Acc:MGI:1923539]
Mon2	ENSMUSG00000034602	637.187	2.24863	0.394	5.70719	1.14859e-08	3.88215e-07	Mon2	MON2 homolog, regulator of endosome-to-Golgi trafficking [Source:HGNC Symbol;Acc:HGNC:29177]
Nbl1	ENSMUSG00000041120	4480.74	-2.56231	0.44944	-5.70111	1.19029e-08	4.01596e-07	Nbl1	Neuroblastoma suppressor of tumorigenicity 1 [Source:UniProtKB/Swiss-Prot;Acc:Q61477]
Dnajc5b	ENSMUSG00000027606	927.51	2.51867	0.441931	5.69924	1.20341e-08	4.05304e-07	Dnajc5b	DnaJ homolog subfamily C member 5B [Source:UniProtKB/Swiss-Prot;Acc:Q9CQ94]
Tia1	ENSMUSG00000071337	389.217	1.55452	0.272805	5.69829	1.21014e-08	4.0685e-07	Tia1	cytotoxic granule-associated RNA binding protein 1 [Source:MGI Symbol;Acc:MGI:107914]
Adgrl1	ENSMUSG00000013033	323.94	2.46322	0.432413	5.69645	1.22326e-08	4.10536e-07	Adgrl1	Adhesion G protein-coupled receptor L1 [Source:UniProtKB/Swiss-Prot;Acc:Q80TR1]
Ces1d	ENSMUSG00000056973	1420.44	-2.43731	0.428259	-5.69119	1.26157e-08	4.22647e-07	Ces1d	Carboxylesterase 1D [Source:UniProtKB/Swiss-Prot;Acc:Q8VCT4]
Tmie	ENSMUSG00000049555	1693.23	2.48989	0.437529	5.69081	1.26438e-08	4.22844e-07	Tmie	transmembrane inner ear [Source:MGI Symbol;Acc:MGI:2159400]
Gnai1	ENSMUSG00000057614	578.107	-6.42255	1.12867	-5.69035	1.26778e-08	4.23239e-07	Gnai1	guanine nucleotide binding protein (G protein), alpha inhibiting 1 [Source:MGI Symbol;Acc:MGI:95771]
Fancl	ENSMUSG00000004018	415.354	1.83325	0.322237	5.68912	1.27694e-08	4.25549e-07	Fancl	E3 ubiquitin-protein ligase FANCL [Source:UniProtKB/Swiss-Prot;Acc:Q9CR14]
Anxa3	ENSMUSG00000029484	2253.52	-2.49897	0.439378	-5.68752	1.28901e-08	4.2882e-07	Anxa3	Annexin A3 [Source:UniProtKB/Swiss-Prot;Acc:O35639]
Gnas	ENSMUSG00000027523	291.299	-2.33689	0.411041	-5.6853	1.30582e-08	4.33655e-07	Gnas	GNAS (guanine nucleotide binding protein, alpha stimulating) complex locus [Source:MGI Symbol;Acc:MGI:95777]
Sbno1	ENSMUSG00000038095	1621.7	1.52646	0.268695	5.681	1.3391e-08	4.43932e-07	Sbno1	strawberry notch 1 [Source:MGI Symbol;Acc:MGI:2384298]
Eloa	ENSMUSG00000028668	813.786	-1.87456	0.330237	-5.6764	1.3756e-08	4.5524e-07	Eloa	Elongin-A [Source:UniProtKB/Swiss-Prot;Acc:Q8CB77]
Gan	ENSMUSG00000052557	194.931	2.08191	0.366893	5.67445	1.39137e-08	4.5966e-07	Gan	Gigaxonin [Source:UniProtKB/Swiss-Prot;Acc:Q8CA72]
Egfr	ENSMUSG00000020122	566.077	-2.0672	0.36446	-5.67194	1.41187e-08	4.63335e-07	Egfr	Epidermal growth factor receptor [Source:UniProtKB/Swiss-Prot;Acc:Q01279]
Krt19	ENSMUSG00000020911	3346.28	-2.9204	0.514854	-5.6723	1.40896e-08	4.63335e-07	Krt19	Keratin, type I cytoskeletal 19 [Source:UniProtKB/Swiss-Prot;Acc:P19001]
Lmx1a	ENSMUSG00000026686	450.703	-2.64622	0.466549	-5.6719	1.41224e-08	4.63335e-07	Lmx1a	LIM homeobox transcription factor 1-alpha [Source:UniProtKB/Swiss-Prot;Acc:Q9JKU8]
Sft2d2	ENSMUSG00000040848	2519.25	-2.1217	0.374023	-5.67263	1.40624e-08	4.63335e-07	Sft2d2	Vesicle transport protein SFT2B [Source:UniProtKB/Swiss-Prot;Acc:Q8VD57]
Lap3	ENSMUSG00000039682	3212.16	-1.43651	0.253454	-5.66775	1.44685e-08	4.73876e-07	Lap3	leucine aminopeptidase 3 [Source:MGI Symbol;Acc:MGI:1914238]
Acadl	ENSMUSG00000026003	961.462	-1.95257	0.344535	-5.66727	1.45092e-08	4.7439e-07	Acadl	acyl-Coenzyme A dehydrogenase, long-chain [Source:MGI Symbol;Acc:MGI:87866]
Cpxm2	ENSMUSG00000030862	1997.36	-2.62476	0.463274	-5.66567	1.46453e-08	4.78019e-07	Cpxm2	carboxypeptidase X, M14 family member 2 [Source:HGNC Symbol;Acc:HGNC:26977]
Met	ENSMUSG00000009376	946.537	-3.0028	0.530218	-5.66333	1.48466e-08	4.83346e-07	Met	MET proto-oncogene, receptor tyrosine kinase [Source:HGNC Symbol;Acc:HGNC:7029]
Ttc24	ENSMUSG00000051036	795.385	2.04402	0.360951	5.66286	1.48874e-08	4.83346e-07	Ttc24	tetratricopeptide repeat domain 24 [Source:MGI Symbol;Acc:MGI:2443841]
Rrp1	ENSMUSG00000061032	8155.59	1.12938	0.199446	5.66259	1.49101e-08	4.83346e-07	Rrp1	Ribosomal RNA processing A [Source:UniProtKB/Swiss-Prot;Acc:P56183]
Plekhf1	ENSMUSG00000074170	204.859	-2.89487	0.511203	-5.66285	1.48878e-08	4.83346e-07	Plekhf1	Pleckstrin homology domain-containing family F member 1 [Source:UniProtKB/Swiss-Prot;Acc:Q3TB82]
Prelp	ENSMUSG00000041577	249.06	-3.39465	0.599616	-5.66137	1.50172e-08	4.85992e-07	Prelp	proline arginine-rich end leucine-rich repeat [Source:MGI Symbol;Acc:MGI:2151110]
Tgs1	ENSMUSG00000028233	898.007	2.07321	0.366459	5.65742	1.53669e-08	4.96462e-07	Tgs1	Trimethylguanosine synthase [Source:UniProtKB/Swiss-Prot;Acc:Q923W1]
3110056K07Rik	ENSMUSG00000085622	193.475	1.50547	0.266132	5.65685	1.54179e-08	4.97268e-07	3110056K07Rik	RIKEN cDNA 3110056K07 gene [Source:MGI Symbol;Acc:MGI:1920454]
Gm16536	ENSMUSG00000089810	84.3059	3.43216	0.607103	5.65333	1.57366e-08	5.06686e-07	Gm16536	predicted gene 16536 [Source:MGI Symbol;Acc:MGI:4414956]
Myl12a	ENSMUSG00000024048	5192.28	-1.61766	0.286424	-5.64778	1.62531e-08	5.22434e-07	Myl12a
Palm3	ENSMUSG00000047986	248.832	2.76631	0.489924	5.6464	1.63842e-08	5.2576e-07	Palm3	Paralemmin-3 [Source:UniProtKB/Swiss-Prot;Acc:A2TJV2]
Calm2	ENSMUSG00000036438	56218.3	2.31361	0.409777	5.64601	1.64212e-08	5.26058e-07	Calm2	Calmodulin-1 [Source:UniProtKB/Swiss-Prot;Acc:P0DP26]
Scn8a	ENSMUSG00000023033	89.2016	2.98402	0.528581	5.64534	1.64853e-08	5.27225e-07	Scn8a	sodium channel, voltage-gated, type VIII, alpha [Source:MGI Symbol;Acc:MGI:103169]
Cib3	ENSMUSG00000074240	11003.6	3.10329	0.549784	5.64457	1.65595e-08	5.28711e-07	Cib3	Calcium and integrin-binding family member 3 [Source:UniProtKB/Swiss-Prot;Acc:Q0P523]
Pcdh15	ENSMUSG00000052613	337.841	2.14808	0.380848	5.64027	1.69788e-08	5.40284e-07	Pcdh15	Protocadherin-15 [Source:UniProtKB/Swiss-Prot;Acc:Q99PJ1]
Gm12346	ENSMUSG00000083899	4577.47	2.30166	0.40806	5.64048	1.69575e-08	5.40284e-07	Gm12346	predicted gene 12346 [Source:MGI Symbol;Acc:MGI:3649810]
Ush2a	ENSMUSG00000026609	237.882	2.65307	0.470472	5.63917	1.70875e-08	5.42833e-07	Ush2a	usherin [Source:MGI Symbol;Acc:MGI:1341292]
Itgb1	ENSMUSG00000025809	6667.23	-2.13017	0.37799	-5.63551	1.74538e-08	5.53548e-07	Itgb1	Integrin beta-1 [Source:UniProtKB/Swiss-Prot;Acc:P09055]
Lamc2	ENSMUSG00000026479	2226.73	-2.61231	0.463891	-5.63131	1.78848e-08	5.66274e-07	Lamc2	laminin subunit gamma 2 [Source:HGNC Symbol;Acc:HGNC:6493]
Brip1	ENSMUSG00000034329	1688.15	1.78519	0.317053	5.63057	1.79613e-08	5.6775e-07	Brip1	Fanconi anemia group J protein homolog [Source:UniProtKB/Swiss-Prot;Acc:Q5SXJ3]
Mbtps2	ENSMUSG00000046873	280.128	2.27912	0.404824	5.6299	1.80316e-08	5.69027e-07	Mbtps2	Membrane-bound transcription factor site-2 protease [Source:UniProtKB/Swiss-Prot;Acc:Q8CHX6]
Erich3	ENSMUSG00000078161	2735.48	2.029	0.360694	5.62528	1.85212e-08	5.83509e-07	Erich3
Tpi1	ENSMUSG00000023456	25397.9	-1.67363	0.297547	-5.62474	1.85784e-08	5.84346e-07	Tpi1	Triosephosphate isomerase [Source:UniProtKB/Swiss-Prot;Acc:P17751]
Dnajc18	ENSMUSG00000024350	842.685	1.29949	0.231043	5.62445	1.86101e-08	5.84377e-07	Dnajc18	DnaJ homolog subfamily C member 18 [Source:UniProtKB/Swiss-Prot;Acc:Q9CZJ9]
Ckap4	ENSMUSG00000046841	1436.49	-2.28842	0.406916	-5.62381	1.86791e-08	5.85576e-07	Ckap4	Cytoskeleton-associated protein 4 [Source:UniProtKB/Swiss-Prot;Acc:Q8BMK4]
Pgghg	ENSMUSG00000062031	375.544	-2.06016	0.366435	-5.62218	1.88565e-08	5.90164e-07	Pgghg	Protein-glucosylgalactosylhydroxylysine glucosidase [Source:UniProtKB/Swiss-Prot;Acc:Q8BP56]
Irx2	ENSMUSG00000001504	2355.84	1.84105	0.327503	5.62147	1.89336e-08	5.91604e-07	Irx2	Iroquois-class homeodomain protein IRX-2 [Source:UniProtKB/Swiss-Prot;Acc:P81066]
Morn1	ENSMUSG00000029049	963.206	1.83296	0.326184	5.61941	1.91616e-08	5.97747e-07	Morn1	MORN repeat containing 1 [Source:HGNC Symbol;Acc:HGNC:25852]
Clcn4	ENSMUSG00000000605	3000.45	1.4183	0.252412	5.619	1.92068e-08	5.98178e-07	Clcn4	Mus musculus chloride channel, voltage-sensitive 4 (Clcn4), transcript variant 7, mRNA. [Source:RefSeq mRNA;Acc:NM_001357103]
Hnrnph1	ENSMUSG00000007850	4776.21	1.90006	0.338168	5.61868	1.92425e-08	5.9831e-07	Hnrnph1	Mus musculus heteroous nuclear ribonucleoprotein H1 (Hnrnph1), transcript variant 1, mRNA. [Source:RefSeq mRNA;Acc:NM_001347487]
Itgav	ENSMUSG00000027087	1579.49	-2.46373	0.438649	-5.61663	1.94721e-08	6.04461e-07	Itgav	Integrin alpha-V Integrin alpha-V heavy chain Integrin alpha-V light chain [Source:UniProtKB/Swiss-Prot;Acc:P43406]
Gpd2	ENSMUSG00000026827	2775	-1.60766	0.286316	-5.615	1.96561e-08	6.09179e-07	Gpd2	glycerol phosphate dehydrogenase 2, mitochondrial [Source:MGI Symbol;Acc:MGI:99778]
Nudt4	ENSMUSG00000020029	3171.4	-1.10499	0.196825	-5.61407	1.97617e-08	6.11455e-07	Nudt4	Mus musculus nudix (nucleoside diphosphate linked moiety X)-type motif 4 (Nudt4), transcript variant 1, mRNA. [Source:RefSeq mRNA;Acc:NM_001358996]
Edem1	ENSMUSG00000030104	516.642	-2.70344	0.481601	-5.61344	1.9834e-08	6.12695e-07	Edem1	ER degradation-enhancing alpha-mannosidase-like protein 1 [Source:UniProtKB/Swiss-Prot;Acc:Q925U4]
Matk	ENSMUSG00000004933	240.728	2.76672	0.492973	5.61232	1.99634e-08	6.15693e-07	Matk	megakaryocyte-associated tyrosine kinase [Source:HGNC Symbol;Acc:HGNC:6906]
Gsto1	ENSMUSG00000025068	1776.61	-2.36192	0.420874	-5.61194	2.00072e-08	6.16047e-07	Gsto1	Glutathione S-transferase omega-1 [Source:UniProtKB/Swiss-Prot;Acc:O09131]
Itgbl1	ENSMUSG00000032925	699.404	-2.58757	0.461195	-5.61059	2.0164e-08	6.19872e-07	Itgbl1	Integrin beta-like protein 1 [Source:UniProtKB/Swiss-Prot;Acc:Q8VDV0]
Vasn	ENSMUSG00000039646	593.188	-2.60469	0.464426	-5.60841	2.04198e-08	6.26724e-07	Vasn	vasorin [Source:MGI Symbol;Acc:MGI:2177651]
Slc7a14	ENSMUSG00000069072	332.932	2.88816	0.515	5.60808	2.04578e-08	6.26878e-07	Slc7a14	Probable cationic amino acid transporter [Source:UniProtKB/Swiss-Prot;Acc:Q8BXR1]
Sgk3	ENSMUSG00000025915	308.836	-3.47103	0.619436	-5.60353	2.10033e-08	6.41528e-07	Sgk3	serum/glucocorticoid regulated kinase 3 [Source:MGI Symbol;Acc:MGI:2182368]
Zcchc12	ENSMUSG00000036699	2600.4	2.0383	0.36374	5.60373	2.09789e-08	6.41528e-07	Zcchc12	zinc finger, CCHC domain containing 12 [Source:MGI Symbol;Acc:MGI:1919943]
Gm7665	ENSMUSG00000063628	1805.17	-2.67098	0.476831	-5.60152	2.12482e-08	6.47969e-07	Gm7665	predicted pseudogene 7665 [Source:MGI Symbol;Acc:MGI:3645651]
Pdgfd	ENSMUSG00000032006	211.363	-3.80738	0.679864	-5.60022	2.14085e-08	6.5077e-07	Pdgfd	Mus musculus platelet-derived growth factor, D polypeptide (Pdgfd), transcript variant 2, mRNA. [Source:RefSeq mRNA;Acc:NM_001357397]
Tmem189	ENSMUSG00000090213	1094.14	-1.55529	0.277713	-5.60035	2.13922e-08	6.5077e-07	Tmem189	Transmembrane protein 189 [Source:UniProtKB/Swiss-Prot;Acc:Q99LQ7]
Chrna9	ENSMUSG00000029205	2284.26	2.88848	0.515903	5.59889	2.15735e-08	6.54739e-07	Chrna9	cholinergic receptor, nicotinic, alpha polypeptide 9 [Source:MGI Symbol;Acc:MGI:1202403]
Art3	ENSMUSG00000034842	547.531	2.2835	0.407888	5.59836	2.16385e-08	6.55666e-07	Art3	ADP-ribosyltransferase 3 [Source:MGI Symbol;Acc:MGI:1202729]
Irf6	ENSMUSG00000026638	2063.93	-1.70691	0.305077	-5.59502	2.206e-08	6.67378e-07	Irf6	Interferon regulatory factor 6 [Source:UniProtKB/Swiss-Prot;Acc:P97431]
Cpne3	ENSMUSG00000028228	949.933	-2.26446	0.405043	-5.59066	2.26207e-08	6.83253e-07	Cpne3	Copine-3 [Source:UniProtKB/Swiss-Prot;Acc:Q8BT60]
Luc7l3	ENSMUSG00000020863	1740.73	2.61339	0.467513	5.58998	2.27101e-08	6.83781e-07	Luc7l3	Luc7-like protein 3 [Source:UniProtKB/Swiss-Prot;Acc:Q5SUF2]
Shcbp1l	ENSMUSG00000042708	125.554	2.95192	0.528052	5.59021	2.26798e-08	6.83781e-07	Shcbp1l	Testicular spindle-associated protein SHCBP1L [Source:UniProtKB/Swiss-Prot;Acc:Q3TTP0]
Pcgf1	ENSMUSG00000069678	360.11	2.10281	0.376316	5.5879	2.29829e-08	6.90903e-07	Pcgf1	Polycomb group RING finger protein 1 [Source:UniProtKB/Swiss-Prot;Acc:Q8R023]
Osbpl10	ENSMUSG00000040875	176.227	-2.85016	0.510175	-5.58663	2.31516e-08	6.94877e-07	Osbpl10	Oxysterol-binding protein-related protein 10 [Source:UniProtKB/Swiss-Prot;Acc:S4R1M9]
Bmpr2	ENSMUSG00000067336	719.187	1.97054	0.352976	5.58264	2.36895e-08	7.09903e-07	Bmpr2	Bone morphotic protein receptor type-2 [Source:UniProtKB/Swiss-Prot;Acc:O35607]
Rcn3	ENSMUSG00000019539	662.263	-2.11833	0.379506	-5.58181	2.38023e-08	7.12161e-07	Rcn3	Mus musculus reticulocalbin 3, EF-hand calcium binding domain (Rcn3), transcript variant 2, mRNA. [Source:RefSeq mRNA;Acc:NM_001355045]
Hsp90b1	ENSMUSG00000020048	10763	1.1981	0.21466	5.58139	2.38607e-08	7.12788e-07	Hsp90b1	heat shock protein 90, beta (Grp94), member 1 [Source:MGI Symbol;Acc:MGI:98817]
Hist1h1c	ENSMUSG00000036181	240.112	2.27643	0.40793	5.58045	2.39895e-08	7.1551e-07	Hist1h1c	histone cluster 1, H1c [Source:MGI Symbol;Acc:MGI:1931526]
Car14	ENSMUSG00000038526	401.429	-2.93777	0.526541	-5.57938	2.41375e-08	7.18335e-07	Car14	Mus musculus carbonic anhydrase 14 (Car14), transcript variant 2, mRNA. [Source:RefSeq mRNA;Acc:NM_001355750]
Amn1	ENSMUSG00000068250	544.322	1.36991	0.245537	5.57922	2.41597e-08	7.18335e-07	Amn1	antagonist of mitotic exit network 1 [Source:MGI Symbol;Acc:MGI:2442933]
Rab24	ENSMUSG00000034789	1774.53	1.57802	0.282858	5.57883	2.42141e-08	7.1883e-07	Rab24	RAB24, member RAS oncogene family [Source:MGI Symbol;Acc:MGI:105065]
Myo1c	ENSMUSG00000017774	975.362	-3.19306	0.5724	-5.57838	2.42762e-08	7.19552e-07	Myo1c	Unconventional myosin-Ic [Source:UniProtKB/Swiss-Prot;Acc:Q9WTI7]
Elk3	ENSMUSG00000008398	360.683	-2.31133	0.414438	-5.57703	2.44659e-08	7.24046e-07	Elk3	ETS domain-containing protein Elk-3 [Source:UniProtKB/Swiss-Prot;Acc:P41971]
Fth1	ENSMUSG00000024661	51768	-1.93564	0.347113	-5.5764	2.45545e-08	7.25539e-07	Fth1	Ferritin heavy chain Ferritin heavy chain, N-terminally processed [Source:UniProtKB/Swiss-Prot;Acc:P09528]
Gm17936	ENSMUSG00000106664	252.221	-3.31658	0.594972	-5.57435	2.48463e-08	7.33022e-07	Gm17936	predicted gene, 17936 [Source:MGI Symbol;Acc:MGI:5010121]
B4galt5	ENSMUSG00000017929	2477.4	1.80112	0.323199	5.57279	2.50689e-08	7.38446e-07	B4galt5	Beta-1,4-galactosyltransferase 5 [Source:UniProtKB/Swiss-Prot;Acc:Q9JMK0]
Tra2a	ENSMUSG00000029817	841.825	2.1771	0.390691	5.57244	2.51192e-08	7.38784e-07	Tra2a	transformer 2 alpha [Source:MGI Symbol;Acc:MGI:1933972]
Cfap206	ENSMUSG00000028294	1288.65	2.02146	0.362804	5.57176	2.52176e-08	7.40532e-07	Cfap206	Mus musculus cilia and flagella associated protein 206 (Cfap206), transcript variant 1, mRNA. [Source:RefSeq mRNA;Acc:NM_001347062]
Scube3	ENSMUSG00000038677	160.895	-3.08278	0.553394	-5.57068	2.53746e-08	7.43995e-07	Scube3	Signal peptide, CUB and EGF-like domain-containing protein 3 [Source:UniProtKB/Swiss-Prot;Acc:Q66PY1]
Pdlim4	ENSMUSG00000020388	776.724	-2.88464	0.518001	-5.56879	2.56509e-08	7.50939e-07	Pdlim4	PDZ and LIM domain protein 4 [Source:UniProtKB/Swiss-Prot;Acc:P70271]
Sqor	ENSMUSG00000005803	161.257	-3.55512	0.638462	-5.56825	2.57305e-08	7.52113e-07	Sqor	Sulfide:quinone oxidoreductase, mitochondrial [Source:UniProtKB/Swiss-Prot;Acc:Q9R112]
Cblc	ENSMUSG00000040525	438.457	-2.41727	0.434161	-5.56768	2.58158e-08	7.52295e-07	Cblc	E3 ubiquitin-protein ligase CBL-C [Source:UniProtKB/Swiss-Prot;Acc:Q80XL1]
Osbpl1a	ENSMUSG00000044252	2343.03	1.25712	0.225781	5.56789	2.57839e-08	7.52295e-07	Osbpl1a	Oxysterol-binding protein-related protein 1 [Source:UniProtKB/Swiss-Prot;Acc:Q91XL9]
Cln6	ENSMUSG00000032245	848.693	1.59177	0.286373	5.55838	2.72294e-08	7.92276e-07	Cln6	ceroid-lipofuscinosis, neuronal 6 [Source:MGI Symbol;Acc:MGI:2159324]
Limd2	ENSMUSG00000040699	653.979	-2.13021	0.3834	-5.5561	2.75865e-08	8.01441e-07	Limd2	Mus musculus LIM domain containing 2 (Limd2), transcript variant 3, mRNA. [Source:RefSeq mRNA;Acc:NM_001356459]
Cers2	ENSMUSG00000015714	4414.11	-2.49707	0.44952	-5.55497	2.7766e-08	8.05425e-07	Cers2	Ceramide synthase 2 [Source:UniProtKB/Swiss-Prot;Acc:Q924Z4]
Pla2g3	ENSMUSG00000034579	146.787	2.58733	0.465798	5.55461	2.78227e-08	8.05841e-07	Pla2g3	phospholipase A2, group III [Source:MGI Symbol;Acc:MGI:2444945]
Mkrn2os	ENSMUSG00000068011	2848.46	2.59297	0.466848	5.5542	2.78881e-08	8.06507e-07	Mkrn2os	MKRN2 opposite strand [Source:HGNC Symbol;Acc:HGNC:40375]
Nras	ENSMUSG00000027852	1431.9	-1.38725	0.250407	-5.53998	3.02508e-08	8.7351e-07	Nras	neuroblastoma ras oncogene [Source:MGI Symbol;Acc:MGI:97376]
Myd88	ENSMUSG00000032508	832.834	-1.54242	0.278448	-5.53933	3.03622e-08	8.74771e-07	Myd88	myeloid differentiation primary response gene 88 [Source:MGI Symbol;Acc:MGI:108005]
Dner	ENSMUSG00000036766	2167.38	2.41306	0.435634	5.5392	3.03864e-08	8.74771e-07	Dner	Delta and Notch-like epidermal growth factor-related receptor [Source:UniProtKB/Swiss-Prot;Acc:Q8JZM4]
Serpini1	ENSMUSG00000027834	183.487	2.24632	0.405583	5.53849	3.05099e-08	8.76999e-07	Serpini1	serine (or cysteine) peptidase inhibitor, clade I, member 1 [Source:MGI Symbol;Acc:MGI:1194506]
Shank1	ENSMUSG00000038738	93.6751	3.71014	0.669966	5.5378	3.06287e-08	8.79086e-07	Shank1	SH3 and multiple ankyrin repeat domains protein 1 [Source:UniProtKB/Swiss-Prot;Acc:D3YZU1]
Atp6v0a2	ENSMUSG00000038023	1141.2	-2.36626	0.427451	-5.53573	3.09929e-08	8.88198e-07	Atp6v0a2	V-type proton ATPase 116 kDa subunit a isoform 2 [Source:UniProtKB/Swiss-Prot;Acc:P15920]
Pon2	ENSMUSG00000032667	1638.6	-1.4767	0.266811	-5.53464	3.11866e-08	8.92407e-07	Pon2	Serum paraoxonase/arylesterase 2 [Source:UniProtKB/Swiss-Prot;Acc:Q62086]
Bbof1	ENSMUSG00000057265	332.577	2.56517	0.463554	5.5337	3.13553e-08	8.95887e-07	Bbof1	Basal body-orientation factor 1 [Source:UniProtKB/Swiss-Prot;Acc:Q3V079]
Aldh1a2	ENSMUSG00000013584	650.154	-5.26018	0.950867	-5.53198	3.16642e-08	9.02004e-07	Aldh1a2	Retinal dehydrogenase 2 [Source:UniProtKB/Swiss-Prot;Acc:Q62148]
Esd	ENSMUSG00000021996	11682.1	-1.59136	0.287658	-5.53214	3.16351e-08	9.02004e-07	Esd	S-formylglutathione hydrolase [Source:UniProtKB/Swiss-Prot;Acc:Q9R0P3]
Smpd1	ENSMUSG00000037049	1565.98	-1.78878	0.323482	-5.52977	3.20651e-08	9.12059e-07	Smpd1	sphingomyelin phosphodiesterase 1, acid lysosomal [Source:MGI Symbol;Acc:MGI:98325]
Rbfox3	ENSMUSG00000025576	285.757	2.57301	0.465337	5.52935	3.21424e-08	9.12891e-07	Rbfox3	RNA binding 3 [Source:UniProtKB/Swiss-Prot;Acc:Q8BIF2]
Abl2	ENSMUSG00000026596	594.216	2.187	0.395583	5.52854	3.22911e-08	9.1575e-07	Abl2	v-abl Abelson murine leukemia viral oncogene 2 (arg, Abelson-related gene) [Source:MGI Symbol;Acc:MGI:87860]
Rdh12	ENSMUSG00000021123	702.593	2.34094	0.423553	5.52692	3.25908e-08	9.21502e-07	Rdh12	Retinol dehydrogenase 12 [Source:UniProtKB/Swiss-Prot;Acc:Q8BYK4]
Amd1	ENSMUSG00000075232	2430.34	-1.69263	0.306243	-5.52709	3.25594e-08	9.21502e-07	Amd1	S-adenosylmethionine decarboxylase proenzyme 1 S-adenosylmethionine decarboxylase 1 alpha chain S-adenosylmethionine decarboxylase 1 beta chain [Source:UniProtKB/Swiss-Prot;Acc:P0DMN7]
Negr1	ENSMUSG00000040037	412.899	2.3472	0.424916	5.52391	3.31537e-08	9.36026e-07	Negr1	neuronal growth regulator 1 [Source:MGI Symbol;Acc:MGI:2444846]
Rab3d	ENSMUSG00000019066	374.761	-2.65536	0.480786	-5.52295	3.3335e-08	9.39751e-07	Rab3d	RAB3D, member RAS oncogene family [Source:MGI Symbol;Acc:MGI:97844]
Agpat2	ENSMUSG00000026922	432.842	-2.97691	0.539105	-5.52194	3.35272e-08	9.43771e-07	Agpat2	1-acylglycerol-3-phosphate O-acyltransferase 2 (lysophosphatidic acid acyltransferase, beta) [Source:MGI Symbol;Acc:MGI:1914762]
Pcdh7	ENSMUSG00000029108	590.018	2.47561	0.448925	5.51453	3.49713e-08	9.82969e-07	Pcdh7	protocadherin 7 [Source:MGI Symbol;Acc:MGI:1860487]
Gnai2	ENSMUSG00000032562	9997.37	-1.07224	0.194558	-5.51117	3.56453e-08	1.00043e-06	Gnai2	guanine nucleotide binding protein (G protein), alpha inhibiting 2 [Source:MGI Symbol;Acc:MGI:95772]
Cdyl	ENSMUSG00000059288	202.108	-2.37288	0.430624	-5.51033	3.5817e-08	1.00377e-06	Cdyl	Chromodomain Y-like protein [Source:UniProtKB/Swiss-Prot;Acc:Q9WTK2]
Htra3	ENSMUSG00000029096	310.164	-2.31207	0.420126	-5.50328	3.72795e-08	1.04322e-06	Htra3	Serine protease HTRA3 [Source:UniProtKB/Swiss-Prot;Acc:Q9D236]
Sez6l2	ENSMUSG00000030683	54.9431	3.07833	0.55951	5.50183	3.75871e-08	1.05029e-06	Sez6l2	Seizure 6-like protein 2 [Source:UniProtKB/Swiss-Prot;Acc:Q4V9Z5]
Krt8-ps	ENSMUSG00000109325	1275.53	-3.47929	0.632504	-5.50083	3.78014e-08	1.05473e-06	Krt8-ps	keratin 8, pseudogene [Source:MGI Symbol;Acc:MGI:3779503]
Lats2	ENSMUSG00000021959	466.959	-3.52634	0.641164	-5.49991	3.79994e-08	1.0587e-06	Lats2	Serine/threonine-protein kinase LATS2 [Source:UniProtKB/Swiss-Prot;Acc:Q7TSJ6]
Zc3h13	ENSMUSG00000022000	1074.67	2.28747	0.416112	5.49726	3.8574e-08	1.07157e-06	Zc3h13	zinc finger CCCH type containing 13 [Source:MGI Symbol;Acc:MGI:1914552]
Polr3gl	ENSMUSG00000028104	449.813	1.99048	0.362069	5.49751	3.85187e-08	1.07157e-06	Polr3gl	DNA-directed RNA polymerase III subunit RPC7-like [Source:UniProtKB/Swiss-Prot;Acc:Q8R0C0]
Mboat1	ENSMUSG00000038732	900.64	-2.19529	0.399395	-5.49653	3.87343e-08	1.07445e-06	Mboat1	membrane bound O-acyltransferase domain containing 1 [Source:MGI Symbol;Acc:MGI:2387184]
Ucp2	ENSMUSG00000033685	3027.55	-2.1431	0.390023	-5.49481	3.91141e-08	1.08341e-06	Ucp2	uncoupling protein 2 (mitochondrial, proton carrier) [Source:MGI Symbol;Acc:MGI:109354]
Tectb	ENSMUSG00000024979	1332.43	-2.96248	0.539171	-5.49452	3.91781e-08	1.08361e-06	Tectb	tectorin beta [Source:MGI Symbol;Acc:MGI:109574]
Steap3	ENSMUSG00000026389	504.433	-2.53012	0.460999	-5.48834	4.05725e-08	1.12054e-06	Steap3	STEAP family member 3 [Source:MGI Symbol;Acc:MGI:1915678]
Rgs19	ENSMUSG00000002458	297.77	-8.14032	1.48491	-5.48203	4.20478e-08	1.1596e-06	Rgs19	regulator of G-protein signaling 19 [Source:MGI Symbol;Acc:MGI:1915153]
Brd3	ENSMUSG00000026918	1383.66	1.45737	0.265898	5.48092	4.23119e-08	1.1652e-06	Brd3	Bromodomain-containing protein 3 [Source:UniProtKB/Swiss-Prot;Acc:Q8K2F0]
Cabp1	ENSMUSG00000029544	189.916	1.9128	0.349077	5.47958	4.26325e-08	1.17064e-06	Cabp1	Calcium-binding protein 1 [Source:UniProtKB/Swiss-Prot;Acc:Q9JLK7]
Slc16a2	ENSMUSG00000033965	513.224	-3.35151	0.611611	-5.47981	4.25784e-08	1.17064e-06	Slc16a2	solute carrier family 16 (monocarboxylic acid transporters), member 2 [Source:MGI Symbol;Acc:MGI:1203732]
Ly6h	ENSMUSG00000022577	111.56	3.3378	0.609955	5.4722	4.44476e-08	1.21872e-06	Ly6h	Lymphocyte antigen 6H [Source:UniProtKB/Swiss-Prot;Acc:Q9WUC3]
Acadsb	ENSMUSG00000030861	1214.39	-1.68986	0.30887	-5.4711	4.47248e-08	1.22456e-06	Acadsb	acyl-Coenzyme A dehydrogenase, short/branched chain [Source:MGI Symbol;Acc:MGI:1914135]
Tmcc3	ENSMUSG00000020023	1651.75	-2.27996	0.417049	-5.46688	4.58026e-08	1.25227e-06	Tmcc3	Transmembrane and coiled-coil domain protein 3 [Source:UniProtKB/Swiss-Prot;Acc:Q8R310]
Ldlrap1	ENSMUSG00000037295	672.557	-1.89614	0.346936	-5.46538	4.61907e-08	1.26107e-06	Ldlrap1	low density lipoprotein receptor adaptor protein 1 [Source:MGI Symbol;Acc:MGI:2140175]
Tyro3	ENSMUSG00000027298	1009.13	-1.98888	0.363946	-5.46476	4.63545e-08	1.26372e-06	Tyro3	TYRO3 protein tyrosine kinase 3 [Source:MGI Symbol;Acc:MGI:104294]
Tekt1	ENSMUSG00000020799	3582.68	2.07354	0.379509	5.46375	4.66178e-08	1.26908e-06	Tekt1	Tektin-1 [Source:UniProtKB/Swiss-Prot;Acc:Q9DAJ2]
Gm13365	ENSMUSG00000082632	114.56	-2.43303	0.445441	-5.46207	4.70628e-08	1.27937e-06	Gm13365	predicted gene 13365 [Source:MGI Symbol;Acc:MGI:3651225]
Tgfbr1	ENSMUSG00000007613	398.576	-3.37837	0.618957	-5.45816	4.81083e-08	1.30593e-06	Tgfbr1	transforming growth factor, beta receptor I [Source:MGI Symbol;Acc:MGI:98728]
Ankrd17	ENSMUSG00000055204	1319.05	1.46008	0.26769	5.45435	4.91521e-08	1.33073e-06	Ankrd17	Ankyrin repeat domain-containing protein 17 [Source:UniProtKB/Swiss-Prot;Acc:Q99NH0]
Cys1	ENSMUSG00000062563	358.877	2.22716	0.40833	5.45431	4.91621e-08	1.33073e-06	Cys1	cystin 1 [Source:HGNC Symbol;Acc:HGNC:18525]
Pdcd6ip	ENSMUSG00000032504	3143.89	-1.80843	0.331645	-5.45293	4.95474e-08	1.33736e-06	Pdcd6ip	Programmed cell death 6-interacting protein [Source:UniProtKB/Swiss-Prot;Acc:Q9WU78]
Paqr9	ENSMUSG00000064225	382.338	2.46119	0.451343	5.45304	4.95162e-08	1.33736e-06	Paqr9	Membrane progesterone receptor epsilon [Source:UniProtKB/Swiss-Prot;Acc:Q6TCG2]
Cntln	ENSMUSG00000038070	268.134	2.69762	0.49493	5.45051	5.02246e-08	1.35372e-06	Cntln	Centlein [Source:UniProtKB/Swiss-Prot;Acc:A2AM05]
Dek	ENSMUSG00000021377	2899.68	1.72067	0.315745	5.44956	5.04956e-08	1.3591e-06	Dek	Protein DEK [Source:UniProtKB/Swiss-Prot;Acc:Q7TNV0]
Slc24a3	ENSMUSG00000063873	962.389	-2.57737	0.473213	-5.44653	5.13605e-08	1.38042e-06	Slc24a3	solute carrier family 24 (sodium/potassium/calcium exchanger), member 3 [Source:MGI Symbol;Acc:MGI:2137513]
Diablo	ENSMUSG00000029433	3170.46	1.68077	0.30863	5.4459	5.15448e-08	1.38342e-06	Diablo	Diablo homolog, mitochondrial [Source:UniProtKB/Swiss-Prot;Acc:Q9JIQ3]
Pter	ENSMUSG00000026730	92.6712	-8.45556	1.55324	-5.44382	5.21494e-08	1.39768e-06	Pter	Phosphotriesterase-related protein [Source:UniProtKB/Swiss-Prot;Acc:Q60866]
Arnt2	ENSMUSG00000015709	294.931	-4.76991	0.876247	-5.44357	5.2223e-08	1.39768e-06	Arnt2	Aryl hydrocarbon receptor nuclear translocator 2 [Source:UniProtKB/Swiss-Prot;Acc:Q61324]
Eif5b	ENSMUSG00000026083	2792.23	2.49429	0.458412	5.44115	5.29382e-08	1.41483e-06	Eif5b	Eukaryotic translation initiation factor 5B [Source:UniProtKB/Swiss-Prot;Acc:Q05D44]
Trdn	ENSMUSG00000019787	554.412	2.84479	0.523169	5.4376	5.40021e-08	1.44124e-06	Trdn	Triadin [Source:UniProtKB/Swiss-Prot;Acc:E9Q9K5]
Ppp1r9a	ENSMUSG00000032827	251.589	2.45476	0.451595	5.43575	5.45655e-08	1.45424e-06	Ppp1r9a	protein phosphatase 1, regulatory (inhibitor) subunit 9A [Source:MGI Symbol;Acc:MGI:2442401]
Srxn1	ENSMUSG00000032802	10862.8	-1.98836	0.365967	-5.43316	5.53658e-08	1.47351e-06	Srxn1	sulfiredoxin 1 [Source:HGNC Symbol;Acc:HGNC:16132]
Adgre5	ENSMUSG00000002885	321.016	-3.66008	0.6739	-5.43119	5.59792e-08	1.4848e-06	Adgre5	adhesion G protein-coupled receptor E5 [Source:MGI Symbol;Acc:MGI:1347095]
Smim5	ENSMUSG00000048442	908.435	2.41167	0.444032	5.43129	5.5948e-08	1.4848e-06	Smim5	Small integral membrane protein 5 [Source:UniProtKB/Swiss-Prot;Acc:Q8BT42]
Kctd14	ENSMUSG00000051727	79.805	-4.53972	0.835883	-5.43105	5.60243e-08	1.4848e-06	Kctd14
Ubash3b	ENSMUSG00000032020	2251.73	1.16938	0.215357	5.42995	5.63691e-08	1.49186e-06	Ubash3b	ubiquitin associated and SH3 domain containing, B [Source:MGI Symbol;Acc:MGI:1920078]
Slc2a1	ENSMUSG00000028645	7660.99	-1.72627	0.318034	-5.42795	5.70058e-08	1.50662e-06	Slc2a1	solute carrier family 2 (facilitated glucose transporter), member 1 [Source:MGI Symbol;Acc:MGI:95755]
Bspry	ENSMUSG00000028392	1148.4	-2.03968	0.375977	-5.42502	5.7949e-08	1.52942e-06	Bspry	B box and SPRY domain-containing protein [Source:UniProtKB/Swiss-Prot;Acc:Q80YW5]
Agfg2	ENSMUSG00000029722	1327.31	0.97344	0.179449	5.42461	5.80804e-08	1.53076e-06	Agfg2	Arf-GAP domain and FG repeat-containing protein 2 [Source:UniProtKB/Swiss-Prot;Acc:Q80WC7]
Lgals9	ENSMUSG00000001123	1032.08	-2.37874	0.438676	-5.42253	5.87612e-08	1.54657e-06	Lgals9	Galectin-9 [Source:UniProtKB/Swiss-Prot;Acc:O08573]
Cotl1	ENSMUSG00000031827	782.611	-2.96266	0.546401	-5.42214	5.88906e-08	1.54783e-06	Cotl1	Coactosin-like protein [Source:UniProtKB/Swiss-Prot;Acc:Q9CQI6]
Smc6	ENSMUSG00000020608	1097.24	1.63052	0.300966	5.41762	6.03971e-08	1.58524e-06	Smc6	Structural maintenance of chromosomes protein 6 [Source:UniProtKB/Swiss-Prot;Acc:Q924W5]
Cmtm3	ENSMUSG00000031875	1059.87	-1.7143	0.316913	-5.40937	6.32457e-08	1.65567e-06	Cmtm3	CKLF-like MARVEL transmembrane domain-containing protein 3 [Source:UniProtKB/Swiss-Prot;Acc:Q99LJ5]
Dock10	ENSMUSG00000038608	493.536	2.1697	0.401104	5.40933	6.32618e-08	1.65567e-06	Dock10	dedicator of cytokinesis 10 [Source:HGNC Symbol;Acc:HGNC:23479]
Srrm3	ENSMUSG00000039860	258.035	2.81599	0.520602	5.4091	6.33415e-08	1.65567e-06	Srrm3	Serine/arginine repetitive matrix protein 3 [Source:UniProtKB/Swiss-Prot;Acc:Q80WV7]
Mn1	ENSMUSG00000070576	767.047	2.81455	0.520381	5.40864	6.35042e-08	1.65764e-06	Mn1	Transcriptional activator MN1 [Source:UniProtKB/Swiss-Prot;Acc:D3YWE6]
Tnnt3	ENSMUSG00000061723	100.789	3.57928	0.662298	5.40433	6.50529e-08	1.69574e-06	Tnnt3	troponin T3, skeletal, fast [Source:MGI Symbol;Acc:MGI:109550]
Phldb1	ENSMUSG00000048537	294.553	-2.94028	0.544165	-5.40329	6.54289e-08	1.70321e-06	Phldb1	Pleckstrin homology-like domain family B member 1 [Source:UniProtKB/Swiss-Prot;Acc:Q6PDH0]
Tmem55a	ENSMUSG00000028221	2487.07	-1.71806	0.318014	-5.40245	6.57353e-08	1.70652e-06	Tmem55a	transmembrane protein 55A [Source:MGI Symbol;Acc:MGI:1919769]
Ifit3	ENSMUSG00000074896	4308.74	-2.94646	0.545393	-5.40246	6.57326e-08	1.70652e-06	Ifit3	Interferon-induced protein with tetratricopeptide repeats 3 [Source:UniProtKB/Swiss-Prot;Acc:Q64345]
Cd9	ENSMUSG00000030342	22724.9	-2.1552	0.39906	-5.4007	6.63808e-08	1.72093e-06	Cd9	CD9 antigen [Source:UniProtKB/Swiss-Prot;Acc:P40240]
Sox9	ENSMUSG00000000567	4251.33	-1.75977	0.325899	-5.39974	6.67363e-08	1.72779e-06	Sox9	Transcription factor SOX-9 [Source:UniProtKB/Swiss-Prot;Acc:Q04887]
P2rx2	ENSMUSG00000029503	3986.81	-2.03126	0.376307	-5.39788	6.74329e-08	1.74345e-06	P2rx2	P2X purinoceptor 2 [Source:UniProtKB/Swiss-Prot;Acc:Q8K3P1]
Naa16	ENSMUSG00000022020	407.745	1.92	0.355789	5.39646	6.79669e-08	1.75371e-06	Naa16	N-alpha-acetyltransferase 16, NatA auxiliary subunit [Source:UniProtKB/Swiss-Prot;Acc:Q9DBB4]
Tax1bp3	ENSMUSG00000040158	846.914	-2.23506	0.414181	-5.39634	6.80142e-08	1.75371e-06	Tax1bp3	Tax1-binding protein 3 [Source:UniProtKB/Swiss-Prot;Acc:Q9DBG9]
Atrx	ENSMUSG00000031229	1805.85	2.16855	0.401943	5.39515	6.84655e-08	1.76296e-06	Atrx	Transcriptional regulator ATRX [Source:UniProtKB/Swiss-Prot;Acc:Q61687]
Misp	ENSMUSG00000035852	773.458	-2.14836	0.398255	-5.39444	6.87359e-08	1.76753e-06	Misp	Mitotic interactor and substrate of PLK1 [Source:UniProtKB/Swiss-Prot;Acc:Q9D279]
Il11ra1	ENSMUSG00000073889	1021.4	-2.01734	0.373984	-5.3942	6.88289e-08	1.76754e-06	Il11ra1	Interleukin-11 receptor subunit alpha-1 [Source:UniProtKB/Swiss-Prot;Acc:Q64385]
Snx10	ENSMUSG00000038301	324.284	-2.67093	0.495298	-5.39257	6.94565e-08	1.78125e-06	Snx10	sorting nexin 10 [Source:MGI Symbol;Acc:MGI:1919232]
Adcy9	ENSMUSG00000005580	231.868	2.82323	0.523642	5.39153	6.98592e-08	1.78882e-06	Adcy9	Adenylate cyclase type 9 [Source:UniProtKB/Swiss-Prot;Acc:P51830]
Pla2g5	ENSMUSG00000041193	498.206	-2.97043	0.550964	-5.39133	6.99397e-08	1.78882e-06	Pla2g5	phospholipase A2, group V [Source:MGI Symbol;Acc:MGI:101899]
Chrnb1	ENSMUSG00000041189	1244.87	-1.98538	0.368392	-5.38932	7.07238e-08	1.80645e-06	Chrnb1	cholinergic receptor, nicotinic, beta polypeptide 1 (muscle) [Source:MGI Symbol;Acc:MGI:87890]
Ppig	ENSMUSG00000042133	2147.07	1.96398	0.364446	5.38896	7.08652e-08	1.80763e-06	Ppig	Peptidyl-prolyl cis-trans isomerase G [Source:UniProtKB/Swiss-Prot;Acc:A2AR02]
Slc9a2	ENSMUSG00000026062	1099.22	-2.39606	0.444954	-5.38497	7.24548e-08	1.84571e-06	Slc9a2	solute carrier family 9 (sodium/hydrogen exchanger), member 2 [Source:MGI Symbol;Acc:MGI:105075]
Cfap54	ENSMUSG00000020014	320.512	2.7588	0.512443	5.38362	7.3004e-08	1.85721e-06	Cfap54	Mus musculus cilia and flagella associated protein 54 (Cfap54), mRNA. [Source:RefSeq mRNA;Acc:NM_001347060]
2310022B05Rik	ENSMUSG00000031983	570.331	-2.15647	0.400657	-5.38233	7.35269e-08	1.86599e-06	2310022B05Rik	Uncharacterized [Source:UniProtKB/Swiss-Prot;Acc:Q8C3W1]
Numbl	ENSMUSG00000063160	325.658	-2.99621	0.556679	-5.38229	7.35451e-08	1.86599e-06	Numbl	Numb-like protein [Source:UniProtKB/Swiss-Prot;Acc:O08919]
Tspan18	ENSMUSG00000027217	96.8718	-4.38786	0.81546	-5.38083	7.41422e-08	1.87863e-06	Tspan18	Tetraspanin-18 [Source:UniProtKB/Swiss-Prot;Acc:Q80WR1]
Gprc5c	ENSMUSG00000051043	605.143	-3.30394	0.614281	-5.37855	7.50881e-08	1.90007e-06	Gprc5c	G protein-coupled receptor, family C, group 5, member C [Source:MGI Symbol;Acc:MGI:1917605]
2010007H06Rik	ENSMUSG00000044694	228.191	2.87661	0.53499	5.37695	7.576e-08	1.91453e-06	2010007H06Rik	RIKEN cDNA 2010007H06 gene [Source:MGI Symbol;Acc:MGI:1917099]
Ltbr	ENSMUSG00000030339	1257.1	-1.70619	0.317415	-5.37526	7.64742e-08	1.93001e-06	Ltbr	Tumor necrosis factor receptor superfamily member 3 [Source:UniProtKB/Swiss-Prot;Acc:P50284]
Trim2	ENSMUSG00000027993	2174.23	-1.61976	0.301365	-5.37475	7.66877e-08	1.93283e-06	Trim2	tripartite motif-containing 2 [Source:MGI Symbol;Acc:MGI:1933163]
Prrc1	ENSMUSG00000024594	936.86	-1.33916	0.249255	-5.37266	7.75852e-08	1.95287e-06	Prrc1	Protein PRRC1 [Source:UniProtKB/Swiss-Prot;Acc:Q3UPH1]
Nipal4	ENSMUSG00000020411	262.614	-4.02256	0.749403	-5.36769	7.97518e-08	2.00475e-06	Nipal4	Magnesium transporter NIPA4 [Source:UniProtKB/Swiss-Prot;Acc:Q8BZF2]
Hexdc	ENSMUSG00000039307	124.064	2.82715	0.526899	5.36564	8.06623e-08	2.02496e-06	Hexdc	Hexosaminidase D [Source:UniProtKB/Swiss-Prot;Acc:Q3U4H6]
Kif2a	ENSMUSG00000021693	681.12	2.04281	0.38074	5.36536	8.07876e-08	2.02544e-06	Kif2a	Kinesin-like protein KIF2A [Source:UniProtKB/Swiss-Prot;Acc:P28740]
Espn	ENSMUSG00000028943	19441.9	2.17134	0.404875	5.36298	8.18588e-08	2.04959e-06	Espn	Espin [Source:UniProtKB/Swiss-Prot;Acc:Q9ET47]
Vti1a	ENSMUSG00000024983	686.289	-1.49738	0.279292	-5.36133	8.26117e-08	2.06573e-06	Vti1a	vesicle transport through interaction with t-SNAREs 1A [Source:MGI Symbol;Acc:MGI:1855699]
Ccnd1	ENSMUSG00000070348	933.696	-2.48691	0.464009	-5.35961	8.34024e-08	2.08276e-06	Ccnd1	G1/S-specific cyclin-D1 [Source:UniProtKB/Swiss-Prot;Acc:P25322]
Nos3	ENSMUSG00000028978	178.192	2.42289	0.452118	5.35898	8.3691e-08	2.08723e-06	Nos3	Nitric oxide synthase, endothelial [Source:UniProtKB/Swiss-Prot;Acc:P70313]
Fam107a	ENSMUSG00000021750	5216.81	-2.31148	0.43155	-5.35622	8.49788e-08	2.11657e-06	Fam107a	family with sequence similarity 107 member A [Source:HGNC Symbol;Acc:HGNC:30827]
Chgb	ENSMUSG00000027350	443.78	2.91606	0.544563	5.35486	8.56226e-08	2.12929e-06	Chgb	chromogranin B [Source:MGI Symbol;Acc:MGI:88395]
Srek1	ENSMUSG00000032621	1144.13	1.38371	0.258412	5.35467	8.57132e-08	2.12929e-06	Srek1	Splicing regulatory glutamine/lysine-rich protein 1 [Source:UniProtKB/Swiss-Prot;Acc:Q8BZX4]
Cd68	ENSMUSG00000018774	2001.47	-2.58709	0.483673	-5.34885	8.85146e-08	2.19602e-06	Cd68	Macrosialin [Source:UniProtKB/Swiss-Prot;Acc:P31996]
Gng7	ENSMUSG00000048240	481.724	-2.78864	0.522054	-5.34168	9.20899e-08	2.28174e-06	Gng7	guanine nucleotide binding protein (G protein), gamma 7 [Source:MGI Symbol;Acc:MGI:95787]
Cyp39a1	ENSMUSG00000023963	313.403	-2.44253	0.45739	-5.34014	9.28764e-08	2.29824e-06	Cyp39a1	24-hydroxycholesterol 7-alpha-hydroxylase [Source:UniProtKB/Swiss-Prot;Acc:Q9JKJ9]
Car2	ENSMUSG00000027562	3063.58	-1.89821	0.355513	-5.33935	9.32786e-08	2.30519e-06	Car2	Mus musculus carbonic anhydrase 2 (Car2), transcript variant 2, mRNA. [Source:RefSeq mRNA;Acc:NM_001357334]
Cdcp1	ENSMUSG00000035498	300.011	-2.40785	0.45106	-5.3382	9.38736e-08	2.31689e-06	Cdcp1	CUB domain-containing protein 1 [Source:UniProtKB/Swiss-Prot;Acc:Q5U462]
Vill	ENSMUSG00000038775	359.784	-2.81194	0.526791	-5.33786	9.40483e-08	2.31819e-06	Vill	villin-like [Source:MGI Symbol;Acc:MGI:1201781]
Srsf5	ENSMUSG00000021134	4298.26	2.31859	0.434477	5.3365	9.47587e-08	2.33268e-06	Srsf5	serine/arginine-rich splicing factor 5 [Source:MGI Symbol;Acc:MGI:98287]
Mapt	ENSMUSG00000018411	1563.37	1.7448	0.326995	5.33586	9.50916e-08	2.33785e-06	Mapt	Microtubule-associated protein tau [Source:UniProtKB/Swiss-Prot;Acc:P10637]
Fkbp11	ENSMUSG00000003355	739.902	2.46582	0.462233	5.33458	9.57637e-08	2.3412e-06	Fkbp11	Peptidyl-prolyl cis-trans isomerase FKBP11 [Source:UniProtKB/Swiss-Prot;Acc:Q9D1M7]
Fbxo32	ENSMUSG00000022358	4871.38	1.53243	0.287272	5.33443	9.58428e-08	2.3412e-06	Fbxo32	F-box only protein 32 [Source:UniProtKB/Swiss-Prot;Acc:Q9CPU7]
Zmat3	ENSMUSG00000027663	820.727	1.70459	0.319516	5.3349	9.55977e-08	2.3412e-06	Zmat3	zinc finger matrin type 3 [Source:MGI Symbol;Acc:MGI:1195270]
Ift74	ENSMUSG00000028576	2907.64	2.01305	0.377339	5.33486	9.56158e-08	2.3412e-06	Ift74	Intraflagellar transport [Source:UniProtKB/Swiss-Prot;Acc:Q8BKE9]
Sfn	ENSMUSG00000047281	1592.61	-2.29423	0.430037	-5.33495	9.5569e-08	2.3412e-06	Sfn	stratifin [Source:MGI Symbol;Acc:MGI:1891831]
Dnajc9	ENSMUSG00000021811	1344.69	1.34314	0.251809	5.33394	9.61026e-08	2.34453e-06	Dnajc9	DnaJ homolog subfamily C member 9 [Source:UniProtKB/Swiss-Prot;Acc:Q91WN1]
Rsph9	ENSMUSG00000023966	2529.58	2.10738	0.395149	5.33312	9.65376e-08	2.34948e-06	Rsph9	Radial spoke head [Source:UniProtKB/Swiss-Prot;Acc:Q9D9V4]
Me3	ENSMUSG00000030621	297.189	-3.28378	0.615736	-5.3331	9.65524e-08	2.34948e-06	Me3	NADP-dependent malic enzyme, mitochondrial [Source:UniProtKB/Swiss-Prot;Acc:Q8BMF3]
Klhl25	ENSMUSG00000055652	320.805	-2.44013	0.457703	-5.33126	9.75326e-08	2.3703e-06	Klhl25	Kelch-like protein 25 [Source:UniProtKB/Swiss-Prot;Acc:Q8R2P1]
Pitrm1	ENSMUSG00000021193	612.021	-3.57084	0.66999	-5.32969	9.8379e-08	2.38782e-06	Pitrm1	Presequence protease, mitochondrial [Source:UniProtKB/Swiss-Prot;Acc:Q8K411]
Ciapin1	ENSMUSG00000031781	2725.15	1.58652	0.297765	5.3281	9.92463e-08	2.40581e-06	Ciapin1	Anamorsin [Source:UniProtKB/Swiss-Prot;Acc:Q8WTY4]
Slc25a24	ENSMUSG00000040322	537.364	-2.55502	0.479586	-5.32756	9.95427e-08	2.40992e-06	Slc25a24	Calcium-binding mitochondrial carrier protein SCaMC-1 [Source:UniProtKB/Swiss-Prot;Acc:Q8BMD8]
Carhsp1	ENSMUSG00000008393	1347.59	-1.6933	0.317927	-5.32608	1.00356e-07	2.42495e-06	Carhsp1	Calcium-regulated heat stable protein 1 [Source:UniProtKB/Swiss-Prot;Acc:Q9CR86]
Ppil6	ENSMUSG00000078451	253.959	2.35859	0.442848	5.32597	1.00418e-07	2.42495e-06	Ppil6	peptidylprolyl isomerase like 6 [Source:HGNC Symbol;Acc:HGNC:21557]
Upp1	ENSMUSG00000020407	2037.44	-2.5689	0.482462	-5.32455	1.01202e-07	2.44078e-06	Upp1	uridine phosphorylase 1 [Source:MGI Symbol;Acc:MGI:1097668]
Dclk1	ENSMUSG00000027797	3549.84	-2.21359	0.415829	-5.32331	1.01894e-07	2.45435e-06	Dclk1	Mus musculus doublecortin-like kinase 1 (Dclk1), transcript variant 12, mRNA. [Source:RefSeq mRNA;Acc:NM_001357475]
Necap2	ENSMUSG00000028923	1698.73	-1.68308	0.316243	-5.32213	1.02562e-07	2.46732e-06	Necap2	Adaptin ear-binding coat-associated protein 2 [Source:UniProtKB/Swiss-Prot;Acc:Q9D1J1]
Rplp0	ENSMUSG00000067274	13581.2	-1.82887	0.343789	-5.31974	1.03917e-07	2.49677e-06	Rplp0	ribosomal protein, large, P0 [Source:MGI Symbol;Acc:MGI:1927636]
Slc25a51	ENSMUSG00000045973	836.725	-1.70658	0.320822	-5.31939	1.04119e-07	2.49845e-06	Slc25a51	Solute carrier family 25 member 51 [Source:UniProtKB/Swiss-Prot;Acc:Q5HZI9]
5031425E22Rik	ENSMUSG00000073147	1028.96	1.18884	0.223572	5.31747	1.05222e-07	2.52175e-06	5031425E22Rik	RIKEN cDNA 5031425E22 gene [Source:MGI Symbol;Acc:MGI:1923227]
Map7d2	ENSMUSG00000041020	275.386	2.4836	0.467464	5.31293	1.07877e-07	2.58213e-06	Map7d2	MAP7 domain-containing protein 2 [Source:UniProtKB/Swiss-Prot;Acc:A2AG50]
Cnksr1	ENSMUSG00000028841	706.164	-1.80459	0.339732	-5.31181	1.0854e-07	2.59474e-06	Cnksr1	connector enhancer of kinase suppressor of Ras 1 [Source:MGI Symbol;Acc:MGI:2670958]
Dmd	ENSMUSG00000045103	391.573	-3.18573	0.599899	-5.31044	1.09361e-07	2.61107e-06	Dmd	Dystrophin [Source:UniProtKB/Swiss-Prot;Acc:P11531]
Gm7265	ENSMUSG00000102573	141.878	-4.25261	0.80092	-5.30966	1.09833e-07	2.61906e-06	Gm7265
Plekha2	ENSMUSG00000031557	217.031	-2.71256	0.510971	-5.30863	1.1045e-07	2.62719e-06	Plekha2	Pleckstrin homology domain-containing family A member 2 [Source:UniProtKB/Swiss-Prot;Acc:Q9ERS5]
Ddx17	ENSMUSG00000055065	1776.85	2.73475	0.515134	5.30881	1.10341e-07	2.62719e-06	Ddx17	Probable ATP-dependent RNA helicase DDX17 [Source:UniProtKB/Swiss-Prot;Acc:Q501J6]
Tcirg1	ENSMUSG00000001750	414.451	-2.20551	0.415647	-5.30622	1.11921e-07	2.65885e-06	Tcirg1	T cell, immune regulator 1, ATPase, H+ transporting, lysosomal V0 protein A3 [Source:MGI Symbol;Acc:MGI:1350931]
Nkiras1	ENSMUSG00000021772	762.328	1.52403	0.287271	5.3052	1.12551e-07	2.66716e-06	Nkiras1	NF-kappa-B inhibitor-interacting Ras-like protein 1 [Source:UniProtKB/Swiss-Prot;Acc:Q8CEC5]
Ssc4d	ENSMUSG00000029699	346.358	-2.65072	0.499637	-5.30529	1.12496e-07	2.66716e-06	Ssc4d	scavenger receptor cysteine rich family, 4 domains [Source:MGI Symbol;Acc:MGI:1924709]
Smtn	ENSMUSG00000020439	353.474	-2.8055	0.528911	-5.30431	1.13101e-07	2.67687e-06	Smtn	Smoothelin [Source:UniProtKB/Swiss-Prot;Acc:Q921U8]
Cidea	ENSMUSG00000024526	1174.24	-2.14543	0.404667	-5.30173	1.14714e-07	2.70159e-06	Cidea	Cell death activator CIDE-A [Source:UniProtKB/Swiss-Prot;Acc:O70302]
Usp16	ENSMUSG00000025616	1108.43	1.63016	0.307467	5.3019	1.14605e-07	2.70159e-06	Usp16	ubiquitin specific peptidase 16 [Source:MGI Symbol;Acc:MGI:1921362]
Mok	ENSMUSG00000056458	371.896	1.57287	0.296642	5.30226	1.14377e-07	2.70159e-06	Mok	MAPK/MAK/MRK overlapping kinase [Source:UniProtKB/Swiss-Prot;Acc:Q9WVS4]
Nbeal1	ENSMUSG00000073664	1222.57	2.17711	0.410619	5.30201	1.14536e-07	2.70159e-06	Nbeal1	neurobeachin like 1 [Source:HGNC Symbol;Acc:HGNC:20681]
Nol6	ENSMUSG00000028430	602.311	-2.33026	0.439857	-5.29776	1.17233e-07	2.75752e-06	Nol6	Nucleolar protein 6 [Source:UniProtKB/Swiss-Prot;Acc:Q8R5K4]
Ubxn11	ENSMUSG00000012126	995.592	2.05016	0.387044	5.29697	1.17739e-07	2.76599e-06	Ubxn11	UBX domain protein 11 [Source:MGI Symbol;Acc:MGI:1914836]
Rab3a	ENSMUSG00000031840	1871.4	1.65194	0.311942	5.29568	1.18573e-07	2.78215e-06	Rab3a	RAB3A, member RAS oncogene family [Source:MGI Symbol;Acc:MGI:97843]
Sema3b	ENSMUSG00000057969	1867.88	-2.30588	0.435556	-5.2941	1.19601e-07	2.80281e-06	Sema3b	sema domain, immunoglobulin domain (Ig), short basic domain, secreted, (semaphorin) 3B [Source:MGI Symbol;Acc:MGI:107561]
Ebp	ENSMUSG00000031168	1192.27	1.75297	0.331281	5.29148	1.2133e-07	2.83984e-06	Ebp	3-beta-hydroxysteroid-Delta(8),Delta(7)-isomerase [Source:UniProtKB/Swiss-Prot;Acc:P70245]
Ubn2	ENSMUSG00000038538	914.048	2.07086	0.391392	5.29103	1.2163e-07	2.84337e-06	Ubn2	ubinuclein 2 [Source:MGI Symbol;Acc:MGI:2444236]
Ankrd6	ENSMUSG00000040183	1100.24	-2.39577	0.453022	-5.28841	1.23381e-07	2.88077e-06	Ankrd6	Mus musculus ankyrin repeat domain 6 (Ankrd6), transcript variant 4, mRNA. [Source:RefSeq mRNA;Acc:NM_001355587]
Tor3a	ENSMUSG00000060519	1092.48	-2.03042	0.38413	-5.28576	1.25187e-07	2.91934e-06	Tor3a	Torsin-3A [Source:UniProtKB/Swiss-Prot;Acc:Q9ER38]
Lrrc42	ENSMUSG00000028617	821.45	1.66397	0.314968	5.28298	1.27096e-07	2.96024e-06	Lrrc42	Leucine-rich repeat-containing protein 42 [Source:UniProtKB/Swiss-Prot;Acc:Q8R2U7]
Gm9195	ENSMUSG00000109446	351.966	2.60121	0.492608	5.28048	1.28846e-07	2.99733e-06	Gm9195
Ephb4	ENSMUSG00000029710	593.533	-2.92857	0.554977	-5.27692	1.31374e-07	3.0524e-06	Ephb4	Ephrin type-B receptor 4 [Source:UniProtKB/Swiss-Prot;Acc:P54761]
Pld2	ENSMUSG00000020828	565.246	-2.3703	0.449209	-5.27661	1.31593e-07	3.05376e-06	Pld2	Phospholipase D2 [Source:UniProtKB/Swiss-Prot;Acc:P97813]
Tuft1	ENSMUSG00000005968	1332.67	1.75001	0.331687	5.27609	1.31969e-07	3.05503e-06	Tuft1	tuftelin 1 [Source:MGI Symbol;Acc:MGI:109572]
Gm17087	ENSMUSG00000099104	227.387	-2.3048	0.436835	-5.27612	1.31945e-07	3.05503e-06	Gm17087
Hmga1	ENSMUSG00000046711	4937.94	-2.49867	0.473861	-5.273	1.34212e-07	3.10318e-06	Hmga1	High mobility group protein HMG-I/HMG-Y [Source:UniProtKB/Swiss-Prot;Acc:P17095]
Rbms3	ENSMUSG00000039607	876.449	-1.92794	0.365653	-5.2726	1.34506e-07	3.1062e-06	Rbms3	RNA binding motif, single stranded interacting protein [Source:MGI Symbol;Acc:MGI:2444477]
Maged1	ENSMUSG00000025151	3476.04	-1.58723	0.301081	-5.27177	1.35112e-07	3.11642e-06	Maged1	Melanoma-associated antigen D1 [Source:UniProtKB/Swiss-Prot;Acc:Q9QYH6]
Emp2	ENSMUSG00000022505	488.553	-2.57719	0.488974	-5.27061	1.35973e-07	3.13248e-06	Emp2	Epithelial membrane protein 2 [Source:UniProtKB/Swiss-Prot;Acc:O88662]
Suclg2	ENSMUSG00000061838	719.285	-2.57893	0.489991	-5.26322	1.41556e-07	3.25716e-06	Suclg2	Succinate--CoA ligase [GDP-forming] subunit beta, mitochondrial [Source:UniProtKB/Swiss-Prot;Acc:Q9Z2I8]
Zwint	ENSMUSG00000019923	8283.86	1.33735	0.254142	5.26221	1.42336e-07	3.2672e-06	Zwint	ZW10 interactor [Source:MGI Symbol;Acc:MGI:1289227]
Prdx6	ENSMUSG00000026701	4393.42	-1.50817	0.286597	-5.26233	1.42242e-07	3.2672e-06	Prdx6	peroxiredoxin 6 [Source:MGI Symbol;Acc:MGI:894320]
Vrk3	ENSMUSG00000002205	1463.55	0.89223	0.169587	5.26119	1.43124e-07	3.27739e-06	Vrk3	vaccinia related kinase 3 [Source:MGI Symbol;Acc:MGI:2182465]
Cnmd	ENSMUSG00000022025	616.68	-2.84966	0.541625	-5.26131	1.43032e-07	3.27739e-06	Cnmd	Leukocyte cell-derived chemotaxin 1 Chondrosurfactant protein Chondromodulin-1 [Source:UniProtKB/Swiss-Prot;Acc:Q9Z1F6]
Kcnb1	ENSMUSG00000050556	1247.22	2.06995	0.393559	5.25958	1.44387e-07	3.30234e-06	Kcnb1	Potassium voltage-gated channel subfamily B member 1 [Source:UniProtKB/Swiss-Prot;Acc:Q03717]
Fads6	ENSMUSG00000044788	153.725	4.3863	0.834332	5.25726	1.46221e-07	3.34027e-06	Fads6	Fatty acid desaturase 6 [Source:UniProtKB/Swiss-Prot;Acc:Q80UG1]
Atp1b1	ENSMUSG00000026576	9230.09	1.53815	0.292645	5.25601	1.47211e-07	3.35885e-06	Atp1b1	Sodium/potassium-transporting ATPase subunit beta-1 [Source:UniProtKB/Swiss-Prot;Acc:P14094]
Ccdc88a	ENSMUSG00000032740	634.057	2.11317	0.402286	5.2529	1.49719e-07	3.41199e-06	Ccdc88a	Girdin [Source:UniProtKB/Swiss-Prot;Acc:Q5SNZ0]
Ptgfrn	ENSMUSG00000027864	234.557	3.33321	0.634775	5.25101	1.51266e-07	3.44311e-06	Ptgfrn	prostaglandin F2 receptor negative regulator [Source:MGI Symbol;Acc:MGI:1277114]
Tcf7	ENSMUSG00000000782	174.12	-3.49137	0.665066	-5.24965	1.52385e-07	3.4604e-06	Tcf7	transcription factor 7, T cell specific [Source:MGI Symbol;Acc:MGI:98507]
Rsph1	ENSMUSG00000024033	3565.22	2.18397	0.416036	5.24947	1.52541e-07	3.4604e-06	Rsph1	radial spoke head 1 homolog (Chlamydomonas) [Source:MGI Symbol;Acc:MGI:1194909]
Trmt6	ENSMUSG00000037376	727.694	1.15935	0.220852	5.24943	1.52571e-07	3.4604e-06	Trmt6	Mus musculus tRNA methyltransferase 6 (Trmt6), transcript variant 2, mRNA. [Source:RefSeq mRNA;Acc:NM_001356442]
Slc26a2	ENSMUSG00000034320	568.964	-1.73213	0.330082	-5.24757	1.54117e-07	3.4913e-06	Slc26a2	Sulfate transporter [Source:UniProtKB/Swiss-Prot;Acc:Q62273]
Cd44	ENSMUSG00000005087	878.976	-2.58456	0.492758	-5.2451	1.562e-07	3.53428e-06	Cd44	CD44 molecule (Indian blood group) [Source:HGNC Symbol;Acc:HGNC:1681]
Kcne1	ENSMUSG00000039639	107.568	-4.73082	0.902498	-5.24191	1.58919e-07	3.59153e-06	Kcne1	Potassium voltage-gated channel subfamily E member 1 [Source:UniProtKB/Swiss-Prot;Acc:P23299]
Ly75	ENSMUSG00000026980	272.253	3.01947	0.576203	5.24029	1.60329e-07	3.61909e-06	Ly75	Lymphocyte antigen 75 [Source:UniProtKB/Swiss-Prot;Acc:Q60767]
Elf3	ENSMUSG00000003051	1374.37	-1.54142	0.294351	-5.23668	1.63493e-07	3.68614e-06	Elf3	ETS-related transcription factor Elf-3 [Source:UniProtKB/Swiss-Prot;Acc:Q3UPW2]
Son	ENSMUSG00000022961	5379.71	2.3685	0.452456	5.23476	1.65196e-07	3.72014e-06	Son	Protein SON [Source:UniProtKB/Swiss-Prot;Acc:Q9QX47]
Map4	ENSMUSG00000032479	2983.12	-1.98806	0.379827	-5.23411	1.65784e-07	3.72895e-06	Map4	Microtubule-associated protein 4 [Source:UniProtKB/Swiss-Prot;Acc:P27546]
Alg8	ENSMUSG00000035704	267.997	1.919	0.366665	5.23365	1.66196e-07	3.73382e-06	Alg8	Probable dolichyl pyrophosphate Glc1Man9GlcNAc2 alpha-1,3-glucosyltransferase [Source:UniProtKB/Swiss-Prot;Acc:Q6P8H8]
Smarca1	ENSMUSG00000031099	385.089	-2.69102	0.514216	-5.23325	1.66555e-07	3.73747e-06	Smarca1	Mus musculus SWI/SNF related, matrix associated, actin dependent regulator of chromatin, subfamily a, member 1 (Smarca1), transcript variant 3, mRNA. [Source:RefSeq mRNA;Acc:NM_001358618]
Adam10	ENSMUSG00000054693	1338.67	-1.77612	0.339432	-5.23261	1.6713e-07	3.74595e-06	Adam10	Disintegrin and metalloproteinase domain-containing protein 10 [Source:UniProtKB/Swiss-Prot;Acc:O35598]
Ubr4	ENSMUSG00000066036	1662.12	1.84136	0.352002	5.2311	1.68508e-07	3.7724e-06	Ubr4	ubiquitin protein ligase E3 component n-recognin 4 [Source:MGI Symbol;Acc:MGI:1916366]
9230114K14Rik	ENSMUSG00000097145	129.009	2.67954	0.512278	5.23063	1.68931e-07	3.77742e-06	9230114K14Rik	RIKEN cDNA 9230114K14 gene [Source:MGI Symbol;Acc:MGI:3041212]
Cfap45	ENSMUSG00000026546	1045	2.00476	0.383536	5.22703	1.72251e-07	3.84714e-06	Cfap45	cilia and flagella associated protein 45 [Source:MGI Symbol;Acc:MGI:1919120]
Bcar3	ENSMUSG00000028121	196.504	-2.68863	0.514403	-5.2267	1.72566e-07	3.84959e-06	Bcar3	Breast cancer anti-estrogen resistance protein 3 [Source:UniProtKB/Swiss-Prot;Acc:Q9QZK2]
Tspan15	ENSMUSG00000037031	2941.95	-2.0496	0.392173	-5.22627	1.72967e-07	3.84959e-06	Tspan15	Tetraspanin-15 [Source:UniProtKB/Swiss-Prot;Acc:F7BWT7]
Gm30191	ENSMUSG00000108398	3141.7	2.80705	0.537096	5.22634	1.72899e-07	3.84959e-06	Gm30191	chromosome 1 open reading frame 230 [Source:HGNC Symbol;Acc:HGNC:53426]
Atp1a2	ENSMUSG00000007097	12227.9	-1.78636	0.341938	-5.22423	1.74881e-07	3.88762e-06	Atp1a2	Sodium/potassium-transporting ATPase subunit alpha-2 [Source:UniProtKB/Swiss-Prot;Acc:Q6PIE5]
Nrip3	ENSMUSG00000034825	283.537	-3.13872	0.600997	-5.22253	1.76499e-07	3.91903e-06	Nrip3	Nuclear receptor-interacting protein 3 [Source:UniProtKB/Swiss-Prot;Acc:Q9JJR9]
Cfap46	ENSMUSG00000049571	749.012	2.34439	0.449174	5.21933	1.79567e-07	3.98251e-06	Cfap46	cilia and flagella associated protein 46 [Source:MGI Symbol;Acc:MGI:2444387]
Slc8a2	ENSMUSG00000030376	139.779	3.58039	0.686104	5.21843	1.80442e-07	3.9926e-06	Slc8a2	solute carrier family 8 (sodium/calcium exchanger), member 2 [Source:MGI Symbol;Acc:MGI:107996]
Arxes1	ENSMUSG00000048355	283.295	2.53281	0.485351	5.21852	1.80354e-07	3.9926e-06	Arxes1	Adipocyte-related X-chromosome expressed sequence 1 [Source:UniProtKB/Swiss-Prot;Acc:C0HK79]
Cep295	ENSMUSG00000046111	261.49	2.45926	0.471337	5.21762	1.81236e-07	4.0055e-06	Cep295	centrosomal protein 295 [Source:HGNC Symbol;Acc:HGNC:29366]
Iqca	ENSMUSG00000026301	352.673	2.42169	0.464305	5.21573	1.83097e-07	4.04195e-06	Iqca	IQ and AAA domain-containing protein 1 [Source:UniProtKB/Swiss-Prot;Acc:Q9CUL5]
Lancl1	ENSMUSG00000026000	1055.38	1.36115	0.261231	5.21052	1.88312e-07	4.15226e-06	Lancl1	LanC-like protein 1 [Source:UniProtKB/Swiss-Prot;Acc:O89112]
Chrdl1	ENSMUSG00000031283	267.865	-8.30236	1.5935	-5.21013	1.88706e-07	4.15611e-06	Chrdl1	Mus musculus chordin-like 1 (Chrdl1), transcript variant 3, mRNA. [Source:RefSeq mRNA;Acc:NM_001358592]
Phf20	ENSMUSG00000038116	999.896	1.65634	0.317997	5.20867	1.90203e-07	4.18425e-06	Phf20	PHD finger protein 20 [Source:UniProtKB/Swiss-Prot;Acc:Q8BLG0]
Lxn	ENSMUSG00000047557	165.386	-2.68922	0.516409	-5.20755	1.91354e-07	4.20471e-06	Lxn	Latexin [Source:UniProtKB/Swiss-Prot;Acc:P70202]
Mgat2	ENSMUSG00000043998	1564.11	-1.62906	0.312846	-5.20721	1.91703e-07	4.20752e-06	Mgat2	Alpha-1,6-mannosyl-glycoprotein 2-beta-N-acetylglucosaminyltransferase [Source:UniProtKB/Swiss-Prot;Acc:Q921V5]
Rnf167	ENSMUSG00000040746	1611.61	1.2783	0.245543	5.20602	1.9293e-07	4.22748e-06	Rnf167	E3 ubiquitin-protein ligase RNF167 [Source:UniProtKB/Swiss-Prot;Acc:Q91XF4]
Cdkn2b	ENSMUSG00000073802	199.067	-2.53507	0.486961	-5.2059	1.93057e-07	4.22748e-06	Cdkn2b	Cyclin-dependent kinase 4 inhibitor B [Source:UniProtKB/Swiss-Prot;Acc:P55271]
Ahi1	ENSMUSG00000019986	658.269	2.1341	0.410096	5.20389	1.95154e-07	4.2685e-06	Ahi1	Abelson helper integration site 1 [Source:HGNC Symbol;Acc:HGNC:21575]
Grhl2	ENSMUSG00000022286	413.1	-2.44745	0.470378	-5.20315	1.95937e-07	4.27579e-06	Grhl2	Grainyhead-like [Source:UniProtKB/Swiss-Prot;Acc:Q8K5C0]
Farp1	ENSMUSG00000025555	632.324	-1.66782	0.320533	-5.20328	1.95803e-07	4.27579e-06	Farp1	FERM, ARHGEF and pleckstrin domain-containing protein 1 [Source:UniProtKB/Swiss-Prot;Acc:F8VPU2]
Snx1	ENSMUSG00000032382	4622.4	-1.85856	0.357314	-5.20148	1.97711e-07	4.30955e-06	Snx1	sorting nexin 1 [Source:MGI Symbol;Acc:MGI:1928395]
Akap8l	ENSMUSG00000002625	1484.5	1.65997	0.319248	5.19961	1.9971e-07	4.34815e-06	Akap8l	A-kinase anchoring protein 8 like [Source:HGNC Symbol;Acc:HGNC:29857]
Notch1	ENSMUSG00000026923	587.141	-3.06506	0.589639	-5.1982	2.0123e-07	4.37623e-06	Notch1	Neurogenic locus notch homolog protein 1 Notch 1 extracellular truncation Notch 1 intracellular domain [Source:UniProtKB/Swiss-Prot;Acc:Q01705]
mt-Cytb	ENSMUSG00000064370	33958.1	-2.54042	0.488782	-5.19745	2.02039e-07	4.38882e-06	mt-Cytb	mitochondrially encoded cytochrome b [Source:MGI Symbol;Acc:MGI:102501]
Sel1l3	ENSMUSG00000029189	1201.18	-2.49644	0.480389	-5.19671	2.02847e-07	4.40133e-06	Sel1l3	3 [Source:UniProtKB/Swiss-Prot;Acc:Q80TS8]
Ttll7	ENSMUSG00000036745	1129.29	1.89163	0.364033	5.1963	2.03295e-07	4.40604e-06	Ttll7	tubulin tyrosine ligase-like family, member 7 [Source:MGI Symbol;Acc:MGI:1918142]
Mycbpap	ENSMUSG00000039110	1530.97	2.01083	0.387139	5.19406	2.05755e-07	4.45429e-06	Mycbpap	MYCBP-associated protein [Source:UniProtKB/Swiss-Prot;Acc:Q5SUV2]
Med31	ENSMUSG00000020801	858.747	1.91555	0.368823	5.19367	2.06183e-07	4.45847e-06	Med31	Mediator of RNA polymerase II transcription subunit 31 [Source:UniProtKB/Swiss-Prot;Acc:Q9CXU1]
Nectin3	ENSMUSG00000022656	988.736	-1.29572	0.249491	-5.19346	2.06425e-07	4.45865e-06	Nectin3	Nectin-3 [Source:UniProtKB/Swiss-Prot;Acc:Q9JLB9]
Ndn	ENSMUSG00000033585	536.364	1.40138	0.269905	5.19214	2.07893e-07	4.48525e-06	Ndn	Necdin [Source:UniProtKB/Swiss-Prot;Acc:P25233]
Thap3	ENSMUSG00000039759	371.013	1.81642	0.349932	5.19077	2.09429e-07	4.51327e-06	Thap3	THAP domain containing, apoptosis associated protein 3 [Source:MGI Symbol;Acc:MGI:1917126]
Ccdc68	ENSMUSG00000038903	1618.49	2.0622	0.397497	5.18796	2.12614e-07	4.57674e-06	Ccdc68	Coiled-coil domain-containing protein 68 [Source:UniProtKB/Swiss-Prot;Acc:Q8BVC4]
Bmp2k	ENSMUSG00000034663	197.134	-2.07523	0.400047	-5.18747	2.13167e-07	4.58344e-06	Bmp2k	BMP-2-inducible protein kinase [Source:UniProtKB/Swiss-Prot;Acc:Q91Z96]
Cthrc1	ENSMUSG00000054196	446.69	-2.42001	0.466586	-5.18663	2.14133e-07	4.59902e-06	Cthrc1	Collagen triple helix repeat-containing protein 1 [Source:UniProtKB/Swiss-Prot;Acc:Q9D1D6]
Hs3st6	ENSMUSG00000039628	787.473	2.34928	0.453344	5.18211	2.19392e-07	4.70667e-06	Hs3st6	Heparan sulfate glucosamine 3-O-sulfotransferase 6 [Source:UniProtKB/Swiss-Prot;Acc:Q5GFD5]
Cdh23	ENSMUSG00000012819	342.95	2.39655	0.462568	5.18096	2.20748e-07	4.73042e-06	Cdh23	Cadherin-23 [Source:UniProtKB/Swiss-Prot;Acc:Q99PF4]
Jmy	ENSMUSG00000021690	810.51	2.48306	0.479459	5.17888	2.23226e-07	4.77815e-06	Jmy	junction mediating and regulatory protein, p53 cofactor [Source:HGNC Symbol;Acc:HGNC:28916]
Clcnka	ENSMUSG00000033770	423.682	-3.68761	0.712194	-5.17782	2.24492e-07	4.79983e-06	Clcnka	Chloride channel protein ClC-Ka [Source:UniProtKB/Swiss-Prot;Acc:Q9WUB7]
Trim47	ENSMUSG00000020773	524.145	-2.84168	0.549232	-5.17392	2.29228e-07	4.8956e-06	Trim47	tripartite motif-containing 47 [Source:MGI Symbol;Acc:MGI:1917374]
Smoc1	ENSMUSG00000021136	1508.43	-1.35298	0.261526	-5.17341	2.2986e-07	4.90359e-06	Smoc1	SPARC related modular calcium binding 1 [Source:HGNC Symbol;Acc:HGNC:20318]
Erbb2	ENSMUSG00000062312	518.6	-2.93889	0.568197	-5.17232	2.31211e-07	4.9269e-06	Erbb2	Receptor tyrosine-protein kinase erbB-2 [Source:UniProtKB/Swiss-Prot;Acc:P70424]
Gm5844	ENSMUSG00000082896	2209.99	2.14898	0.415499	5.17203	2.31563e-07	4.92888e-06	Gm5844	predicted gene 5844 [Source:MGI Symbol;Acc:MGI:3645252]
Clcn3	ENSMUSG00000004319	2660.39	1.48812	0.287834	5.17007	2.34001e-07	4.97519e-06	Clcn3	H(+)/Cl(-) exchange transporter 3 [Source:UniProtKB/Swiss-Prot;Acc:P51791]
Ica1	ENSMUSG00000062995	1788.84	2.03769	0.39415	5.16984	2.34291e-07	4.97581e-06	Ica1	Islet cell autoantigen 1 [Source:UniProtKB/Swiss-Prot;Acc:P97411]
Rfx3	ENSMUSG00000040929	442.092	1.72655	0.334078	5.16812	2.36467e-07	5.01641e-06	Rfx3	Transcription factor RFX3 [Source:UniProtKB/Swiss-Prot;Acc:P48381]
Lgals1	ENSMUSG00000068220	5046.55	-2.72459	0.527425	-5.16584	2.39363e-07	5.0722e-06	Lgals1	Galectin-1 [Source:UniProtKB/Swiss-Prot;Acc:P16045]
BC006965	ENSMUSG00000041674	1036.03	-1.95456	0.378472	-5.16436	2.41264e-07	5.1068e-06	BC006965	cDNA sequence BC006965 [Source:MGI Symbol;Acc:MGI:2384955]
Cdk5rap2	ENSMUSG00000039298	2697.7	1.39408	0.270009	5.16311	2.42879e-07	5.13527e-06	Cdk5rap2	CDK5 regulatory subunit-associated protein 2 [Source:UniProtKB/Swiss-Prot;Acc:Q8K389]
Chst2	ENSMUSG00000033350	889.872	-1.93689	0.375192	-5.16241	2.43785e-07	5.14871e-06	Chst2	Carbohydrate sulfotransferase 2 [Source:UniProtKB/Swiss-Prot;Acc:Q80WV3]
Traf6	ENSMUSG00000027164	559.535	-2.95384	0.572399	-5.16045	2.46353e-07	5.192e-06	Traf6	TNF receptor-associated factor 6 [Source:UniProtKB/Swiss-Prot;Acc:P70196]
Zc3h8	ENSMUSG00000027387	320.46	2.52265	0.488844	5.16043	2.46381e-07	5.192e-06	Zc3h8	zinc finger CCCH type containing 8 [Source:MGI Symbol;Acc:MGI:1930128]
Epcam	ENSMUSG00000045394	48336.3	-1.5552	0.301398	-5.15997	2.46989e-07	5.19906e-06	Epcam	Epithelial cell adhesion molecule [Source:UniProtKB/Swiss-Prot;Acc:Q99JW5]
Gpr27	ENSMUSG00000072875	432.7	1.82678	0.354158	5.1581	2.49472e-07	5.24554e-06	Gpr27	Probable G-protein coupled receptor 27 [Source:UniProtKB/Swiss-Prot;Acc:O54897]
Unc13b	ENSMUSG00000028456	662.603	-3.35855	0.651268	-5.15694	2.51018e-07	5.27222e-06	Unc13b	unc-13 homolog B (C. elegans) [Source:MGI Symbol;Acc:MGI:1342278]
Crlf2	ENSMUSG00000033467	62.6877	3.63393	0.70485	5.15561	2.52809e-07	5.30397e-06	Crlf2	cytokine receptor-like factor 2 isoform 1 [Source:RefSeq peptide;Acc:NP_001158207]
Dst	ENSMUSG00000026131	1380.84	2.66036	0.516105	5.15469	2.54057e-07	5.32428e-06	Dst	Dystonin [Source:UniProtKB/Swiss-Prot;Acc:Q91ZU6]
Ripk4	ENSMUSG00000005251	690.137	-2.10995	0.40941	-5.15364	2.55475e-07	5.34224e-06	Ripk4	Receptor-interacting serine/threonine-protein kinase 4 [Source:UniProtKB/Swiss-Prot;Acc:Q9ERK0]
P3h3	ENSMUSG00000023191	197.726	-2.87261	0.557385	-5.15373	2.55352e-07	5.34224e-06	P3h3	Prolyl 3-hydroxylase 3 [Source:UniProtKB/Swiss-Prot;Acc:Q8CG70]
Sh3bgrl3	ENSMUSG00000028843	2712.24	-2.2038	0.42773	-5.15231	2.57303e-07	5.37456e-06	Sh3bgrl3	SH3 domain-binding glutamic acid-rich-like protein 3 [Source:UniProtKB/Swiss-Prot;Acc:Q91VW3]
Dpp7	ENSMUSG00000026958	541.32	1.66231	0.322682	5.15155	2.58341e-07	5.39033e-06	Dpp7	Dipeptidyl peptidase 2 [Source:UniProtKB/Swiss-Prot;Acc:Q9ET22]
Sfxn4	ENSMUSG00000063698	254.196	1.98092	0.384609	5.15048	2.59827e-07	5.41538e-06	Sfxn4	Sideroflexin-4 [Source:UniProtKB/Swiss-Prot;Acc:Q925N1]
Gm5560	ENSMUSG00000067161	238.383	-2.07522	0.403073	-5.14851	2.62565e-07	5.46647e-06	Gm5560	predicted pseudogene 5560 [Source:MGI Symbol;Acc:MGI:3647980]
Ccdc39	ENSMUSG00000027676	339.82	2.24552	0.436408	5.14546	2.66865e-07	5.54992e-06	Ccdc39	Coiled-coil domain-containing protein 39 [Source:UniProtKB/Swiss-Prot;Acc:Q9D5Y1]
Igf1r	ENSMUSG00000005533	1201.18	2.54929	0.495764	5.14214	2.71631e-07	5.64288e-06	Igf1r	insulin like growth factor 1 receptor [Source:HGNC Symbol;Acc:HGNC:5465]
Casp3	ENSMUSG00000031628	630.012	-1.70171	0.331148	-5.13884	2.76447e-07	5.73665e-06	Casp3	Caspase-3 Caspase-3 subunit p17 Caspase-3 subunit p12 [Source:UniProtKB/Swiss-Prot;Acc:P70677]
Atp10a	ENSMUSG00000025324	142.457	-4.72012	0.918968	-5.13632	2.80164e-07	5.80745e-06	Atp10a	Probable phospholipid-transporting ATPase VA [Source:UniProtKB/Swiss-Prot;Acc:O54827]
Hk1	ENSMUSG00000037012	6348.99	-2.04664	0.398545	-5.13528	2.81724e-07	5.83344e-06	Hk1	Hexokinase-1 [Source:UniProtKB/Swiss-Prot;Acc:P17710]
Prrg4	ENSMUSG00000027171	747.162	-2.63888	0.514207	-5.13194	2.86775e-07	5.93156e-06	Prrg4	proline rich Gla (G-carboxyglutamic acid) 4 (transmembrane) [Source:MGI Symbol;Acc:MGI:2442211]
Rfk	ENSMUSG00000024712	5289.59	-1.55952	0.304033	-5.12943	2.90628e-07	6.00472e-06	Rfk	Riboflavin kinase [Source:UniProtKB/Swiss-Prot;Acc:Q8CFV9]
Ruvbl1	ENSMUSG00000030079	1016.85	1.1975	0.233684	5.12443	2.9844e-07	6.15946e-06	Ruvbl1	RuvB-like protein 1 [Source:MGI Symbol;Acc:MGI:1928760]
Zrsr1	ENSMUSG00000044068	245.516	3.20681	0.625921	5.12335	3.00159e-07	6.18822e-06	Zrsr1	zinc finger (CCCH type), RNA binding motif and serine/arginine rich 1 [Source:MGI Symbol;Acc:MGI:98885]
Slco1a5	ENSMUSG00000063975	167.784	-5.63974	1.10088	-5.12294	3.00813e-07	6.19499e-06	Slco1a5	solute carrier organic anion transporter family, member 1a5 [Source:MGI Symbol;Acc:MGI:1351865]
Tpd52-ps	ENSMUSG00000094594	105.675	-2.54644	0.49711	-5.12248	3.0154e-07	6.20325e-06	Tpd52-ps	tumor protein D52, pseudogene [Source:MGI Symbol;Acc:MGI:107737]
Gab1	ENSMUSG00000031714	1263.89	-2.02364	0.395111	-5.12169	3.02806e-07	6.22257e-06	Gab1	GRB2-associated-binding protein 1 [Source:UniProtKB/Swiss-Prot;Acc:Q9QYY0]
Tmem259	ENSMUSG00000013858	617.385	1.69094	0.330188	5.12115	3.03676e-07	6.2337e-06	Tmem259	transmembrane protein 259 [Source:MGI Symbol;Acc:MGI:2177957]
Xaf1	ENSMUSG00000040483	1130.3	-1.71649	0.335282	-5.11955	3.06263e-07	6.28004e-06	Xaf1	XIAP associated factor 1 [Source:MGI Symbol;Acc:MGI:3772572]
Timp3	ENSMUSG00000020044	4881.35	-3.21961	0.628923	-5.11923	3.06781e-07	6.2839e-06	Timp3	tissue inhibitor of metalloproteinase 3 [Source:MGI Symbol;Acc:MGI:98754]
mt-Nd3	ENSMUSG00000064360	368.387	-3.29612	0.643907	-5.11894	3.07254e-07	6.28681e-06	mt-Nd3	NADH-ubiquinone oxidoreductase chain 3 [Source:UniProtKB/Swiss-Prot;Acc:P03899]
P4ha3	ENSMUSG00000051048	261.193	-3.74222	0.731181	-5.11804	3.08721e-07	6.31005e-06	P4ha3	prolyl 4-hydroxylase subunit alpha 3 [Source:HGNC Symbol;Acc:HGNC:30135]
Camk2g	ENSMUSG00000021820	199.413	2.33115	0.455527	5.11748	3.09647e-07	6.32217e-06	Camk2g	Calcium/calmodulin-dependent protein kinase type II subunit gamma [Source:UniProtKB/Swiss-Prot;Acc:Q923T9]
Gm8730	ENSMUSG00000063696	2586.2	-1.97112	0.38526	-5.11633	3.11532e-07	6.35384e-06	Gm8730	predicted pseudogene 8730 [Source:MGI Symbol;Acc:MGI:3644565]
Gm4791	ENSMUSG00000094893	405.306	2.49425	0.487626	5.1151	3.13577e-07	6.38872e-06	Gm4791
Mycbp2	ENSMUSG00000033004	997.027	2.36246	0.461931	5.11432	3.14875e-07	6.40829e-06	Mycbp2	MYC binding protein 2, E3 ubiquitin protein ligase [Source:HGNC Symbol;Acc:HGNC:23386]
Zscan26	ENSMUSG00000022228	241.151	2.53685	0.496084	5.11376	3.15807e-07	6.42039e-06	Zscan26	zinc finger and SCAN domain containing 26 [Source:MGI Symbol;Acc:MGI:3531417]
Tnrc6a	ENSMUSG00000052707	700.835	2.35905	0.461404	5.11277	3.17469e-07	6.44731e-06	Tnrc6a	trinucleotide repeat containing 6a [Source:MGI Symbol;Acc:MGI:2385292]
Arrb1	ENSMUSG00000018909	450.671	-1.87893	0.367558	-5.11194	3.18873e-07	6.4689e-06	Arrb1	Beta-arrestin-1 [Source:UniProtKB/Swiss-Prot;Acc:Q8BWG8]
Gm13341	ENSMUSG00000083863	747.861	-2.58549	0.505827	-5.11142	3.19744e-07	6.47966e-06	Gm13341	predicted gene 13341 [Source:MGI Symbol;Acc:MGI:3650228]
Cfap126	ENSMUSG00000026649	2299.94	2.72653	0.533538	5.11029	3.21666e-07	6.51168e-06	Cfap126	Protein Flattop [Source:UniProtKB/Swiss-Prot;Acc:Q6P8X9]
Celsr3	ENSMUSG00000023473	124.239	3.24829	0.635911	5.1081	3.25423e-07	6.57375e-06	Celsr3	Cadherin EGF LAG seven-pass G-type receptor 3 [Source:UniProtKB/Swiss-Prot;Acc:Q91ZI0]
Gm47283	ENSMUSG00000096768	237.914	2.90123	0.567948	5.10827	3.25126e-07	6.57375e-06	Gm47283	predicted gene, 47283 [Source:MGI Symbol;Acc:MGI:6096131]
Fam129b	ENSMUSG00000026796	5377.46	-1.66696	0.326505	-5.10546	3.29997e-07	6.65908e-06	Fam129b	Niban-like protein 1 [Source:UniProtKB/Swiss-Prot;Acc:Q8R1F1]
Prrc2c	ENSMUSG00000040225	1267.71	2.21083	0.433207	5.1034	3.33611e-07	6.72489e-06	Prrc2c	Protein PRRC2C [Source:UniProtKB/Swiss-Prot;Acc:Q3TLH4]
Art1	ENSMUSG00000030996	1060.9	2.48045	0.486147	5.10227	3.35595e-07	6.75771e-06	Art1	ADP-ribosyltransferase 1 [Source:MGI Symbol;Acc:MGI:107511]
Pjvk	ENSMUSG00000075267	2383.95	2.52437	0.494783	5.10197	3.36144e-07	6.76161e-06	Pjvk	Pejvakin [Source:UniProtKB/Swiss-Prot;Acc:Q0ZLH2]
Htra1	ENSMUSG00000006205	428.157	-7.8186	1.53279	-5.10089	3.38052e-07	6.79281e-06	Htra1	Serine protease HTRA1 [Source:UniProtKB/Swiss-Prot;Acc:Q9R118]
Sgpl1	ENSMUSG00000020097	2616.84	-1.90699	0.373871	-5.10067	3.38457e-07	6.79377e-06	Sgpl1	Sphingosine-1-phosphate lyase 1 [Source:UniProtKB/Swiss-Prot;Acc:Q8R0X7]
Tmod1	ENSMUSG00000028328	5142.04	-2.65717	0.521033	-5.09981	3.39998e-07	6.81751e-06	Tmod1	Tropomodulin-1 [Source:UniProtKB/Swiss-Prot;Acc:P49813]
Gm6977	ENSMUSG00000084289	1676.94	-1.99058	0.390447	-5.09821	3.42877e-07	6.86801e-06	Gm6977	predicted gene 6977 [Source:MGI Symbol;Acc:MGI:3647597]
Tjp2	ENSMUSG00000024812	2377.66	-1.73011	0.339445	-5.09688	3.45302e-07	6.9093e-06	Tjp2	Tight junction protein ZO-2 [Source:UniProtKB/Swiss-Prot;Acc:Q9Z0U1]
Pcgf6	ENSMUSG00000025050	297.793	1.55505	0.305111	5.09666	3.45705e-07	6.91011e-06	Pcgf6	Polycomb group RING finger protein 6 [Source:UniProtKB/Swiss-Prot;Acc:Q99NA9]
Gfi1	ENSMUSG00000029275	2740.33	1.90925	0.374784	5.09428	3.50071e-07	6.98271e-06	Gfi1	growth factor independent 1 transcriptional repressor [Source:HGNC Symbol;Acc:HGNC:4237]
Hectd4	ENSMUSG00000042744	339.502	1.93315	0.379459	5.09448	3.49705e-07	6.98271e-06	Hectd4	HECT domain E3 ubiquitin protein ligase 4 [Source:HGNC Symbol;Acc:HGNC:26611]
Emp1	ENSMUSG00000030208	5224.63	-1.9993	0.392647	-5.09186	3.54576e-07	7.05777e-06	Emp1	Epithelial membrane protein 1 [Source:UniProtKB/Swiss-Prot;Acc:P47801]
Cyp2j6	ENSMUSG00000052914	3274.01	-2.00828	0.394404	-5.09195	3.54407e-07	7.05777e-06	Cyp2j6	Cytochrome P450 2J6 [Source:UniProtKB/Swiss-Prot;Acc:O54750]
Man1a2	ENSMUSG00000008763	1370.89	1.59155	0.312698	5.08973	3.58576e-07	7.12993e-06	Man1a2	Mannosyl-oligosaccharide 1,2-alpha-mannosidase IB [Source:UniProtKB/Swiss-Prot;Acc:P39098]
Cir1	ENSMUSG00000041777	632.11	2.36109	0.464009	5.08845	3.60995e-07	7.17053e-06	Cir1	Corepressor interacting with RBPJ 1 [Source:UniProtKB/Swiss-Prot;Acc:Q9DA19]
Prps2	ENSMUSG00000025742	197.582	-2.92406	0.574669	-5.08825	3.61387e-07	7.17083e-06	Prps2	Ribose-phosphate pyrophosphokinase 2 [Source:UniProtKB/Swiss-Prot;Acc:Q9CS42]
Opn3	ENSMUSG00000026525	129.995	-2.37162	0.466166	-5.08749	3.62826e-07	7.19189e-06	Opn3	Opsin-3 [Source:UniProtKB/Swiss-Prot;Acc:Q9WUK7]
Plekhh1	ENSMUSG00000060716	175.873	-4.11512	0.809067	-5.08625	3.65206e-07	7.23153e-06	Plekhh1	Pleckstrin homology domain-containing family H member 1 [Source:UniProtKB/Swiss-Prot;Acc:Q80TI1]
Kmt2a	ENSMUSG00000002028	675.971	2.37221	0.466551	5.08458	3.6845e-07	7.28818e-06	Kmt2a	Mus musculus lysine (K)-specific methyltransferase 2A (Kmt2a), transcript variant 1, mRNA. [Source:RefSeq mRNA;Acc:NM_001357549]
Tssc4	ENSMUSG00000045752	1258.66	1.17574	0.231291	5.08337	3.70789e-07	7.32684e-06	Tssc4	tumor-suppressing subchromosomal transferable fragment 4 [Source:MGI Symbol;Acc:MGI:1861712]
Gm5864	ENSMUSG00000107211	42.5024	-4.129	0.812305	-5.08306	3.71396e-07	7.33122e-06	Gm5864	predicted gene 5864 [Source:MGI Symbol;Acc:MGI:3648579]
Rspo3	ENSMUSG00000019880	358.472	2.45344	0.482998	5.0796	3.78228e-07	7.45818e-06	Rspo3	R-spondin-3 [Source:UniProtKB/Swiss-Prot;Acc:Q2TJ95]
Cryab	ENSMUSG00000032060	44048.6	-1.98574	0.390939	-5.07941	3.78611e-07	7.45818e-06	Cryab	Alpha-crystallin B chain [Source:UniProtKB/Swiss-Prot;Acc:P23927]
Fos	ENSMUSG00000021250	7669.61	-1.57282	0.309782	-5.0772	3.83029e-07	7.53738e-06	Fos	Proto-onco c-Fos [Source:UniProtKB/Swiss-Prot;Acc:P01101]
Itga9	ENSMUSG00000039115	102.066	-4.66897	0.919986	-5.07504	3.87408e-07	7.60929e-06	Itga9	Integrin alpha-9 [Source:UniProtKB/Swiss-Prot;Acc:B8JK39]
Fbxo28	ENSMUSG00000047539	1224.09	-1.34603	0.265226	-5.07501	3.87482e-07	7.60929e-06	Fbxo28	F-box only protein 28 [Source:UniProtKB/Swiss-Prot;Acc:Q8BIG4]
Cyp2a5	ENSMUSG00000005547	251.044	2.24055	0.441596	5.07376	3.90027e-07	7.65018e-06	Cyp2a5
Actr6	ENSMUSG00000019948	316.989	1.25022	0.246418	5.0736	3.90368e-07	7.65018e-06	Actr6	ARP6 actin related protein 6 homolog [Source:HGNC Symbol;Acc:HGNC:24025]
Anxa1	ENSMUSG00000024659	1609.11	-2.38335	0.469928	-5.07173	3.94222e-07	7.71775e-06	Anxa1	Annexin A1 [Source:UniProtKB/Swiss-Prot;Acc:P10107]
Tmem145	ENSMUSG00000043843	42.447	3.4891	0.688221	5.06973	3.98372e-07	7.79098e-06	Tmem145	transmembrane protein 145 [Source:HGNC Symbol;Acc:HGNC:26912]
Srpk2	ENSMUSG00000062604	1391.25	1.20932	0.238554	5.06939	3.99094e-07	7.79708e-06	Srpk2	serine/arginine-rich protein specific kinase 2 [Source:MGI Symbol;Acc:MGI:1201408]
Adamts19	ENSMUSG00000053441	81.2237	2.96074	0.584161	5.06836	4.01261e-07	7.83138e-06	Adamts19	A disintegrin and metalloproteinase with thrombospondin motifs 19 [Source:UniProtKB/Swiss-Prot;Acc:P59509]
Atp6v0b	ENSMUSG00000033379	5018.35	1.77512	0.35031	5.06727	4.03555e-07	7.86809e-06	Atp6v0b	ATPase, H+ transporting, lysosomal V0 subunit B [Source:MGI Symbol;Acc:MGI:1890510]
4933439C10Rik	ENSMUSG00000072893	122.875	2.70703	0.534372	5.06582	4.06655e-07	7.92042e-06	4933439C10Rik	RIKEN cDNA 4933439C10 gene [Source:MGI Symbol;Acc:MGI:1921726]
Atp6v1d	ENSMUSG00000021114	4983.65	1.3687	0.270252	5.06453	4.09409e-07	7.95776e-06	Atp6v1d	ATPase, H+ transporting, lysosomal V1 subunit D [Source:MGI Symbol;Acc:MGI:1921084]
Nudt19	ENSMUSG00000034875	416.503	-2.0445	0.40368	-5.06465	4.09162e-07	7.95776e-06	Nudt19	Nucleoside diphosphate-linked moiety X motif 19 [Source:UniProtKB/Swiss-Prot;Acc:P11930]
Rasgrp1	ENSMUSG00000027347	230.122	-3.02741	0.597807	-5.06419	4.10142e-07	7.96387e-06	Rasgrp1	RAS guanyl releasing protein 1 [Source:MGI Symbol;Acc:MGI:1314635]
Dmxl2	ENSMUSG00000041268	537.034	2.22723	0.439878	5.0633	4.12052e-07	7.98551e-06	Dmxl2	DmX-like protein 2 [Source:UniProtKB/Swiss-Prot;Acc:Q8BPN8]
Gm28439	ENSMUSG00000100131	1005.66	-2.45886	0.485625	-5.06328	4.12096e-07	7.98551e-06	Gm28439	predicted gene 28439 [Source:MGI Symbol;Acc:MGI:5579145]
Rwdd3	ENSMUSG00000028133	223.585	2.16332	0.427281	5.06301	4.12699e-07	7.98906e-06	Rwdd3	RWD domain containing 3 [Source:MGI Symbol;Acc:MGI:1920420]
Myof	ENSMUSG00000048612	616.99	-2.3437	0.462941	-5.06263	4.13514e-07	7.9967e-06	Myof	Myoferlin [Source:UniProtKB/Swiss-Prot;Acc:Q69ZN7]
Adss	ENSMUSG00000015961	2096.97	0.932681	0.184283	5.06114	4.16761e-07	8.05131e-06	Adss	adenylosuccinate synthetase, non muscle [Source:MGI Symbol;Acc:MGI:87948]
Thoc3	ENSMUSG00000025872	1060.11	1.20645	0.238444	5.05968	4.19969e-07	8.10505e-06	Thoc3	THO complex subunit 3 [Source:UniProtKB/Swiss-Prot;Acc:Q8VE80]
Enpp4	ENSMUSG00000023961	1492.21	1.52273	0.301004	5.05883	4.21827e-07	8.13266e-06	Enpp4	Mus musculus ectonucleotide pyrophosphatase/phosphodiesterase 4 (Enpp4), transcript variant 2, mRNA. [Source:RefSeq mRNA;Acc:NM_001357996]
Gna14	ENSMUSG00000024697	715.181	-1.90595	0.376792	-5.05837	4.22851e-07	8.14415e-06	Gna14	guanine nucleotide binding protein, alpha 14 [Source:MGI Symbol;Acc:MGI:95769]
Pcdhgc5	ENSMUSG00000102543	85.4539	-9.15517	1.81002	-5.05806	4.23554e-07	8.14946e-06	Pcdhgc5	protocadherin gamma subfamily C, 5 [Source:MGI Symbol;Acc:MGI:1935205]
Pvalb	ENSMUSG00000005716	1553.27	3.15752	0.624325	5.0575	4.24799e-07	8.16425e-06	Pvalb	parvalbumin [Source:MGI Symbol;Acc:MGI:97821]
Tprkb	ENSMUSG00000054226	1391.26	1.31514	0.260046	5.05732	4.25181e-07	8.16425e-06	Tprkb	Tp53rk binding protein [Source:MGI Symbol;Acc:MGI:1917036]
Mlxip	ENSMUSG00000038342	679.202	1.55616	0.307784	5.05603	4.28083e-07	8.21168e-06	Mlxip	MLX interacting protein [Source:HGNC Symbol;Acc:HGNC:17055]
Anpep	ENSMUSG00000039062	181.894	-2.97209	0.587939	-5.0551	4.30159e-07	8.24319e-06	Anpep	Aminopeptidase N [Source:UniProtKB/Swiss-Prot;Acc:P97449]
Acbd7	ENSMUSG00000026644	8217.45	3.01208	0.5961	5.05298	4.34974e-07	8.32708e-06	Acbd7	acyl-Coenzyme A binding domain containing 7 [Source:MGI Symbol;Acc:MGI:1925495]
Cldn3	ENSMUSG00000070473	3272.08	-1.85652	0.367503	-5.0517	4.37886e-07	8.3744e-06	Cldn3	Claudin-3 [Source:UniProtKB/Swiss-Prot;Acc:Q9Z0G9]
Ets2	ENSMUSG00000022895	1164.99	-1.72682	0.341868	-5.05114	4.39171e-07	8.39055e-06	Ets2	Protein C-ets-2 [Source:UniProtKB/Swiss-Prot;Acc:P15037]
Ehd4	ENSMUSG00000027293	1902.85	-1.12104	0.221967	-5.05047	4.40735e-07	8.41199e-06	Ehd4	EH domain-containing protein 4 [Source:UniProtKB/Swiss-Prot;Acc:Q9EQP2]
Mns1	ENSMUSG00000032221	1025.73	2.70964	0.536585	5.04979	4.42294e-07	8.42484e-06	Mns1	Meiosis-specific nuclear structural protein 1 [Source:UniProtKB/Swiss-Prot;Acc:Q61884]
Prex1	ENSMUSG00000039621	423.116	-2.63908	0.522599	-5.04993	4.41983e-07	8.42484e-06	Prex1	Phosphatidylinositol 3,4,5-trisphosphate-dependent Rac exchanger 1 protein [Source:UniProtKB/Swiss-Prot;Acc:Q69ZK0]
Pros1	ENSMUSG00000022912	1025.3	-2.5717	0.509612	-5.04639	4.50238e-07	8.56758e-06	Pros1	protein S (alpha) [Source:MGI Symbol;Acc:MGI:1095733]
Acot9	ENSMUSG00000025287	798.835	-2.11307	0.418871	-5.04467	4.54295e-07	8.63615e-06	Acot9	Acyl-coenzyme A thioesterase 9, mitochondrial [Source:UniProtKB/Swiss-Prot;Acc:Q9R0X4]
Meaf6	ENSMUSG00000028863	911.408	1.05955	0.210214	5.04032	4.64749e-07	8.82606e-06	Meaf6	MYST/Esa1-associated factor 6 [Source:MGI Symbol;Acc:MGI:1917338]
Sypl	ENSMUSG00000020570	1793.73	-1.67279	0.331944	-5.03938	4.67052e-07	8.85212e-06	Sypl	synaptophysin-like protein [Source:MGI Symbol;Acc:MGI:108081]
Macrod1	ENSMUSG00000036278	896.462	1.99081	0.395039	5.03953	4.66666e-07	8.85212e-06	Macrod1	O-acetyl-ADP-ribose deacetylase MACROD1 [Source:UniProtKB/Swiss-Prot;Acc:Q922B1]
Tmem79	ENSMUSG00000001420	210.452	-2.21545	0.439714	-5.03839	4.69455e-07	8.88881e-06	Tmem79	Transmembrane protein 79 [Source:UniProtKB/Swiss-Prot;Acc:Q9D709]
Stk26	ENSMUSG00000031112	74.5483	-8.84058	1.75568	-5.0354	4.76846e-07	9.01978e-06	Stk26	serine/threonine kinase 26 [Source:MGI Symbol;Acc:MGI:1917665]
Miat	ENSMUSG00000097767	40.2435	5.19926	1.03261	5.03505	4.77721e-07	9.02737e-06	Miat	myocardial infarction associated transcript (non-protein coding) [Source:MGI Symbol;Acc:MGI:2444886]
Tmc6	ENSMUSG00000025572	445.592	-2.98873	0.593708	-5.034	4.80338e-07	9.0678e-06	Tmc6	transmembrane channel-like gene family 6 [Source:MGI Symbol;Acc:MGI:1098686]
Muc15	ENSMUSG00000050808	759.447	-2.50644	0.497929	-5.03373	4.81031e-07	9.07189e-06	Muc15	Mucin-15 [Source:UniProtKB/Swiss-Prot;Acc:Q8C6Z1]
Sppl2a	ENSMUSG00000027366	1091.82	-1.31024	0.260334	-5.03293	4.8304e-07	9.10076e-06	Sppl2a	signal peptide peptidase like 2A [Source:MGI Symbol;Acc:MGI:1913802]
St3gal4	ENSMUSG00000032038	1803.65	-2.17531	0.432667	-5.02768	4.96438e-07	9.34394e-06	St3gal4	ST3 beta-galactoside alpha-2,3-sialyltransferase 4 [Source:MGI Symbol;Acc:MGI:1316743]
Anxa7	ENSMUSG00000021814	5374.52	-1.40009	0.278547	-5.0264	4.99782e-07	9.39758e-06	Anxa7	Annexin A7 [Source:UniProtKB/Swiss-Prot;Acc:Q07076]
Limd1	ENSMUSG00000025239	1045.91	-2.16008	0.429772	-5.02612	5.00506e-07	9.40191e-06	Limd1	LIM domain-containing protein 1 [Source:UniProtKB/Swiss-Prot;Acc:Q9QXD8]
Mbp	ENSMUSG00000041607	3049.12	-2.52844	0.503348	-5.02324	5.08078e-07	9.53473e-06	Mbp	Myelin basic protein [Source:UniProtKB/Swiss-Prot;Acc:P04370]
Stn1	ENSMUSG00000042694	1236.62	1.48125	0.294914	5.02265	5.0964e-07	9.55463e-06	Stn1	CST complex subunit STN1 [Source:UniProtKB/Swiss-Prot;Acc:Q8K2X3]
Tfeb	ENSMUSG00000023990	439.676	-1.43115	0.284954	-5.02239	5.10317e-07	9.5564e-06	Tfeb	transcription factor EB [Source:MGI Symbol;Acc:MGI:103270]
Map7d1	ENSMUSG00000028849	1295.53	-1.87302	0.372957	-5.02209	5.11113e-07	9.5564e-06	Map7d1	Mus musculus MAP7 domain containing 1 (Map7d1), transcript variant 3, mRNA. [Source:RefSeq mRNA;Acc:NM_001347198]
Igfbp7	ENSMUSG00000036256	1255.85	-7.69849	1.53294	-5.02205	5.11241e-07	9.5564e-06	Igfbp7	insulin like growth factor binding protein 7 [Source:HGNC Symbol;Acc:HGNC:5476]
Ddx46	ENSMUSG00000021500	1623.47	1.92045	0.382469	5.02119	5.13513e-07	9.58943e-06	Ddx46	Probable ATP-dependent RNA helicase DDX46 [Source:UniProtKB/Swiss-Prot;Acc:Q569Z5]
Gxylt2	ENSMUSG00000030074	377.301	2.08327	0.415111	5.01859	5.20517e-07	9.7107e-06	Gxylt2	Glucoside xylosyltransferase 2 [Source:UniProtKB/Swiss-Prot;Acc:Q810K9]
Adra1b	ENSMUSG00000050541	302.652	-1.79948	0.358706	-5.01659	5.25974e-07	9.8029e-06	Adra1b	adrenoceptor alpha 1B [Source:HGNC Symbol;Acc:HGNC:278]
Nsrp1	ENSMUSG00000037958	1284.36	1.79404	0.357714	5.01529	5.29542e-07	9.85974e-06	Nsrp1	Nuclear speckle splicing regulatory protein 1 [Source:UniProtKB/Swiss-Prot;Acc:Q5NCR9]
Ltk	ENSMUSG00000027297	181.88	2.1063	0.420106	5.01373	5.3386e-07	9.93041e-06	Ltk	Leukocyte tyrosine kinase receptor [Source:UniProtKB/Swiss-Prot;Acc:P08923]
Tmem178b	ENSMUSG00000057716	246.537	2.71966	0.542658	5.01173	5.39428e-07	1.00242e-05	Tmem178b	transmembrane protein 178B [Source:MGI Symbol;Acc:MGI:3647581]
Srrm2	ENSMUSG00000039218	5335.12	2.17789	0.434648	5.0107	5.42311e-07	1.00581e-05	Srrm2	Serine/arginine repetitive matrix protein 2 [Source:UniProtKB/Swiss-Prot;Acc:Q8BTI8]
Mettl5os	ENSMUSG00000085735	57.0089	3.99722	0.797719	5.01081	5.42004e-07	1.00581e-05	Mettl5os	methyltransferase like 5, opposite strand [Source:MGI Symbol;Acc:MGI:1922537]
Herpud2	ENSMUSG00000008429	1070.51	-1.61388	0.322196	-5.00901	5.47105e-07	1.01325e-05	Herpud2	Homocysteine-responsive endoplasmic reticulum-resident ubiquitin-like domain member 2 protein [Source:UniProtKB/Swiss-Prot;Acc:Q9JJC9]
1700007K13Rik	ENSMUSG00000026831	414.293	2.29609	0.4584	5.00891	5.47386e-07	1.01325e-05	1700007K13Rik	RIKEN cDNA 1700007K13 gene [Source:MGI Symbol;Acc:MGI:1916577]
Eif4ebp1	ENSMUSG00000031490	563.357	-2.18807	0.436982	-5.00724	5.5217e-07	1.02111e-05	Eif4ebp1	eukaryotic translation initiation factor 4E binding protein 1 [Source:MGI Symbol;Acc:MGI:103267]
Tsen2	ENSMUSG00000042389	582.22	1.52588	0.304763	5.00677	5.53501e-07	1.02258e-05	Tsen2	tRNA-splicing endonuclease subunit Sen2 [Source:UniProtKB/Swiss-Prot;Acc:Q6P7W5]
Dpysl2	ENSMUSG00000022048	1226.53	1.67543	0.334833	5.00378	5.62178e-07	1.0376e-05	Dpysl2	Dihydropyrimidinase-related protein 2 [Source:UniProtKB/Swiss-Prot;Acc:O08553]
Eda2r	ENSMUSG00000034457	77.4433	-3.74663	0.748873	-5.00303	5.64369e-07	1.04064e-05	Eda2r	Tumor necrosis factor receptor superfamily member 27 [Source:UniProtKB/Swiss-Prot;Acc:Q8BX35]
Wif1	ENSMUSG00000020218	736.734	-8.16528	1.63251	-5.00168	5.68319e-07	1.04691e-05	Wif1	Wnt inhibitory factor 1 [Source:MGI Symbol;Acc:MGI:1344332]
Rps6kl1	ENSMUSG00000019235	253.854	1.67315	0.334646	4.99977	5.73993e-07	1.05634e-05	Rps6kl1	ribosomal protein S6 kinase-like 1 [Source:MGI Symbol;Acc:MGI:2443413]
Clrn1	ENSMUSG00000043850	1895.22	2.00197	0.400596	4.99748	5.80847e-07	1.06792e-05	Clrn1	Clarin-1 [Source:UniProtKB/Swiss-Prot;Acc:Q8K445]
Ptgds	ENSMUSG00000015090	158937	-2.37353	0.475039	-4.9965	5.83817e-07	1.07195e-05	Ptgds	Prostaglandin-H2 D-isomerase [Source:UniProtKB/Swiss-Prot;Acc:O09114]
Slc2a10	ENSMUSG00000027661	459.746	-2.79127	0.558659	-4.99638	5.84168e-07	1.07195e-05	Slc2a10	solute carrier family 2 (facilitated glucose transporter), member 10 [Source:MGI Symbol;Acc:MGI:2156687]
Bend4	ENSMUSG00000092060	128.187	2.34217	0.468818	4.9959	5.85606e-07	1.07355e-05	Bend4	BEN domain-containing protein 4 [Source:UniProtKB/Swiss-Prot;Acc:P86174]
Lurap1l	ENSMUSG00000048706	1345.89	1.62863	0.32605	4.99503	5.88267e-07	1.07739e-05	Lurap1l	Leucine rich adaptor protein 1-like [Source:UniProtKB/Swiss-Prot;Acc:Q8K2P1]
Arhgap28	ENSMUSG00000024043	486.412	-2.85013	0.570708	-4.99403	5.91328e-07	1.08196e-05	Arhgap28	Mus musculus Rho GTPase activating protein 28 (Arhgap28), transcript variant 2, mRNA. [Source:RefSeq mRNA;Acc:NM_001347410]
0610040J01Rik	ENSMUSG00000060512	356.003	-2.39496	0.479709	-4.99254	5.95916e-07	1.08911e-05	0610040J01Rik	RIKEN cDNA 0610040J01 gene [Source:MGI Symbol;Acc:MGI:1923511]
Tex33	ENSMUSG00000062154	557.395	2.66426	0.533665	4.99238	5.96383e-07	1.08911e-05	Tex33	testis expressed 33 [Source:MGI Symbol;Acc:MGI:1920626]
Bid	ENSMUSG00000004446	133.375	-6.20661	1.24388	-4.9897	6.04729e-07	1.1033e-05	Bid	BH3-interacting domain death agonist BH3-interacting domain death agonist p15 BH3-interacting domain death agonist p13 BH3-interacting domain death agonist p11 [Source:UniProtKB/Swiss-Prot;Acc:P70444]
Gm13549	ENSMUSG00000080982	87.9935	-2.87253	0.576209	-4.98522	6.18916e-07	1.1281e-05	Gm13549	predicted gene 13549 [Source:MGI Symbol;Acc:MGI:3651027]
Rnh1	ENSMUSG00000038650	7981.51	-1.20898	0.242566	-4.98414	6.22379e-07	1.13333e-05	Rnh1	Ribonuclease inhibitor [Source:UniProtKB/Swiss-Prot;Acc:Q91VI7]
Akap14	ENSMUSG00000036551	204.838	2.52572	0.506825	4.98342	6.24718e-07	1.1365e-05	Akap14	A kinase (PRKA) anchor protein 14 [Source:MGI Symbol;Acc:MGI:3618288]
Trrap	ENSMUSG00000045482	604.602	2.28961	0.459691	4.98075	6.33369e-07	1.15114e-05	Trrap	transformation/transcription domain associated protein [Source:HGNC Symbol;Acc:HGNC:12347]
Coa5	ENSMUSG00000026112	2055.25	-1.67372	0.336386	-4.9756	6.50459e-07	1.18107e-05	Coa5	Cytochrome c oxidase assembly factor 5 [Source:UniProtKB/Swiss-Prot;Acc:Q99M07]
Il1a	ENSMUSG00000027399	5.93995	-14.7649	2.96851	-4.97383	6.56414e-07	1.19027e-05	Il1a	Interleukin-1 alpha [Source:UniProtKB/Swiss-Prot;Acc:P01582]
Tmem179	ENSMUSG00000054013	628.294	2.06886	0.415959	4.97373	6.5678e-07	1.19027e-05	Tmem179	Transmembrane protein 179 [Source:UniProtKB/Swiss-Prot;Acc:Q8BHH9]
Enkd1	ENSMUSG00000013155	174.536	1.93458	0.388982	4.97344	6.57768e-07	1.19093e-05	Enkd1	Enkurin domain-containing protein 1 [Source:UniProtKB/Swiss-Prot;Acc:Q7TSV9]
Heatr6	ENSMUSG00000000976	479.043	1.33602	0.268673	4.97268	6.60322e-07	1.19215e-05	Heatr6	HEAT repeat-containing protein 6 [Source:UniProtKB/Swiss-Prot;Acc:Q6P1G0]
Plppr4	ENSMUSG00000044667	635.156	2.13496	0.429313	4.97297	6.59352e-07	1.19215e-05	Plppr4	Phospholipid phosphatase-related protein type 4 [Source:UniProtKB/Swiss-Prot;Acc:Q7TME0]
Nt5dc3	ENSMUSG00000054027	972.283	1.98532	0.399245	4.97269	6.60299e-07	1.19215e-05	Nt5dc3	5'-nucleotidase domain-containing protein 3 [Source:UniProtKB/Swiss-Prot;Acc:Q3UHB1]
Spry4	ENSMUSG00000024427	270.206	-2.67333	0.537788	-4.97097	6.66187e-07	1.2016e-05	Spry4	4 [Source:UniProtKB/Swiss-Prot;Acc:Q9WTP2]
Eaf1	ENSMUSG00000021890	1482.51	-2.30239	0.46335	-4.96901	6.7295e-07	1.21265e-05	Eaf1	ELL-associated factor 1 [Source:UniProtKB/Swiss-Prot;Acc:Q9D4C5]
Nuak2	ENSMUSG00000009772	209.141	-2.93959	0.591756	-4.96756	6.77996e-07	1.22058e-05	Nuak2	NUAK family SNF1-like kinase 2 [Source:UniProtKB/Swiss-Prot;Acc:Q8BZN4]
Thsd4	ENSMUSG00000032289	1015.87	-2.49042	0.501477	-4.96618	6.82839e-07	1.22814e-05	Thsd4	Thrombospondin type-1 domain-containing protein 4 [Source:UniProtKB/Swiss-Prot;Acc:Q3UTY6]
Sema3c	ENSMUSG00000028780	90.1914	-8.27708	1.66716	-4.96479	6.87768e-07	1.23584e-05	Sema3c	Semaphorin-3C [Source:UniProtKB/Swiss-Prot;Acc:Q62181]
Scn1b	ENSMUSG00000019194	419.553	-2.08964	0.421048	-4.96294	6.94339e-07	1.24647e-05	Scn1b	Sodium channel subunit beta-1 [Source:UniProtKB/Swiss-Prot;Acc:P97952]
Firre	ENSMUSG00000085396	147.902	3.96026	0.798538	4.95939	7.07136e-07	1.26825e-05	Firre
Aldh2	ENSMUSG00000029455	1899.93	-1.45278	0.292979	-4.95865	7.09864e-07	1.27194e-05	Aldh2	Aldehyde dehydrogenase, mitochondrial [Source:UniProtKB/Swiss-Prot;Acc:P47738]
mt-Co1	ENSMUSG00000064351	26407.5	-2.41936	0.48794	-4.95832	7.11051e-07	1.27287e-05	mt-Co1	mitochondrially encoded cytochrome c oxidase I [Source:MGI Symbol;Acc:MGI:102504]
Arid1a	ENSMUSG00000007880	1280.27	2.00606	0.405027	4.9529	7.31147e-07	1.30761e-05	Arid1a	AT-rich interactive domain-containing protein 1A [Source:UniProtKB/Swiss-Prot;Acc:A2BH40]
Kcnc4	ENSMUSG00000027895	50.292	-6.26088	1.26491	-4.94968	7.43364e-07	1.32572e-05	Kcnc4	Potassium voltage-gated channel subfamily C member 4 [Source:UniProtKB/Swiss-Prot;Acc:Q8R1C0]
Bdh2	ENSMUSG00000028167	2303.84	-1.40043	0.282931	-4.94973	7.43154e-07	1.32572e-05	Bdh2	3-hydroxybutyrate dehydrogenase type 2 [Source:UniProtKB/Swiss-Prot;Acc:Q8JZV9]
Trdc	ENSMUSG00000104876	149.721	-3.0174	0.609575	-4.95001	7.4211e-07	1.32572e-05	Trdc	T cell receptor delta constant [Source:HGNC Symbol;Acc:HGNC:12253]
5031439G07Rik	ENSMUSG00000036046	3679.15	-1.4855	0.300193	-4.9485	7.47878e-07	1.33253e-05	5031439G07Rik	Uncharacterized [Source:UniProtKB/Swiss-Prot;Acc:Q3UE31]
Cartpt	ENSMUSG00000021647	303.477	2.79819	0.565979	4.94398	7.65425e-07	1.36251e-05	Cartpt	Cocaine- and amphetamine-regulated transcript protein CART(1-52) CART(55-102) CART(62-102) [Source:UniProtKB/Swiss-Prot;Acc:P56388]
9930014A18Rik	ENSMUSG00000097493	43.5603	-2.77921	0.562254	-4.94298	7.69386e-07	1.36828e-05	9930014A18Rik	RIKEN cDNA 9930014A18 gene [Source:MGI Symbol;Acc:MGI:2444091]
Cox4i2	ENSMUSG00000009876	1406.32	-1.99657	0.404264	-4.93878	7.86129e-07	1.39676e-05	Cox4i2	Cytochrome c oxidase subunit 4 isoform 2, mitochondrial [Source:UniProtKB/Swiss-Prot;Acc:Q91W29]
Rab20	ENSMUSG00000031504	329.265	-2.15229	0.435814	-4.93856	7.87004e-07	1.39701e-05	Rab20	Ras-related protein Rab-20 [Source:UniProtKB/Swiss-Prot;Acc:P35295]
Zhx1	ENSMUSG00000022361	879.872	-1.82644	0.370343	-4.93175	8.14961e-07	1.44528e-05	Zhx1	zinc fingers and homeoboxes 1 [Source:MGI Symbol;Acc:MGI:109271]
Gm5987	ENSMUSG00000105600	59.2996	-3.40561	0.690714	-4.93056	8.19932e-07	1.45275e-05	Gm5987	predicted gene 5987 [Source:MGI Symbol;Acc:MGI:3644525]
Mpzl3	ENSMUSG00000070305	649.655	-2.688	0.545308	-4.92933	8.25137e-07	1.46061e-05	Mpzl3	Myelin protein zero-like protein 3 [Source:UniProtKB/Swiss-Prot;Acc:Q3V3F6]
Fscn2	ENSMUSG00000025380	2138.94	1.9421	0.394035	4.92875	8.27569e-07	1.46219e-05	Fscn2	Fascin-2 [Source:UniProtKB/Swiss-Prot;Acc:Q32M02]
Phtf1	ENSMUSG00000058388	1466.97	1.20168	0.24381	4.92875	8.27561e-07	1.46219e-05	Phtf1	Putative homeodomain transcription factor 1 [Source:UniProtKB/Swiss-Prot;Acc:Q9QZ09]
Dusp5	ENSMUSG00000034765	4291.76	-1.76867	0.359038	-4.92612	8.38778e-07	1.48062e-05	Dusp5	dual specificity phosphatase 5 [Source:HGNC Symbol;Acc:HGNC:3071]
Tkt	ENSMUSG00000021957	3764.32	-1.26278	0.256361	-4.92579	8.40203e-07	1.48176e-05	Tkt	Transketolase [Source:UniProtKB/Swiss-Prot;Acc:P40142]
Sept2	ENSMUSG00000026276	1997.56	1.11736	0.226924	4.92395	8.48146e-07	1.493e-05	Sept2	septin 2 [Source:MGI Symbol;Acc:MGI:97298]
Ugdh	ENSMUSG00000029201	5923.6	-1.85484	0.376692	-4.92403	8.47812e-07	1.493e-05	Ugdh	UDP-glucose dehydrogenase [Source:MGI Symbol;Acc:MGI:1306785]
2610528J11Rik	ENSMUSG00000028536	217.427	-3.3345	0.677275	-4.9234	8.50524e-07	1.49581e-05	2610528J11Rik	Type III endosome membrane protein TEMP [Source:UniProtKB/Swiss-Prot;Acc:Q9CQM1]
Cfap53	ENSMUSG00000035394	136.744	3.12177	0.634225	4.92218	8.55833e-07	1.50375e-05	Cfap53	Cilia- and flagella-associated protein 53 [Source:UniProtKB/Swiss-Prot;Acc:Q9D439]
Dsc2	ENSMUSG00000024331	42.2949	-8.69973	1.76752	-4.922	8.56642e-07	1.50379e-05	Dsc2	Desmocollin-2 [Source:UniProtKB/Swiss-Prot;Acc:P55292]
Exoc6b	ENSMUSG00000033769	743.14	-1.91991	0.390146	-4.92102	8.60945e-07	1.50995e-05	Exoc6b	Exocyst complex component 6B [Source:UniProtKB/Swiss-Prot;Acc:A6H5Z3]
Rapgefl1	ENSMUSG00000038020	270.93	1.78101	0.362126	4.91821	8.73408e-07	1.53039e-05	Rapgefl1	Rap guanine nucleotide exchange factor-like 1 [Source:UniProtKB/Swiss-Prot;Acc:Q68EF8]
Snx9	ENSMUSG00000002365	1208.75	-1.97618	0.401843	-4.91779	8.7525e-07	1.5308e-05	Snx9	sorting nexin 9 [Source:MGI Symbol;Acc:MGI:1913866]
Sertad4	ENSMUSG00000016262	193.608	-2.38598	0.48517	-4.91782	8.7512e-07	1.5308e-05	Sertad4	SERTA domain-containing protein 4 [Source:UniProtKB/Swiss-Prot;Acc:A7DTG3]
Gm12854	ENSMUSG00000078238	911.406	-2.46652	0.50163	-4.917	8.78817e-07	1.53563e-05	Gm12854	predicted gene 12854 [Source:MGI Symbol;Acc:MGI:3650410]
Slco3a1	ENSMUSG00000025790	1732.05	1.19075	0.242202	4.91634	8.81773e-07	1.53765e-05	Slco3a1	Solute carrier organic anion transporter family member 3A1 [Source:UniProtKB/Swiss-Prot;Acc:Q8R3L5]
Nckap1	ENSMUSG00000027002	5094.52	-1.9147	0.389468	-4.9162	8.82396e-07	1.53765e-05	Nckap1	Mus musculus NCK-associated protein 1 (Nckap1), transcript variant 4, mRNA. [Source:RefSeq mRNA;Acc:NM_001355411]
Gm7901	ENSMUSG00000101431	89.9485	-3.36092	0.683613	-4.91641	8.81447e-07	1.53765e-05	Gm7901	predicted gene 7901 [Source:MGI Symbol;Acc:MGI:3645047]
Txndc5	ENSMUSG00000038991	3178.29	-1.78768	0.363773	-4.91427	8.91161e-07	1.5515e-05	Txndc5	thioredoxin domain containing 5 [Source:MGI Symbol;Acc:MGI:2145316]
Mapkapk2	ENSMUSG00000016528	1707.82	-1.75227	0.356582	-4.91408	8.91992e-07	1.55153e-05	Mapkapk2	MAP kinase-activated protein kinase 2 [Source:UniProtKB/Swiss-Prot;Acc:P49138]
Cd9-ps	ENSMUSG00000092193	185.697	-2.81251	0.57246	-4.91303	8.96809e-07	1.55848e-05	Cd9-ps	Cd9 antigen, pseudogene [Source:MGI Symbol;Acc:MGI:3645134]
Gpld1	ENSMUSG00000021340	1502.82	-1.94283	0.395516	-4.91213	9.0093e-07	1.56422e-05	Gpld1	glycosylphosphatidylinositol specific phospholipase D1 [Source:HGNC Symbol;Acc:HGNC:4459]
Vsir	ENSMUSG00000020101	327.319	-2.51717	0.512475	-4.91178	9.02525e-07	1.56556e-05	Vsir	V-set immunoregulatory receptor [Source:MGI Symbol;Acc:MGI:1921298]
March6	ENSMUSG00000039100	476.66	1.6463	0.335316	4.90969	9.12202e-07	1.57987e-05	March6	E3 ubiquitin-protein ligase MARCH6 [Source:UniProtKB/Swiss-Prot;Acc:Q6ZQ89]
Arhgap20	ENSMUSG00000053199	106.994	-7.92458	1.61409	-4.90964	9.1244e-07	1.57987e-05	Arhgap20	Rho GTPase-activating protein 20 [Source:UniProtKB/Swiss-Prot;Acc:Q6IFT4]
Mest	ENSMUSG00000051855	1331.11	-2.12946	0.433784	-4.90903	9.15267e-07	1.58333e-05	Mest	Mesoderm-specific transcript protein [Source:UniProtKB/Swiss-Prot;Acc:Q07646]
Rbm17	ENSMUSG00000037197	2444.73	1.00139	0.204158	4.90496	9.34449e-07	1.61504e-05	Rbm17	Splicing factor 45 [Source:UniProtKB/Swiss-Prot;Acc:Q8JZX4]
Gusb	ENSMUSG00000025534	1289.67	-1.76837	0.360644	-4.90336	9.42114e-07	1.62681e-05	Gusb	glucuronidase, beta [Source:MGI Symbol;Acc:MGI:95872]
Fam46b	ENSMUSG00000046694	521.92	-2.3321	0.475649	-4.90298	9.43916e-07	1.62845e-05	Fam46b	Putative nucleotidyltransferase FAM46B [Source:UniProtKB/Swiss-Prot;Acc:Q8C152]
Akt1	ENSMUSG00000001729	3109.06	-2.09146	0.426705	-4.90143	9.51411e-07	1.63989e-05	Akt1	Mus musculus thymoma viral proto-onco 1 (Akt1), transcript variant 3, mRNA. [Source:RefSeq mRNA;Acc:NM_001331107]
Tbc1d22a	ENSMUSG00000051864	371.233	-1.90392	0.388476	-4.90099	9.53529e-07	1.64205e-05	Tbc1d22a	TBC1 domain family member 22A [Source:UniProtKB/Swiss-Prot;Acc:Q8R5A6]
Mal	ENSMUSG00000027375	1778.81	-2.30975	0.471482	-4.89892	9.63641e-07	1.65797e-05	Mal	Myelin and lymphocyte protein [Source:UniProtKB/Swiss-Prot;Acc:O09198]
Gcc2	ENSMUSG00000038039	1016.77	2.08682	0.42603	4.8983	9.66697e-07	1.65873e-05	Gcc2	GRIP and coiled-coil domain containing 2 [Source:HGNC Symbol;Acc:HGNC:23218]
Wdr45	ENSMUSG00000039382	281.118	1.42377	0.290665	4.89833	9.66539e-07	1.65873e-05	Wdr45	WD repeat domain 45 [Source:MGI Symbol;Acc:MGI:1859606]
Gtf2i	ENSMUSG00000060261	5036.42	1.50808	0.307876	4.89834	9.665e-07	1.65873e-05	Gtf2i	Mus musculusral transcription factor II I (Gtf2i), transcript variant 7, mRNA. [Source:RefSeq mRNA;Acc:NM_001359063]
Tctex1d2	ENSMUSG00000014075	1103.38	2.0918	0.427246	4.89602	9.7799e-07	1.67659e-05	Tctex1d2	Tctex1 domain containing 2 [Source:MGI Symbol;Acc:MGI:1913311]
Rabl2	ENSMUSG00000022621	773.839	1.97453	0.403441	4.89422	9.86947e-07	1.68956e-05	Rabl2	Rab-like protein 2A [Source:UniProtKB/Swiss-Prot;Acc:E9Q9D5]
Fstl1	ENSMUSG00000022816	824.576	-1.49305	0.305069	-4.89415	9.87332e-07	1.68956e-05	Fstl1	Follistatin-related protein 1 [Source:UniProtKB/Swiss-Prot;Acc:Q62356]
Tbx3	ENSMUSG00000018604	606.14	-2.03644	0.416191	-4.89306	9.92812e-07	1.69741e-05	Tbx3	T-box 3 [Source:MGI Symbol;Acc:MGI:98495]
Ash1l	ENSMUSG00000028053	1339.48	1.59448	0.325937	4.892	9.98181e-07	1.70506e-05	Ash1l	Histone-lysine N-methyltransferase ASH1L [Source:UniProtKB/Swiss-Prot;Acc:Q99MY8]
Tmem17	ENSMUSG00000049904	296.252	2.22621	0.455325	4.88927	1.01208e-06	1.72726e-05	Tmem17	Transmembrane protein 17 [Source:UniProtKB/Swiss-Prot;Acc:Q8K0U3]
Tgm2	ENSMUSG00000037820	337.526	-2.6897	0.55022	-4.88842	1.01649e-06	1.73322e-05	Tgm2	Protein-glutamine gamma-glutamyltransferase 2 [Source:UniProtKB/Swiss-Prot;Acc:P21981]
mt-Nd5	ENSMUSG00000064367	9609.01	-2.10917	0.431483	-4.88817	1.01777e-06	1.73385e-05	mt-Nd5	mitochondrially encoded NADH dehydrogenase 5 [Source:MGI Symbol;Acc:MGI:102496]
Ddx54	ENSMUSG00000029599	1038.82	-1.83292	0.37501	-4.88766	1.02044e-06	1.73684e-05	Ddx54	ATP-dependent RNA helicase DDX54 [Source:UniProtKB/Swiss-Prot;Acc:Q8K4L0]
Dnah10	ENSMUSG00000038011	42	4.96282	1.0156	4.88658	1.02602e-06	1.74479e-05	Dnah10
Lrrc75b	ENSMUSG00000046807	102.213	-4.20013	0.859596	-4.88617	1.02816e-06	1.74686e-05	Lrrc75b	Leucine-rich repeat-containing protein 75B [Source:UniProtKB/Swiss-Prot;Acc:Q7TPD7]
Pgm1	ENSMUSG00000029171	862.459	-1.89911	0.388693	-4.88588	1.02968e-06	1.74788e-05	Pgm1	Phosphoglucomutase-2 [Source:UniProtKB/Swiss-Prot;Acc:Q7TSV4]
Twf2	ENSMUSG00000023277	3628.55	1.95961	0.401112	4.88544	1.03196e-06	1.75019e-05	Twf2	twinfilin actin binding protein 2 [Source:MGI Symbol;Acc:MGI:1346078]
Bmp2	ENSMUSG00000027358	2322.38	1.49784	0.306654	4.88447	1.03709e-06	1.75733e-05	Bmp2	Bone morphotic protein 2 [Source:UniProtKB/Swiss-Prot;Acc:P21274]
B9d2	ENSMUSG00000063439	642.05	1.88448	0.386041	4.88155	1.05256e-06	1.78196e-05	B9d2	B9 domain-containing protein 2 [Source:UniProtKB/Swiss-Prot;Acc:Q3UK10]
Paqr4	ENSMUSG00000023909	529.679	-2.88726	0.591588	-4.88053	1.05801e-06	1.78959e-05	Paqr4	Progestin and adipoQ receptor family member 4 [Source:UniProtKB/Swiss-Prot;Acc:Q9JJE4]
Serinc2	ENSMUSG00000023232	2774.76	-2.11762	0.43393	-4.88009	1.06035e-06	1.79196e-05	Serinc2	Serine incorporator 2 [Source:UniProtKB/Swiss-Prot;Acc:Q8K0E7]
Yap1	ENSMUSG00000053110	922.154	-2.09183	0.42868	-4.87969	1.06255e-06	1.79407e-05	Yap1	yes-associated protein 1 [Source:MGI Symbol;Acc:MGI:103262]
Abca5	ENSMUSG00000018800	1356.8	2.33436	0.478873	4.87469	1.08981e-06	1.83848e-05	Abca5	ATP-binding cassette, sub-family A (ABC1), member 5 [Source:MGI Symbol;Acc:MGI:2386607]
Jpt2	ENSMUSG00000024165	1214.63	-2.63383	0.540361	-4.87421	1.09247e-06	1.84132e-05	Jpt2	Jupiter microtubule associated homolog 2 [Source:MGI Symbol;Acc:MGI:1196260]
Gsta4	ENSMUSG00000032348	7053.3	-1.66482	0.341764	-4.87126	1.1089e-06	1.86736e-05	Gsta4	Glutathione S-transferase A4 [Source:UniProtKB/Swiss-Prot;Acc:P24472]
Ccdc181	ENSMUSG00000026578	1351.38	1.67448	0.343805	4.87042	1.11363e-06	1.87367e-05	Ccdc181	Coiled-coil domain-containing protein 181 [Source:UniProtKB/Swiss-Prot;Acc:Q80ZU5]
2900097C17Rik	ENSMUSG00000102869	206.439	-3.84361	0.789276	-4.86979	1.11718e-06	1.87799e-05	2900097C17Rik	RIKEN cDNA 2900097C17 gene [Source:MGI Symbol;Acc:MGI:1914767]
Pacsin2	ENSMUSG00000016664	2347.24	-1.82671	0.375139	-4.86941	1.11932e-06	1.87993e-05	Pacsin2	protein kinase C and casein kinase substrate in neurons 2 [Source:MGI Symbol;Acc:MGI:1345153]
Atp2b4	ENSMUSG00000026463	200.874	2.78762	0.572584	4.86848	1.1246e-06	1.88713e-05	Atp2b4	Plasma membrane calcium-transporting ATPase 4 [Source:UniProtKB/Swiss-Prot;Acc:Q6Q477]
Hmx3	ENSMUSG00000040148	458.719	-1.7634	0.362249	-4.86794	1.1277e-06	1.89066e-05	Hmx3	Homeobox protein HMX3 [Source:UniProtKB/Swiss-Prot;Acc:P42581]
Strc	ENSMUSG00000033498	867.123	1.84982	0.380089	4.8668	1.1342e-06	1.89988e-05	Strc	Stereocilin [Source:UniProtKB/Swiss-Prot;Acc:Q8VIM6]
S100a11	ENSMUSG00000027907	13047.1	-2.36199	0.485425	-4.86582	1.13984e-06	1.90766e-05	S100a11	Protein S100-A11 [Source:UniProtKB/Swiss-Prot;Acc:P50543]
Micu3	ENSMUSG00000039478	563.325	1.87463	0.385288	4.86554	1.14147e-06	1.90846e-05	Micu3	Calcium uptake protein 3, mitochondrial [Source:UniProtKB/Swiss-Prot;Acc:Q9CTY5]
Col8a1	ENSMUSG00000068196	896.53	-3.39002	0.696763	-4.86539	1.14233e-06	1.90846e-05	Col8a1	Collagen alpha-1(VIII) chain Vastatin [Source:UniProtKB/Swiss-Prot;Acc:Q00780]
Naa60	ENSMUSG00000005982	510.636	-1.96458	0.403818	-4.865	1.14458e-06	1.91055e-05	Naa60	N-alpha-acetyltransferase 60 [Source:UniProtKB/Swiss-Prot;Acc:Q9DBU2]
Slc44a2	ENSMUSG00000057193	1862.72	-1.88608	0.387789	-4.86368	1.15225e-06	1.91999e-05	Slc44a2	solute carrier family 44, member 2 [Source:MGI Symbol;Acc:MGI:1915932]
Palld	ENSMUSG00000058056	1447.04	-1.79689	0.369448	-4.86371	1.15205e-06	1.91999e-05	Palld	Palladin [Source:UniProtKB/Swiss-Prot;Acc:Q9ET54]
Rin2	ENSMUSG00000001768	487.217	-2.28504	0.470063	-4.86115	1.16709e-06	1.943e-05	Rin2	Ras and Rab interactor 2 [Source:MGI Symbol;Acc:MGI:1921280]
Slc23a2	ENSMUSG00000027340	1052.61	1.73557	0.357064	4.86068	1.16985e-06	1.94589e-05	Slc23a2	Mus musculus solute carrier family 23 (nucleobase transporters), member 2 (Slc23a2), transcript variant 2, mRNA. [Source:RefSeq mRNA;Acc:NM_001355430]
Rbms2	ENSMUSG00000040043	1041.57	-1.26127	0.259549	-4.85948	1.17693e-06	1.95597e-05	Rbms2	RNA-binding motif, single-stranded-interacting protein 2 [Source:UniProtKB/Swiss-Prot;Acc:Q8VC70]
Sowahc	ENSMUSG00000098188	290.98	-2.75683	0.567731	-4.85588	1.19854e-06	1.99013e-05	Sowahc	Ankyrin repeat domain-containing protein SOWAHC [Source:UniProtKB/Swiss-Prot;Acc:Q8C0J6]
Cdk16	ENSMUSG00000031065	2007.75	-1.57784	0.325045	-4.85421	1.20865e-06	2.00518e-05	Cdk16	Cyclin-dependent kinase 16 [Source:UniProtKB/Swiss-Prot;Acc:Q04735]
Akt1s1	ENSMUSG00000011096	1080.5	-1.43565	0.295781	-4.85375	1.21148e-06	2.00812e-05	Akt1s1	Proline-rich AKT1 substrate 1 [Source:UniProtKB/Swiss-Prot;Acc:Q9D1F4]
Pifo	ENSMUSG00000010136	3031.35	2.38946	0.492339	4.85328	1.21433e-06	2.0111e-05	Pifo	Protein pitchfork [Source:UniProtKB/Swiss-Prot;Acc:Q9D9W1]
Baiap2l1	ENSMUSG00000038859	332.216	-1.5674	0.323017	-4.85237	1.21993e-06	2.01861e-05	Baiap2l1	Brain-specific angiosis inhibitor 1-associated protein 2-like protein 1 [Source:UniProtKB/Swiss-Prot;Acc:Q9DBJ3]
Galm	ENSMUSG00000035473	564.999	-1.86836	0.385131	-4.85124	1.22689e-06	2.02837e-05	Galm	Aldose 1-epimerase [Source:UniProtKB/Swiss-Prot;Acc:Q8K157]
Tead1	ENSMUSG00000055320	715.612	2.17178	0.447733	4.85061	1.2308e-06	2.03307e-05	Tead1	TEA domain family member 1 [Source:MGI Symbol;Acc:MGI:101876]
Wdr63	ENSMUSG00000043020	885.458	1.86894	0.385525	4.84778	1.24852e-06	2.06055e-05	Wdr63	WD repeat domain 63 [Source:MGI Symbol;Acc:MGI:3045269]
Calb2	ENSMUSG00000003657	10926.1	2.47804	0.511234	4.84719	1.25225e-06	2.06313e-05	Calb2	Calretinin [Source:UniProtKB/Swiss-Prot;Acc:Q08331]
Ankra2	ENSMUSG00000021661	580.089	1.30554	0.269335	4.84727	1.25173e-06	2.06313e-05	Ankra2	Ankyrin repeat family A protein 2 [Source:UniProtKB/Swiss-Prot;Acc:Q99PE2]
Rasgrp2	ENSMUSG00000032946	24.6826	3.50193	0.722576	4.84646	1.25687e-06	2.06894e-05	Rasgrp2	RAS, guanyl releasing protein 2 [Source:MGI Symbol;Acc:MGI:1333849]
Lysmd2	ENSMUSG00000032184	878.87	1.59314	0.329231	4.83897	1.30511e-06	2.14479e-05	Lysmd2	LysM, putative peptidoglycan-binding, domain containing 2 [Source:MGI Symbol;Acc:MGI:1917332]
Ntrk3	ENSMUSG00000059146	71.0654	3.50514	0.724357	4.83896	1.3052e-06	2.14479e-05	Ntrk3	NT-3 growth factor receptor [Source:UniProtKB/Swiss-Prot;Acc:Q6VNS1]
BC005537	ENSMUSG00000019132	1617.66	2.26087	0.467286	4.83829	1.30959e-06	2.15015e-05	BC005537	Uncharacterized [Source:UniProtKB/Swiss-Prot;Acc:Q99LU8]
Sema5a	ENSMUSG00000022231	368.527	-3.11473	0.643951	-4.83691	1.31874e-06	2.16331e-05	Sema5a	sema domain, seven thrombospondin repeats (type 1 and type 1-like), transmembrane domain (TM) and short cytoplasmic domain, (semaphorin) 5A [Source:MGI Symbol;Acc:MGI:107556]
Ldha-ps2	ENSMUSG00000083836	301.316	-2.51219	0.519432	-4.83643	1.32195e-06	2.16669e-05	Ldha-ps2	lactate dehydrogenase A, pseudogene 2 [Source:MGI Symbol;Acc:MGI:96761]
Llgl1	ENSMUSG00000020536	941.2	-2.49057	0.515042	-4.83566	1.32705e-06	2.17133e-05	Llgl1	Lethal(2) giant larvae protein homolog 1 [Source:UniProtKB/Swiss-Prot;Acc:Q80Y17]
Apbb2	ENSMUSG00000029207	1279.52	-1.7768	0.367437	-4.83566	1.32702e-06	2.17133e-05	Apbb2	Amyloid-beta A4 protein-binding family B member 2 [Source:UniProtKB/Swiss-Prot;Acc:Q9DBR4]
Cpm	ENSMUSG00000020183	419.458	-3.36436	0.695797	-4.83526	1.32973e-06	2.17197e-05	Cpm	carboxypeptidase M [Source:MGI Symbol;Acc:MGI:1917824]
Ackr4	ENSMUSG00000079355	50.3512	-4.43893	0.918031	-4.83527	1.32964e-06	2.17197e-05	Ackr4	atypical chemokine receptor 4 [Source:MGI Symbol;Acc:MGI:2181676]
Foxo1	ENSMUSG00000044167	621.948	-1.12268	0.232211	-4.83474	1.33322e-06	2.1758e-05	Foxo1	Forkhead box protein O1 [Source:UniProtKB/Swiss-Prot;Acc:Q9R1E0]
Rce1	ENSMUSG00000024889	978.325	1.18819	0.245777	4.83443	1.33525e-06	2.17724e-05	Rce1	Ras converting CAAX endopeptidase 1 [Source:MGI Symbol;Acc:MGI:1336895]
Dynlrb2	ENSMUSG00000034467	2875.99	2.92366	0.604827	4.83387	1.33901e-06	2.18151e-05	Dynlrb2	Dynein light chain roadblock-type 2 [Source:UniProtKB/Swiss-Prot;Acc:Q9DAJ5]
Sh3bp4	ENSMUSG00000036206	903.179	-2.25244	0.466047	-4.83307	1.34443e-06	2.18847e-05	Sh3bp4	SH3 domain-binding protein 4 [Source:UniProtKB/Swiss-Prot;Acc:Q921I6]
Cdc42ep4	ENSMUSG00000041598	2481.83	-1.4854	0.307352	-4.83288	1.34575e-06	2.18873e-05	Cdc42ep4	Cdc42 effector protein 4 [Source:UniProtKB/Swiss-Prot;Acc:Q9JM96]
Tmem216	ENSMUSG00000024667	706.153	1.46429	0.30311	4.83088	1.35932e-06	2.20892e-05	Tmem216	Transmembrane protein 216 [Source:UniProtKB/Swiss-Prot;Acc:Q9CQC4]
Macc1	ENSMUSG00000041886	106.52	-3.43326	0.710909	-4.8294	1.36946e-06	2.22216e-05	Macc1	MACC1, MET transcriptional regulator [Source:HGNC Symbol;Acc:HGNC:30215]
Gimap9	ENSMUSG00000051124	81.2157	-4.09003	0.846912	-4.82935	1.3698e-06	2.22216e-05	Gimap9
Kcnn2	ENSMUSG00000054477	86.556	2.20257	0.456167	4.82844	1.37608e-06	2.22854e-05	Kcnn2	potassium intermediate/small conductance calcium-activated channel, subfamily N, member 2 [Source:MGI Symbol;Acc:MGI:2153182]
Csde1	ENSMUSG00000068823	8781.15	-1.39518	0.28894	-4.8286	1.37498e-06	2.22854e-05	Csde1	Cold shock domain-containing protein E1 [Source:UniProtKB/Swiss-Prot;Acc:Q91W50]
Mcub	ENSMUSG00000027994	464.834	2.44387	0.506246	4.82744	1.383e-06	2.23785e-05	Mcub	Calcium uniporter regulatory subunit MCUb, mitochondrial [Source:UniProtKB/Swiss-Prot;Acc:Q810S1]
Tmem245	ENSMUSG00000055296	593.464	2.07185	0.429212	4.82711	1.38527e-06	2.23962e-05	Tmem245	Transmembrane protein 245 [Source:UniProtKB/Swiss-Prot;Acc:B1AZA5]
Ccdc30	ENSMUSG00000028637	765.663	1.8001	0.372933	4.82686	1.38703e-06	2.24056e-05	Ccdc30	Coiled-coil domain-containing protein 30 [Source:UniProtKB/Swiss-Prot;Acc:Q8BVF4]
Arl6ip5	ENSMUSG00000035199	4418.15	1.86673	0.386798	4.8261	1.39235e-06	2.2458e-05	Arl6ip5	PRA1 family protein 3 [Source:UniProtKB/Swiss-Prot;Acc:Q8R5J9]
Snhg15	ENSMUSG00000085156	339.217	1.95748	0.405607	4.82606	1.39264e-06	2.2458e-05	Snhg15	small nucleolar RNA host gene 15 [Source:MGI Symbol;Acc:MGI:3650059]
Spata6	ENSMUSG00000034401	255.504	-2.6789	0.55512	-4.82579	1.39446e-06	2.24684e-05	Spata6	Spermatosis-associated protein 6 [Source:UniProtKB/Swiss-Prot;Acc:Q3U6K5]
1810032O08Rik	ENSMUSG00000020812	65.5519	3.31767	0.687679	4.82444	1.40395e-06	2.26021e-05	1810032O08Rik	RIKEN cDNA 1810032O08 gene [Source:MGI Symbol;Acc:MGI:1913543]
Xpa	ENSMUSG00000028329	854.715	1.97603	0.409636	4.82387	1.40796e-06	2.26475e-05	Xpa	xeroderma pigmentosum, complementation group A [Source:MGI Symbol;Acc:MGI:99135]
Pecr	ENSMUSG00000026189	485.612	1.25562	0.260446	4.82102	1.42827e-06	2.29548e-05	Pecr	peroxisomal trans-2-enoyl-CoA reductase [Source:MGI Symbol;Acc:MGI:2148199]
Btbd11	ENSMUSG00000020042	160.402	-2.85468	0.592555	-4.81757	1.45316e-06	2.33352e-05	Btbd11	Ankyrin repeat and BTB/POZ domain-containing protein BTBD11 [Source:UniProtKB/Swiss-Prot;Acc:Q6GQW0]
Fam151b	ENSMUSG00000034334	361.483	1.61722	0.335724	4.8171	1.45661e-06	2.33708e-05	Fam151b	family with sequence similarity 151 member B [Source:HGNC Symbol;Acc:HGNC:33716]
Nme2	ENSMUSG00000020857	134.34	-2.68946	0.558406	-4.81632	1.4623e-06	2.34424e-05	Nme2	NME/NM23 nucleoside diphosphate kinase 2 [Source:MGI Symbol;Acc:MGI:97356]
Stard8	ENSMUSG00000031216	121.667	-3.46166	0.718824	-4.81572	1.46671e-06	2.34933e-05	Stard8	StAR-related lipid transfer protein 8 [Source:UniProtKB/Swiss-Prot;Acc:Q8K031]
Prr12	ENSMUSG00000046574	151.915	2.81532	0.584759	4.81449	1.47576e-06	2.36183e-05	Prr12	proline rich 12 [Source:MGI Symbol;Acc:MGI:2679002]
mt-Co2	ENSMUSG00000064354	2017.42	-2.59088	0.538286	-4.81322	1.48521e-06	2.37497e-05	mt-Co2	mitochondrially encoded cytochrome c oxidase II [Source:MGI Symbol;Acc:MGI:102503]
Gtpbp3	ENSMUSG00000007610	202.836	1.57543	0.327351	4.81265	1.48944e-06	2.37973e-05	Gtpbp3	tRNA modification GTPase GTPBP3, mitochondrial [Source:UniProtKB/Swiss-Prot;Acc:Q923K4]
Npas3	ENSMUSG00000021010	123.267	2.22235	0.462026	4.81001	1.50925e-06	2.40936e-05	Npas3	neuronal PAS domain protein 3 [Source:HGNC Symbol;Acc:HGNC:19311]
Dhx58	ENSMUSG00000017830	192.827	-2.768	0.57567	-4.8083	1.52217e-06	2.42581e-05	Dhx58	Probable ATP-dependent RNA helicase DHX58 [Source:UniProtKB/Swiss-Prot;Acc:Q99J87]
Pdrg1	ENSMUSG00000027472	2531.97	1.17008	0.243342	4.80837	1.52168e-06	2.42581e-05	Pdrg1	p53 and DNA damage regulated 1 [Source:MGI Symbol;Acc:MGI:1915809]
Gm36938	ENSMUSG00000102414	6.38858	16.3382	3.39804	4.80814	1.52338e-06	2.42581e-05	Gm36938	predicted gene, 36938 [Source:MGI Symbol;Acc:MGI:5610166]
4930558C23Rik	ENSMUSG00000105734	180.827	2.49788	0.519675	4.80661	1.53507e-06	2.44239e-05	4930558C23Rik	RIKEN cDNA 4930558C23 gene [Source:MGI Symbol;Acc:MGI:1914904]
6430548M08Rik	ENSMUSG00000031824	1491.31	-2.25411	0.469008	-4.80612	1.53889e-06	2.44641e-05	6430548M08Rik	Uncharacterized protein KIAA0513 [Source:UniProtKB/Swiss-Prot;Acc:Q8R0A7]
Ncf1	ENSMUSG00000015950	88.2999	2.56751	0.534344	4.80497	1.54772e-06	2.45806e-05	Ncf1	Neutrophil cytosol factor 1 [Source:UniProtKB/Swiss-Prot;Acc:Q09014]
Per3	ENSMUSG00000028957	357.976	2.62796	0.54694	4.80483	1.5488e-06	2.45806e-05	Per3	Period circadian protein homolog 3 [Source:UniProtKB/Swiss-Prot;Acc:O70361]
Gm13669	ENSMUSG00000081833	47.8371	-3.24163	0.674785	-4.80394	1.55571e-06	2.46697e-05	Gm13669	predicted gene 13669 [Source:MGI Symbol;Acc:MGI:3651174]
Bcl7a	ENSMUSG00000029438	554.926	1.8984	0.395212	4.8035	1.55917e-06	2.46833e-05	Bcl7a	B-cell CLL/lymphoma 7 protein family member A [Source:UniProtKB/Swiss-Prot;Acc:Q9CXE2]
Nmnat2	ENSMUSG00000042751	211.204	1.87644	0.390629	4.80365	1.55802e-06	2.46833e-05	Nmnat2	Nicotinamide/nicotinic acid mononucleotide adenylyltransferase 2 [Source:UniProtKB/Swiss-Prot;Acc:Q8BNJ3]
Tmem63a	ENSMUSG00000026519	629.02	-1.66633	0.347066	-4.8012	1.57721e-06	2.49275e-05	Tmem63a	transmembrane protein 63a [Source:MGI Symbol;Acc:MGI:2384789]
Clic4	ENSMUSG00000037242	6630	-2.51327	0.523458	-4.80128	1.57658e-06	2.49275e-05	Clic4	Chloride intracellular channel protein 4 [Source:UniProtKB/Swiss-Prot;Acc:Q9QYB1]
Ccdc81	ENSMUSG00000039391	1407.92	1.85136	0.385704	4.79995	1.58706e-06	2.50623e-05	Ccdc81	Coiled-coil domain-containing protein 81 [Source:UniProtKB/Swiss-Prot;Acc:Q9D5W4]
Igsf8	ENSMUSG00000038034	2884.46	-1.53836	0.320545	-4.7992	1.59297e-06	2.51348e-05	Igsf8	immunoglobulin superfamily, member 8 [Source:MGI Symbol;Acc:MGI:2154090]
Sec62	ENSMUSG00000027706	4512.97	1.70387	0.355328	4.79521	1.62505e-06	2.56198e-05	Sec62	Translocation protein SEC62 [Source:UniProtKB/Swiss-Prot;Acc:Q8BU14]
Zfp469	ENSMUSG00000043903	47.9426	3.58526	0.747742	4.79479	1.62849e-06	2.56527e-05	Zfp469	zinc finger protein 469 [Source:MGI Symbol;Acc:MGI:2684868]
Efnb2	ENSMUSG00000001300	1164.89	-2.02965	0.423349	-4.79427	1.63271e-06	2.5698e-05	Efnb2	Ephrin-B2 [Source:UniProtKB/Swiss-Prot;Acc:P52800]
Rgmb	ENSMUSG00000048027	984.778	-2.10259	0.438634	-4.79349	1.63902e-06	2.5776e-05	Rgmb	RGM domain family member B [Source:UniProtKB/Swiss-Prot;Acc:Q7TQ33]
Smc4	ENSMUSG00000034349	415.657	1.73095	0.361207	4.79212	1.65026e-06	2.59313e-05	Smc4	Mus musculus structural maintenance of chromosomes 4 (Smc4), transcript variant 2, mRNA. [Source:RefSeq mRNA;Acc:NM_001356976]
Ctsb	ENSMUSG00000021939	35780.8	-1.34234	0.280162	-4.7913	1.65703e-06	2.59948e-05	Ctsb	cathepsin B [Source:MGI Symbol;Acc:MGI:88561]
Slc7a11	ENSMUSG00000027737	940.198	2.18275	0.455557	4.79138	1.65637e-06	2.59948e-05	Slc7a11	solute carrier family 7 (cationic amino acid transporter, y+ system), member 11 [Source:MGI Symbol;Acc:MGI:1347355]
Wasf2	ENSMUSG00000028868	1543.77	-1.60047	0.33408	-4.79069	1.66207e-06	2.60523e-05	Wasf2	WAS protein family, member 2 [Source:MGI Symbol;Acc:MGI:1098641]
Muc1	ENSMUSG00000042784	673.426	-3.34466	0.698263	-4.78997	1.66804e-06	2.61244e-05	Muc1	mucin 1, transmembrane [Source:MGI Symbol;Acc:MGI:97231]
Tmem107	ENSMUSG00000020895	1045.85	1.87813	0.392121	4.78967	1.67053e-06	2.61419e-05	Tmem107	Transmembrane protein 107 [Source:UniProtKB/Swiss-Prot;Acc:Q9CPV0]
Fstl3	ENSMUSG00000020325	137.012	-2.63789	0.550828	-4.78895	1.67654e-06	2.62139e-05	Fstl3	Follistatin-related protein 3 [Source:UniProtKB/Swiss-Prot;Acc:Q9EQC7]
Socs6	ENSMUSG00000056153	983.164	-1.56711	0.327245	-4.78879	1.67789e-06	2.62139e-05	Socs6	Suppressor of cytokine signaling 6 [Source:UniProtKB/Swiss-Prot;Acc:Q9JLY0]
Ppp2ca	ENSMUSG00000020349	5905.26	-1.23678	0.2583	-4.78814	1.6833e-06	2.62769e-05	Ppp2ca	Serine/threonine-protein phosphatase 2A catalytic subunit alpha isoform [Source:UniProtKB/Swiss-Prot;Acc:P63330]
Slc1a5	ENSMUSG00000001918	525.175	2.31722	0.48405	4.78715	1.69168e-06	2.6386e-05	Slc1a5	solute carrier family 1 (neutral amino acid transporter), member 5 [Source:MGI Symbol;Acc:MGI:105305]
Top1	ENSMUSG00000070544	2577.22	1.84141	0.384699	4.78662	1.69617e-06	2.64344e-05	Top1	DNA topoisomerase 1 [Source:UniProtKB/Swiss-Prot;Acc:Q04750]
Igfbp6	ENSMUSG00000023046	400.097	-2.76695	0.578709	-4.78124	1.74221e-06	2.71298e-05	Igfbp6	Insulin-like growth factor-binding protein 6 [Source:UniProtKB/Swiss-Prot;Acc:P47880]
Donson	ENSMUSG00000022960	515.885	1.46819	0.307111	4.78065	1.74729e-06	2.71865e-05	Donson	Protein downstream neighbor of Son [Source:UniProtKB/Swiss-Prot;Acc:Q9QXP4]
Ppp1r21	ENSMUSG00000034709	393.585	-2.03948	0.426675	-4.77994	1.75348e-06	2.72605e-05	Ppp1r21	Protein phosphatase 1 regulatory subunit 21 [Source:UniProtKB/Swiss-Prot;Acc:Q3TDD9]
Lemd1	ENSMUSG00000079330	736.326	-1.14562	0.239803	-4.77732	1.77648e-06	2.75732e-05	Lemd1	LEM domain-containing protein 1 [Source:UniProtKB/Swiss-Prot;Acc:Q14C37]
Gm7730	ENSMUSG00000110545	195.583	-2.61778	0.547956	-4.77736	1.77612e-06	2.75732e-05	Gm7730	predicted gene 7730 [Source:MGI Symbol;Acc:MGI:3647355]
Rhoj	ENSMUSG00000046768	368.584	-7.33051	1.53462	-4.77676	1.78146e-06	2.76053e-05	Rhoj	ras homolog family member J [Source:MGI Symbol;Acc:MGI:1931551]
Gm15972	ENSMUSG00000086287	75.8327	3.62291	0.758422	4.7769	1.7802e-06	2.76053e-05	Gm15972	predicted gene 15972 [Source:MGI Symbol;Acc:MGI:3801965]
Gm11814	ENSMUSG00000084215	252.013	-2.16643	0.453829	-4.77367	1.80898e-06	2.8009e-05	Gm11814	predicted gene 11814 [Source:MGI Symbol;Acc:MGI:3650512]
Klf5	ENSMUSG00000005148	1119.79	-1.87073	0.39196	-4.77276	1.8172e-06	2.81133e-05	Klf5	Krueppel-like factor 5 [Source:UniProtKB/Swiss-Prot;Acc:Q9Z0Z7]
Rnf217	ENSMUSG00000063760	352.01	-2.3071	0.483451	-4.77215	1.8227e-06	2.81756e-05	Rnf217	Probable E3 ubiquitin-protein ligase RNF217 [Source:UniProtKB/Swiss-Prot;Acc:D3YYI7]
Tgfb1i1	ENSMUSG00000030782	436.624	2.66727	0.559055	4.77103	1.83284e-06	2.83093e-05	Tgfb1i1	Transforming growth factor beta-1-induced transcript 1 protein [Source:UniProtKB/Swiss-Prot;Acc:Q62219]
Loxl4	ENSMUSG00000025185	38.5556	-8.3994	1.76065	-4.77062	1.83664e-06	2.83238e-05	Loxl4	Lysyl oxidase homolog 4 [Source:UniProtKB/Swiss-Prot;Acc:Q924C6]
B3gnt7	ENSMUSG00000079445	372.403	-2.73301	0.572886	-4.7706	1.83675e-06	2.83238e-05	B3gnt7	UDP-GlcNAc:betaGal beta-1,3-N-acetylglucosaminyltransferase 7 [Source:UniProtKB/Swiss-Prot;Acc:Q8K0J2]
Ift27	ENSMUSG00000016637	1453.81	1.50077	0.314602	4.77038	1.83883e-06	2.83328e-05	Ift27	Intraflagellar transport [Source:UniProtKB/Swiss-Prot;Acc:Q9D0P8]
Ngrn	ENSMUSG00000047084	1762.16	1.5258	0.319876	4.76998	1.84244e-06	2.83655e-05	Ngrn	Neugrin [Source:UniProtKB/Swiss-Prot;Acc:Q99KS2]
Tmem106a	ENSMUSG00000034947	324.511	-1.95095	0.409056	-4.76939	1.84784e-06	2.84257e-05	Tmem106a	Mus musculus transmembrane protein 106A (Tmem106a), transcript variant 2, mRNA. [Source:RefSeq mRNA;Acc:NM_001359326]
Gnb1	ENSMUSG00000029064	17393.5	-1.29051	0.270595	-4.76915	1.85004e-06	2.84365e-05	Gnb1	guanine nucleotide binding protein (G protein), beta 1 [Source:MGI Symbol;Acc:MGI:95781]
Cd83	ENSMUSG00000015396	95.1821	-7.86141	1.64859	-4.76855	1.85556e-06	2.84983e-05	Cd83	CD83 antigen [Source:UniProtKB/Swiss-Prot;Acc:O88324]
Pard3b	ENSMUSG00000052062	437.14	1.73694	0.364426	4.76622	1.87711e-06	2.8806e-05	Pard3b	par-3 family cell polarity regulator beta [Source:MGI Symbol;Acc:MGI:1919301]
Igsf21	ENSMUSG00000040972	1201.65	2.05256	0.43069	4.76574	1.88163e-06	2.88521e-05	Igsf21	Immunoglobulin superfamily member 21 [Source:UniProtKB/Swiss-Prot;Acc:Q7TNR6]
Tnrc6b	ENSMUSG00000047888	1207.2	2.26984	0.476369	4.76488	1.88971e-06	2.89527e-05	Tnrc6b	trinucleotide repeat containing 6b [Source:MGI Symbol;Acc:MGI:2443730]
Tmem240	ENSMUSG00000084845	81.1485	2.1571	0.452874	4.76314	1.90601e-06	2.9179e-05	Tmem240	Transmembrane protein 240 [Source:UniProtKB/Swiss-Prot;Acc:B2RWJ3]
Hpcal1	ENSMUSG00000071379	1540.37	1.534	0.322122	4.76217	1.91521e-06	2.92963e-05	Hpcal1	Hippocalcin-like protein 1 [Source:UniProtKB/Swiss-Prot;Acc:P62748]
Anks1	ENSMUSG00000024219	1259.21	-1.74122	0.365741	-4.76081	1.92822e-06	2.94484e-05	Anks1	Ankyrin repeat and SAM domain-containing protein 1A [Source:UniProtKB/Swiss-Prot;Acc:P59672]
Smpx	ENSMUSG00000041476	8729.92	2.5139	0.528042	4.7608	1.92825e-06	2.94484e-05	Smpx	small muscle protein, X-linked [Source:MGI Symbol;Acc:MGI:1913356]
Sh3pxd2a	ENSMUSG00000053617	617.41	2.42057	0.508593	4.75934	1.94232e-06	2.96394e-05	Sh3pxd2a	SH3 and PX domain-containing protein 2A [Source:UniProtKB/Swiss-Prot;Acc:O89032]
Mgst1	ENSMUSG00000008540	2140.05	-2.23104	0.468837	-4.75868	1.94866e-06	2.96886e-05	Mgst1	Microsomal glutathione S-transferase 1 [Source:UniProtKB/Swiss-Prot;Acc:Q91VS7]
Cttnbp2nl	ENSMUSG00000062127	922.124	-1.62841	0.342194	-4.75874	1.94809e-06	2.96886e-05	Cttnbp2nl	CTTNBP2 N-terminal-like protein [Source:UniProtKB/Swiss-Prot;Acc:Q99LJ0]
Gm20033	ENSMUSG00000097640	382.185	2.53658	0.533348	4.75596	1.97504e-06	3.00664e-05	Gm20033	predicted gene, 20033 [Source:MGI Symbol;Acc:MGI:5012218]
Tram1	ENSMUSG00000025935	3914.3	-1.34282	0.282364	-4.75565	1.9781e-06	3.00889e-05	Tram1	translocating chain-associating membrane protein 1 [Source:MGI Symbol;Acc:MGI:1919515]
Best1	ENSMUSG00000037418	259.426	2.00541	0.421727	4.75523	1.98216e-06	3.01267e-05	Best1	Bestrophin-1 [Source:UniProtKB/Swiss-Prot;Acc:O88870]
Nsmf	ENSMUSG00000006476	1201.43	-1.78581	0.375559	-4.75507	1.98376e-06	3.01269e-05	Nsmf	NMDA receptor synaptonuclear signaling and neuronal migration factor [Source:UniProtKB/Swiss-Prot;Acc:Q99NF2]
Ctcf	ENSMUSG00000005698	1700.62	1.28043	0.269313	4.75444	1.98997e-06	3.01971e-05	Ctcf	Mus musculus CCCTC-binding factor (Ctcf), transcript variant 2, mRNA. [Source:RefSeq mRNA;Acc:NM_001358924]
Ccnl1	ENSMUSG00000027829	1208.63	1.5636	0.32889	4.75416	1.99271e-06	3.02145e-05	Ccnl1	Mus musculus cyclin L1 (Ccnl1), transcript variant 2, mRNA. [Source:RefSeq mRNA;Acc:NM_001355432]
Txndc15	ENSMUSG00000021497	3638.78	1.69606	0.356781	4.75379	1.9964e-06	3.02465e-05	Txndc15	thioredoxin domain containing 15 [Source:MGI Symbol;Acc:MGI:1916922]
Fgfrl1	ENSMUSG00000008090	2392.9	-1.59318	0.335185	-4.75313	2.00293e-06	3.02873e-05	Fgfrl1	Fibroblast growth factor receptor-like 1 [Source:UniProtKB/Swiss-Prot;Acc:Q91V87]
Rbm39	ENSMUSG00000027620	3975.14	1.54095	0.324204	4.75304	2.00385e-06	3.02873e-05	Rbm39	RNA binding motif protein 39 [Source:MGI Symbol;Acc:MGI:2157953]
2210011C24Rik	ENSMUSG00000074217	331.103	2.31573	0.487212	4.75303	2.00387e-06	3.02873e-05	2210011C24Rik	RIKEN cDNA 2210011C24 gene [Source:MGI Symbol;Acc:MGI:1917384]
Fshb	ENSMUSG00000027120	48.0869	-7.92426	1.66738	-4.75251	2.00906e-06	3.03416e-05	Fshb	Follitropin subunit beta [Source:UniProtKB/Swiss-Prot;Acc:Q60687]
Spire1	ENSMUSG00000024533	1316.61	-1.52367	0.320628	-4.75213	2.0128e-06	3.0374e-05	Spire1	1 [Source:UniProtKB/Swiss-Prot;Acc:Q52KF3]
Tmco4	ENSMUSG00000041143	355.178	-2.1042	0.44288	-4.75118	2.02236e-06	3.0494e-05	Tmco4	Transmembrane and coiled-coil domain-containing protein 4 [Source:UniProtKB/Swiss-Prot;Acc:Q91WU4]
S100a16	ENSMUSG00000074457	8772.1	-1.70814	0.359545	-4.75083	2.02581e-06	3.05219e-05	S100a16	Mus musculus S100 calcium binding protein A16 (S100a16), transcript variant 1, mRNA. [Source:RefSeq mRNA;Acc:NM_001356605]
Fam69a	ENSMUSG00000029270	1857.7	-1.90983	0.40209	-4.74976	2.0366e-06	3.06602e-05	Fam69a	Protein FAM69A [Source:UniProtKB/Swiss-Prot;Acc:Q9D6I7]
Gm14461	ENSMUSG00000054510	97.8664	2.51033	0.528647	4.74859	2.04839e-06	3.08133e-05	Gm14461
Smim14	ENSMUSG00000037822	2635.99	-1.05114	0.221412	-4.74744	2.06011e-06	3.09651e-05	Smim14	Small integral membrane protein 14 [Source:UniProtKB/Swiss-Prot;Acc:Q91VT8]
Cd200	ENSMUSG00000022661	596.51	-2.76467	0.582551	-4.74581	2.07677e-06	3.1191e-05	Cd200	CD200 antigen [Source:MGI Symbol;Acc:MGI:1196990]
Psme1	ENSMUSG00000022216	1794.87	-1.48052	0.31226	-4.74133	2.12323e-06	3.18635e-05	Psme1	proteasome (prosome, macropain) activator subunit 1 (PA28 alpha) [Source:MGI Symbol;Acc:MGI:1096367]
Rsl1	ENSMUSG00000058900	27.2676	-7.99506	1.68698	-4.73927	2.14491e-06	3.21635e-05	Rsl1	regulator of sex limited protein 1 [Source:MGI Symbol;Acc:MGI:3044162]
Pygb	ENSMUSG00000033059	1535.89	-1.90549	0.402151	-4.73823	2.15588e-06	3.23026e-05	Pygb	Glycogen phosphorylase, brain form [Source:UniProtKB/Swiss-Prot;Acc:Q8CI94]
Spaca6	ENSMUSG00000080316	345.331	1.9987	0.422113	4.73499	2.19067e-06	3.2798e-05	Spaca6	Sperm acrosome membrane-associated protein 6 [Source:UniProtKB/Swiss-Prot;Acc:E9Q8Q8]
Mpeg1	ENSMUSG00000046805	214.905	4.91345	1.03782	4.73437	2.19733e-06	3.28719e-05	Mpeg1
Kcnk1	ENSMUSG00000033998	2060.88	-2.39727	0.506506	-4.73296	2.21269e-06	3.30756e-05	Kcnk1	Potassium channel subfamily K member 1 [Source:UniProtKB/Swiss-Prot;Acc:O08581]
Tmod3	ENSMUSG00000058587	1404.11	-1.80326	0.381025	-4.73266	2.21597e-06	3.30986e-05	Tmod3	tropomodulin 3 [Source:MGI Symbol;Acc:MGI:1355315]
Kdm5a	ENSMUSG00000030180	1346.26	1.58693	0.335422	4.73114	2.23258e-06	3.33206e-05	Kdm5a	Lysine-specific demethylase 5A [Source:UniProtKB/Swiss-Prot;Acc:Q3UXZ9]
Robo1	ENSMUSG00000022883	619.367	-2.24245	0.47406	-4.73031	2.24174e-06	3.3431e-05	Robo1	roundabout guidance receptor 1 [Source:MGI Symbol;Acc:MGI:1274781]
Rwdd2a	ENSMUSG00000032417	116.521	1.79701	0.379975	4.72928	2.25317e-06	3.35752e-05	Rwdd2a	RWD domain containing 2A [Source:HGNC Symbol;Acc:HGNC:21385]
Casz1	ENSMUSG00000028977	455.181	2.55106	0.539438	4.7291	2.25521e-06	3.35794e-05	Casz1	Zinc finger 1 [Source:UniProtKB/Swiss-Prot;Acc:Q9CWL2]
Tceal5	ENSMUSG00000054034	225.284	2.1801	0.461105	4.728	2.26742e-06	3.37348e-05	Tceal5	transcription elongation factor A (SII)-like 5 [Source:MGI Symbol;Acc:MGI:3036236]
Gripap1	ENSMUSG00000031153	1101.09	1.69037	0.357597	4.72702	2.27837e-06	3.38712e-05	Gripap1	Mus musculus GRIP1 associated protein 1 (Gripap1), transcript variant 6, mRNA. [Source:RefSeq mRNA;Acc:NM_001359293]
Pcf11	ENSMUSG00000041328	965.062	1.44492	0.30571	4.72645	2.28481e-06	3.39404e-05	Pcf11	PCF11 cleavage and polyadenylation factor subunit [Source:HGNC Symbol;Acc:HGNC:30097]
Mocs2	ENSMUSG00000015536	1706.36	1.23075	0.260424	4.72597	2.29025e-06	3.39947e-05	Mocs2	molybdenum cofactor synthesis 2 [Source:HGNC Symbol;Acc:HGNC:7193]
Cbx5	ENSMUSG00000009575	2808.34	-1.54873	0.327721	-4.72575	2.29265e-06	3.40038e-05	Cbx5	Mus musculus chromobox 5 (Cbx5), transcript variant 4, mRNA. [Source:RefSeq mRNA;Acc:NM_001358950]
Efemp2	ENSMUSG00000024909	1726.72	-1.43556	0.303842	-4.72471	2.30443e-06	3.41519e-05	Efemp2	EGF-containing fibulin-like extracellular matrix protein 2 [Source:UniProtKB/Swiss-Prot;Acc:Q9WVJ9]
Adam8	ENSMUSG00000025473	686.109	-1.93678	0.409984	-4.72404	2.31205e-06	3.42381e-05	Adam8	Disintegrin and metalloproteinase domain-containing protein 8 [Source:UniProtKB/Swiss-Prot;Acc:Q05910]
Dpp4	ENSMUSG00000035000	238.573	-3.00137	0.635446	-4.72325	2.32103e-06	3.43445e-05	Dpp4	Dipeptidyl peptidase 4 Dipeptidyl peptidase 4 membrane form Dipeptidyl peptidase 4 soluble form [Source:UniProtKB/Swiss-Prot;Acc:P28843]
Sltm	ENSMUSG00000032212	2032.46	1.93	0.408834	4.72076	2.34969e-06	3.47414e-05	Sltm	SAFB-like, transcription modulator [Source:MGI Symbol;Acc:MGI:1913910]
Ppp3ca	ENSMUSG00000028161	2855.66	0.998779	0.211684	4.71825	2.37882e-06	3.51448e-05	Ppp3ca	protein phosphatase 3, catalytic subunit, alpha isoform [Source:MGI Symbol;Acc:MGI:107164]
Armc2	ENSMUSG00000071324	260.432	2.1438	0.454425	4.71761	2.38628e-06	3.52277e-05	Armc2	Armadillo repeat-containing protein 2 [Source:UniProtKB/Swiss-Prot;Acc:Q3URY6]
Pum3	ENSMUSG00000041360	1278.56	-1.18366	0.250957	-4.71659	2.39826e-06	3.53554e-05	Pum3	pumilio RNA binding family member 3 [Source:HGNC Symbol;Acc:HGNC:29676]
BC048679	ENSMUSG00000061877	565.964	2.9532	0.626134	4.71656	2.39865e-06	3.53554e-05	BC048679	cDNA sequence BC048679 [Source:MGI Symbol;Acc:MGI:3510776]
Sema3f	ENSMUSG00000034684	658.861	-2.33289	0.49464	-4.71633	2.40131e-06	3.53673e-05	Sema3f	Semaphorin-3F [Source:UniProtKB/Swiss-Prot;Acc:O88632]
Gm45884	ENSMUSG00000109836	57.383	3.00064	0.636246	4.71616	2.4034e-06	3.53707e-05	Gm45884	predicted gene 45884 [Source:MGI Symbol;Acc:MGI:5804999]
Chrna1	ENSMUSG00000027107	1218.27	2.39665	0.508351	4.71457	2.42225e-06	3.56206e-05	Chrna1	cholinergic receptor, nicotinic, alpha polypeptide 1 (muscle) [Source:MGI Symbol;Acc:MGI:87885]
Pclo	ENSMUSG00000061601	202.695	3.01043	0.63866	4.71366	2.43305e-06	3.57517e-05	Pclo	Protein piccolo [Source:UniProtKB/Swiss-Prot;Acc:Q9QYX7]
Pum2	ENSMUSG00000020594	956.928	1.94082	0.411829	4.71268	2.44479e-06	3.58965e-05	Pum2	pumilio RNA-binding family member 2 [Source:MGI Symbol;Acc:MGI:1931751]
1700028P14Rik	ENSMUSG00000033053	504.379	1.87587	0.398089	4.71218	2.45077e-06	3.59566e-05	1700028P14Rik	RIKEN cDNA 1700028P14 gene [Source:MGI Symbol;Acc:MGI:1914733]
Zfp236	ENSMUSG00000041258	268.392	2.10296	0.446324	4.71174	2.45612e-06	3.60073e-05	Zfp236	zinc finger protein 236 [Source:MGI Symbol;Acc:MGI:1926950]
Gm28661	ENSMUSG00000102070	3009.44	-2.54561	0.540479	-4.70991	2.4783e-06	3.63046e-05	Gm28661	predicted gene 28661 [Source:MGI Symbol;Acc:MGI:5579367]
Tbc1d1	ENSMUSG00000029174	963.679	-2.12651	0.451557	-4.70928	2.48597e-06	3.63889e-05	Tbc1d1	TBC1 domain family, member 1 [Source:MGI Symbol;Acc:MGI:1889508]
Tceal3	ENSMUSG00000044550	635.951	1.78602	0.379298	4.70875	2.4924e-06	3.6455e-05	Tceal3	Mus musculus transcription elongation factor A (SII)-like 3 (Tceal3), transcript variant 2, mRNA. [Source:RefSeq mRNA;Acc:NM_001359277]
Tmem74b	ENSMUSG00000044364	233.837	2.37311	0.504059	4.708	2.50161e-06	3.65616e-05	Tmem74b	transmembrane protein 74B [Source:MGI Symbol;Acc:MGI:1918629]
Evl	ENSMUSG00000021262	2181.01	1.7682	0.375587	4.70782	2.50386e-06	3.65664e-05	Evl	Ena/VASP-like protein [Source:UniProtKB/Swiss-Prot;Acc:P70429]
Ap3m1	ENSMUSG00000021824	569.475	-2.44922	0.520314	-4.7072	2.51144e-06	3.66489e-05	Ap3m1	AP-3 complex subunit mu-1 [Source:UniProtKB/Swiss-Prot;Acc:Q9JKC8]
Cpt1a	ENSMUSG00000024900	886.944	-1.5364	0.326411	-4.70696	2.51439e-06	3.66639e-05	Cpt1a	Carnitine O-palmitoyltransferase 1, liver isoform [Source:UniProtKB/Swiss-Prot;Acc:P97742]
Ank1	ENSMUSG00000031543	215.293	2.55079	0.542169	4.70479	2.54122e-06	3.70268e-05	Ank1	Ankyrin-1 [Source:UniProtKB/Swiss-Prot;Acc:Q02357]
Cfap161	ENSMUSG00000011154	3337.9	1.90054	0.404057	4.70365	2.55556e-06	3.72071e-05	Cfap161	Cilia- and flagella-associated protein 161 [Source:UniProtKB/Swiss-Prot;Acc:Q6P8Y0]
Rnd3	ENSMUSG00000017144	847.332	-2.958	0.629045	-4.70237	2.57153e-06	3.7411e-05	Rnd3	Rho-related GTP-binding protein RhoE [Source:UniProtKB/Swiss-Prot;Acc:P61588]
Tex26	ENSMUSG00000029660	111.809	2.52165	0.536315	4.70181	2.57864e-06	3.74858e-05	Tex26	testis expressed 26 [Source:MGI Symbol;Acc:MGI:1923110]
Glt8d1	ENSMUSG00000021916	503.73	1.23356	0.262369	4.70162	2.58102e-06	3.74918e-05	Glt8d1	Glycosyltransferase 8 domain-containing protein 1 [Source:UniProtKB/Swiss-Prot;Acc:Q6NSU3]
Rusc2	ENSMUSG00000035969	656.55	-2.22732	0.474028	-4.6987	2.61817e-06	3.80024e-05	Rusc2	RUN and SH3 domain containing 2 [Source:HGNC Symbol;Acc:HGNC:23625]
Ppp1r1b	ENSMUSG00000061718	463.853	-3.56817	0.759433	-4.69847	2.62117e-06	3.8017e-05	Ppp1r1b	Protein phosphatase 1 regulatory subunit 1B [Source:UniProtKB/Swiss-Prot;Acc:Q60829]
Soga3	ENSMUSG00000038916	91.0423	2.7427	0.583917	4.69707	2.63924e-06	3.82499e-05	Soga3	Protein SOGA3 [Source:UniProtKB/Swiss-Prot;Acc:Q6NZL0]
Atf4	ENSMUSG00000042406	6012.78	0.888695	0.189281	4.6951	2.6647e-06	3.85895e-05	Atf4	Cyclic AMP-dependent transcription factor ATF-4 [Source:UniProtKB/Swiss-Prot;Acc:Q06507]
Pak2	ENSMUSG00000022781	2902.44	-1.0469	0.223015	-4.6943	2.67515e-06	3.87113e-05	Pak2	Serine/threonine-protein kinase PAK 2 PAK-2p27 PAK-2p34 [Source:UniProtKB/Swiss-Prot;Acc:Q8CIN4]
Nemf	ENSMUSG00000020982	1726.01	1.48606	0.316628	4.6934	2.687e-06	3.88533e-05	Nemf	Nuclear export mediator factor Nemf [Source:UniProtKB/Swiss-Prot;Acc:Q8CCP0]
Wrb	ENSMUSG00000023147	1510.1	1.10428	0.235346	4.69214	2.70364e-06	3.90642e-05	Wrb	tryptophan rich basic protein [Source:MGI Symbol;Acc:MGI:2136882]
Sesn2	ENSMUSG00000028893	369.875	-2.38138	0.507693	-4.6906	2.72411e-06	3.93301e-05	Sesn2	Sestrin-2 [Source:UniProtKB/Swiss-Prot;Acc:P58043]
Gm28438	ENSMUSG00000101939	615.959	-3.1164	0.664653	-4.68877	2.74854e-06	3.96527e-05	Gm28438	predicted gene 28438 [Source:MGI Symbol;Acc:MGI:5579144]
Gm5566	ENSMUSG00000080002	127.2	-2.67966	0.571568	-4.68826	2.75534e-06	3.97208e-05	Gm5566	predicted pseudogene 5566 [Source:MGI Symbol;Acc:MGI:3648428]
Mdk	ENSMUSG00000027239	596.59	-2.20758	0.471673	-4.68032	2.86423e-06	4.1228e-05	Mdk	Midkine [Source:UniProtKB/Swiss-Prot;Acc:P12025]
Ephx1	ENSMUSG00000038776	5712.86	1.26156	0.269542	4.6804	2.86319e-06	4.1228e-05	Ephx1	Epoxide hydrolase 1 [Source:UniProtKB/Swiss-Prot;Acc:Q9D379]
Mllt10	ENSMUSG00000026743	559.188	1.91245	0.408891	4.67715	2.90887e-06	4.18389e-05	Mllt10	myeloid/lymphoid or mixed-lineage leukemia; translocated to, 10 [Source:MGI Symbol;Acc:MGI:1329038]
Lima1	ENSMUSG00000023022	1544.75	-1.54333	0.330124	-4.675	2.93959e-06	4.22488e-05	Lima1	LIM domain and actin-binding protein 1 [Source:UniProtKB/Swiss-Prot;Acc:Q9ERG0]
Zbed3	ENSMUSG00000041995	180.724	-2.01422	0.43088	-4.67466	2.94441e-06	4.22862e-05	Zbed3	zinc finger, BED type containing 3 [Source:MGI Symbol;Acc:MGI:1919364]
Kdelr3	ENSMUSG00000010830	455.221	-1.91567	0.409815	-4.67448	2.94694e-06	4.22905e-05	Kdelr3	KDEL (Lys-Asp-Glu-Leu) endoplasmic reticulum protein retention receptor 3 [Source:MGI Symbol;Acc:MGI:2145953]
Foxn1	ENSMUSG00000002057	48.7173	-6.76203	1.44719	-4.67253	2.97519e-06	4.26317e-05	Foxn1	Forkhead box protein N1 [Source:UniProtKB/Swiss-Prot;Acc:Q61575]
Map3k1	ENSMUSG00000021754	848.589	1.55516	0.332828	4.67257	2.97449e-06	4.26317e-05	Map3k1	mitogen-activated protein kinase kinase kinase 1 [Source:HGNC Symbol;Acc:HGNC:6848]
Sv2a	ENSMUSG00000038486	705.257	1.99732	0.427703	4.66987	3.01385e-06	4.31531e-05	Sv2a	Synaptic vesicle glycoprotein 2A [Source:UniProtKB/Swiss-Prot;Acc:Q9JIS5]
Wdr26	ENSMUSG00000038733	1382.68	1.2663	0.271191	4.6694	3.02083e-06	4.32206e-05	Wdr26	WD repeat domain 26 [Source:MGI Symbol;Acc:MGI:1923825]
Hydin	ENSMUSG00000059854	262.725	2.54323	0.54501	4.66639	3.06542e-06	4.38256e-05	Hydin	Hydrocephalus-inducing protein [Source:UniProtKB/Swiss-Prot;Acc:Q80W93]
Gm17354	ENSMUSG00000091985	86.2852	3.33588	0.715176	4.66442	3.09488e-06	4.42136e-05	Gm17354	predicted gene, 17354 [Source:MGI Symbol;Acc:MGI:4936988]
Chd5	ENSMUSG00000005045	279.305	2.6458	0.567633	4.66111	3.14507e-06	4.48969e-05	Chd5	Chromodomain-helicase-DNA-binding protein 5 [Source:UniProtKB/Swiss-Prot;Acc:A2A8L1]
Lasp1	ENSMUSG00000038366	2371.37	-1.22082	0.262001	-4.65959	3.1684e-06	4.51961e-05	Lasp1	LIM and SH3 domain protein 1 [Source:UniProtKB/Swiss-Prot;Acc:Q61792]
Elmod1	ENSMUSG00000041986	7980.09	1.83663	0.394207	4.65906	3.17659e-06	4.52789e-05	Elmod1	ELMO domain-containing protein 1 [Source:UniProtKB/Swiss-Prot;Acc:Q3V1U8]
Cd164	ENSMUSG00000019818	6285.76	-1.64539	0.353391	-4.65601	3.22401e-06	4.58978e-05	Cd164	Sialomucin core protein 24 [Source:UniProtKB/Swiss-Prot;Acc:Q9R0L9]
Rab22a	ENSMUSG00000027519	1521.63	-0.759229	0.163066	-4.65595	3.22484e-06	4.58978e-05	Rab22a	RAB22A, member RAS oncogene family [Source:MGI Symbol;Acc:MGI:105072]
Upf1	ENSMUSG00000058301	877.772	-1.93448	0.415901	-4.65129	3.29859e-06	4.69125e-05	Upf1	UPF1 regulator of nonsense transcripts homolog (yeast) [Source:MGI Symbol;Acc:MGI:107995]
Tmco6	ENSMUSG00000006850	286.406	1.81759	0.390817	4.65074	3.3074e-06	4.70026e-05	Tmco6	Transmembrane and coiled-coil domain-containing protein 6 [Source:UniProtKB/Swiss-Prot;Acc:Q8BQX5]
Sf3b2	ENSMUSG00000024853	8267.34	1.21528	0.261453	4.64819	3.34858e-06	4.75523e-05	Sf3b2	splicing factor 3b, subunit 2 [Source:MGI Symbol;Acc:MGI:2441856]
Nprl2	ENSMUSG00000010057	641.486	1.42042	0.305687	4.64666	3.37356e-06	4.78713e-05	Nprl2	GATOR complex protein NPRL2 [Source:UniProtKB/Swiss-Prot;Acc:Q9WUE4]
Ezr	ENSMUSG00000052397	4834.88	-1.26952	0.273344	-4.6444	3.41058e-06	4.83606e-05	Ezr	Ezrin [Source:UniProtKB/Swiss-Prot;Acc:P26040]
Dnah6	ENSMUSG00000052861	199.765	3.00189	0.646515	4.64319	3.43072e-06	4.861e-05	Dnah6	dynein axonemal heavy chain 6 [Source:HGNC Symbol;Acc:HGNC:2951]
Nqo1	ENSMUSG00000003849	1642.11	-2.60719	0.561575	-4.64264	3.43979e-06	4.87022e-05	Nqo1	NAD(P)H dehydrogenase [quinone] 1 [Source:UniProtKB/Swiss-Prot;Acc:Q64669]
Flii	ENSMUSG00000002812	1606.44	-1.65154	0.355772	-4.64214	3.44815e-06	4.87843e-05	Flii	isoform 2 [Source:RefSeq peptide;Acc:NP_001289136]
Calca	ENSMUSG00000030669	431.254	3.16141	0.681101	4.64162	3.4569e-06	4.88717e-05	Calca	Calcitonin-related peptide 1 [Source:UniProtKB/Swiss-Prot;Acc:Q99JA0]
Wdr1	ENSMUSG00000005103	10012.9	-1.48305	0.319614	-4.64013	3.48186e-06	4.91881e-05	Wdr1	WD repeat domain 1 [Source:MGI Symbol;Acc:MGI:1337100]
Mtss1	ENSMUSG00000022353	877.57	1.65431	0.356667	4.63826	3.51355e-06	4.95989e-05	Mtss1	metastasis suppressor 1 [Source:MGI Symbol;Acc:MGI:2384818]
Ets1	ENSMUSG00000032035	1273.12	-2.90426	0.626182	-4.63805	3.51717e-06	4.96132e-05	Ets1	Protein C-ets-1 [Source:UniProtKB/Swiss-Prot;Acc:P27577]
Gab2	ENSMUSG00000004508	502.375	-2.68005	0.577926	-4.63735	3.52897e-06	4.97427e-05	Gab2
Dlc1	ENSMUSG00000031523	147.474	3.16204	0.681993	4.63647	3.54402e-06	4.99179e-05	Dlc1	DLC1 Rho GTPase activating protein [Source:HGNC Symbol;Acc:HGNC:2897]
Cttn	ENSMUSG00000031078	5535.18	-1.65932	0.357947	-4.63567	3.55787e-06	5.0076e-05	Cttn	cortactin [Source:MGI Symbol;Acc:MGI:99695]
Cmtm4	ENSMUSG00000096188	803.552	1.99072	0.429525	4.63471	3.57443e-06	5.02718e-05	Cmtm4	CKLF-like MARVEL transmembrane domain-containing protein 4 [Source:UniProtKB/Swiss-Prot;Acc:Q8CJ61]
Pih1d2	ENSMUSG00000000167	476.274	1.88949	0.407789	4.6335	3.59527e-06	5.05276e-05	Pih1d2	PIH1 domain-containing protein 2 [Source:UniProtKB/Swiss-Prot;Acc:Q8CHR9]
Tmem43	ENSMUSG00000030095	1580.61	-1.90895	0.412048	-4.63283	3.607e-06	5.06551e-05	Tmem43	Transmembrane protein 43 [Source:UniProtKB/Swiss-Prot;Acc:Q9DBS1]
Lpcat2	ENSMUSG00000033192	457.803	-1.79237	0.386945	-4.63211	3.61964e-06	5.07951e-05	Lpcat2	Lysophosphatidylcholine acyltransferase 2 [Source:UniProtKB/Swiss-Prot;Acc:Q8BYI6]
Plk2	ENSMUSG00000021701	1273.99	-2.39415	0.517025	-4.63063	3.64555e-06	5.11209e-05	Plk2	Serine/threonine-protein kinase PLK2 [Source:UniProtKB/Swiss-Prot;Acc:P53351]
Ccdc80	ENSMUSG00000022665	704.473	-1.40478	0.303452	-4.62932	3.66868e-06	5.13247e-05	Ccdc80	Coiled-coil domain-containing protein 80 [Source:UniProtKB/Swiss-Prot;Acc:Q8R2G6]
Ogfod2	ENSMUSG00000023707	737.143	1.19807	0.258806	4.6292	3.67087e-06	5.13247e-05	Ogfod2	Mus musculus 2-oxoglutarate and iron-dependent oxygenase domain containing 2 (Ogfod2), transcript variant 2, mRNA. [Source:RefSeq mRNA;Acc:NM_001347478]
Gal3st1	ENSMUSG00000049721	287.804	1.62809	0.351684	4.62941	3.66709e-06	5.13247e-05	Gal3st1	Galactosylceramide sulfotransferase [Source:UniProtKB/Swiss-Prot;Acc:Q9JHE4]
Gnpda1	ENSMUSG00000052102	479.64	-2.15699	0.465952	-4.62921	3.67057e-06	5.13247e-05	Gnpda1	glucosamine-6-phosphate deaminase 1 [Source:MGI Symbol;Acc:MGI:1347054]
Igbp1	ENSMUSG00000031221	616.864	1.20685	0.260804	4.62743	3.70223e-06	5.17252e-05	Igbp1	Immunoglobulin-binding protein 1 [Source:UniProtKB/Swiss-Prot;Acc:Q61249]
Tsnaxip1	ENSMUSG00000031893	70.7176	3.40692	0.736357	4.62672	3.71498e-06	5.18652e-05	Tsnaxip1	Translin-associated factor X-interacting protein 1 [Source:UniProtKB/Swiss-Prot;Acc:Q99P25]
Snhg17	ENSMUSG00000085385	191.957	1.87312	0.404907	4.62605	3.72706e-06	5.19957e-05	Snhg17	small nucleolar RNA host gene 17 [Source:MGI Symbol;Acc:MGI:1915358]
Mllt3	ENSMUSG00000028496	1331.14	1.25674	0.271684	4.62577	3.73214e-06	5.20285e-05	Mllt3	myeloid/lymphoid or mixed-lineage leukemia; translocated to, 3 [Source:MGI Symbol;Acc:MGI:1917372]
Hacd4	ENSMUSG00000028497	196.529	-3.32931	0.719886	-4.62477	3.75017e-06	5.22416e-05	Hacd4	Very-long-chain (3R)-3-hydroxyacyl-CoA dehydratase 4 [Source:UniProtKB/Swiss-Prot;Acc:A2AKM2]
Fmnl3	ENSMUSG00000023008	254.06	-3.8606	0.834895	-4.62406	3.76304e-06	5.23791e-05	Fmnl3	Formin-like protein 3 [Source:UniProtKB/Swiss-Prot;Acc:Q6ZPF4]
Spns1	ENSMUSG00000030741	973.67	1.29195	0.279405	4.62392	3.76555e-06	5.23791e-05	Spns1	1 [Source:UniProtKB/Swiss-Prot;Acc:Q8R0G7]
Kif19a	ENSMUSG00000010021	730.677	-2.44627	0.529114	-4.62333	3.77633e-06	5.24907e-05	Kif19a	Kinesin-like protein KIF19 [Source:UniProtKB/Swiss-Prot;Acc:Q99PT9]
Rhpn1	ENSMUSG00000022580	1237.1	1.64989	0.356952	4.62216	3.79765e-06	5.27485e-05	Rhpn1	Rhophilin-1 [Source:UniProtKB/Swiss-Prot;Acc:Q61085]
Gm42715	ENSMUSG00000107023	36.258	3.29326	0.712552	4.62179	3.80444e-06	5.28044e-05	Gm42715
Clic6	ENSMUSG00000022949	158.648	-8.60928	1.8631	-4.62095	3.81981e-06	5.29078e-05	Clic6	Chloride intracellular channel protein 6 [Source:UniProtKB/Swiss-Prot;Acc:Q8BHB9]
Itga2b	ENSMUSG00000034664	368.436	-1.76322	0.381573	-4.62093	3.82024e-06	5.29078e-05	Itga2b	integrin alpha 2b [Source:MGI Symbol;Acc:MGI:96601]
Cirbp	ENSMUSG00000045193	4627.85	1.70799	0.369597	4.62123	3.81478e-06	5.29078e-05	Cirbp	Cold-inducible RNA-binding protein [Source:UniProtKB/Swiss-Prot;Acc:P60824]
Flna	ENSMUSG00000031328	3279.94	-2.43517	0.527085	-4.62007	3.83616e-06	5.30896e-05	Flna	Filamin-A [Source:UniProtKB/Swiss-Prot;Acc:Q8BTM8]
Acyp1	ENSMUSG00000008822	458.619	2.12337	0.459702	4.619	3.85587e-06	5.32849e-05	Acyp1	Acylphosphatase-1 [Source:UniProtKB/Swiss-Prot;Acc:P56376]
Scg2	ENSMUSG00000050711	199.462	3.56689	0.7722	4.61913	3.85361e-06	5.32849e-05	Scg2	secretogranin II [Source:MGI Symbol;Acc:MGI:103033]
Slc12a7	ENSMUSG00000017756	1092.08	-2.1135	0.45783	-4.61634	3.90563e-06	5.39205e-05	Slc12a7	solute carrier family 12, member 7 [Source:MGI Symbol;Acc:MGI:1342283]
Lhx3	ENSMUSG00000026934	1624.83	1.91632	0.415125	4.61624	3.90753e-06	5.39205e-05	Lhx3	LIM homeobox protein 3 [Source:MGI Symbol;Acc:MGI:102673]
Alg6	ENSMUSG00000073792	239.535	2.22892	0.482918	4.61552	3.92106e-06	5.4068e-05	Alg6	Dolichyl pyrophosphate Man9GlcNAc2 alpha-1,3-glucosyltransferase [Source:UniProtKB/Swiss-Prot;Acc:Q3TAE8]
Slc35e3	ENSMUSG00000060181	447.855	-2.36536	0.512609	-4.61435	3.94319e-06	5.43338e-05	Slc35e3	Solute carrier family 35 member E3 [Source:UniProtKB/Swiss-Prot;Acc:Q6PGC7]
Stard4	ENSMUSG00000024378	555.793	1.55233	0.336429	4.61413	3.94751e-06	5.43539e-05	Stard4	StAR-related lipid transfer (START) domain containing 4 [Source:MGI Symbol;Acc:MGI:2156764]
Fam83g	ENSMUSG00000042377	219.58	-2.19431	0.475593	-4.61385	3.95272e-06	5.43863e-05	Fam83g	Protein FAM83G [Source:UniProtKB/Swiss-Prot;Acc:Q5SWY7]
Lrrc59	ENSMUSG00000020869	4327.45	-2.1164	0.45906	-4.61029	4.02115e-06	5.52879e-05	Lrrc59	Leucine-rich repeat-containing protein 59 Leucine-rich repeat-containing protein 59, N-terminally processed [Source:UniProtKB/Swiss-Prot;Acc:Q922Q8]
Stxbp6	ENSMUSG00000046314	503.22	-2.59414	0.562952	-4.6081	4.06357e-06	5.57983e-05	Stxbp6	syntaxin binding protein 6 [Source:HGNC Symbol;Acc:HGNC:19666]
Gm1113	ENSMUSG00000098590	3446.23	2.00527	0.435164	4.60808	4.06414e-06	5.57983e-05	Gm1113	V-set and immunoglobulin domain-containing protein 10-like 2 [Source:UniProtKB/Swiss-Prot;Acc:A0A140LHF2]
Mettl9	ENSMUSG00000030876	1471.17	-1.15726	0.251164	-4.60757	4.074e-06	5.58702e-05	Mettl9	Methyltransferase-like protein 9 [Source:UniProtKB/Swiss-Prot;Acc:Q9EPL4]
Smtnl2	ENSMUSG00000045667	2010.36	-1.47497	0.320122	-4.60751	4.07525e-06	5.58702e-05	Smtnl2	Smoothelin-like protein 2 [Source:UniProtKB/Swiss-Prot;Acc:Q8CI12]
Uri1	ENSMUSG00000030421	1169.12	-1.3596	0.295159	-4.60635	4.09805e-06	5.61424e-05	Uri1	URI1, prefoldin-like chaperone [Source:MGI Symbol;Acc:MGI:1342294]
Fam241a	ENSMUSG00000050549	848.695	1.8403	0.399601	4.60536	4.1175e-06	5.63278e-05	Fam241a	Uncharacterized protein FAM241A [Source:UniProtKB/Swiss-Prot;Acc:Q9CZL2]
A730017C20Rik	ENSMUSG00000050875	3160.59	1.45696	0.316359	4.6054	4.11678e-06	5.63278e-05	A730017C20Rik	UPF0258 isoform c [Source:RefSeq peptide;Acc:NP_001161397]
Etv6	ENSMUSG00000030199	904.437	-1.66998	0.36265	-4.60493	4.12599e-06	5.64034e-05	Etv6	Transcription factor ETV6 [Source:UniProtKB/Swiss-Prot;Acc:P97360]
Cyb5r1	ENSMUSG00000026456	1438.34	1.51512	0.329063	4.60435	4.1375e-06	5.65201e-05	Cyb5r1	cytochrome b5 reductase 1 [Source:MGI Symbol;Acc:MGI:1919267]
Lmo7	ENSMUSG00000033060	2894.47	1.51499	0.329085	4.60365	4.15156e-06	5.66714e-05	Lmo7	Mus musculus LIM domain only 7 (Lmo7), transcript variant 2, mRNA. [Source:RefSeq mRNA;Acc:NM_001347628]
Gpank1	ENSMUSG00000092417	288.573	1.40792	0.305839	4.60348	4.15499e-06	5.66776e-05	Gpank1	G patch domain and ankyrin repeats 1 [Source:MGI Symbol;Acc:MGI:2148975]
Cntrl	ENSMUSG00000057110	154.739	2.59697	0.564257	4.60246	4.17526e-06	5.69133e-05	Cntrl	Centriolin [Source:UniProtKB/Swiss-Prot;Acc:A2AL36]
tg_beta-lac	tg_beta-lac	22.9931	6.57928	1.42984	4.6014	4.19652e-06	5.71623e-05	tg_beta-lac	NA
Grk4	ENSMUSG00000052783	110.66	1.81561	0.39484	4.59835	4.25855e-06	5.79465e-05	Grk4	G protein-coupled receptor kinase 4 [Source:UniProtKB/Swiss-Prot;Acc:O70291]
Ebf1	ENSMUSG00000057098	1549.23	1.27995	0.278354	4.59827	4.26019e-06	5.79465e-05	Ebf1	early B cell factor 1 [Source:MGI Symbol;Acc:MGI:95275]
Fam83b	ENSMUSG00000032358	36.2587	-8.9784	1.95343	-4.59622	4.3022e-06	5.84761e-05	Fam83b	Protein FAM83B [Source:UniProtKB/Swiss-Prot;Acc:Q0VBM2]
Gm21781	ENSMUSG00000095123	59.5181	4.07851	0.887482	4.59559	4.3152e-06	5.86109e-05	Gm21781	predicted gene, 21781 [Source:MGI Symbol;Acc:MGI:5433945]
Proser2	ENSMUSG00000045319	1252.22	-1.16997	0.25463	-4.59477	4.33224e-06	5.88004e-05	Proser2	Proline and serine-rich protein 2 [Source:UniProtKB/Swiss-Prot;Acc:Q8C5R2]
Gipc1	ENSMUSG00000019433	1922.04	-1.50149	0.326806	-4.59445	4.33891e-06	5.88489e-05	Gipc1	PDZ domain-containing protein GIPC1 [Source:UniProtKB/Swiss-Prot;Acc:Q9Z0G0]
Spata17	ENSMUSG00000026611	157.291	2.17133	0.472795	4.59254	4.37873e-06	5.93468e-05	Spata17	Spermatosis-associated protein 17 [Source:UniProtKB/Swiss-Prot;Acc:Q9D552]
Chd6	ENSMUSG00000057133	829.32	1.96177	0.427319	4.59087	4.41399e-06	5.9782e-05	Chd6	Chromodomain-helicase-DNA-binding protein 6 [Source:UniProtKB/Swiss-Prot;Acc:A3KFM7]
Rin1	ENSMUSG00000024883	224.73	-3.27628	0.71371	-4.59049	4.42207e-06	5.98489e-05	Rin1	Ras and Rab interactor 1 [Source:UniProtKB/Swiss-Prot;Acc:Q921Q7]
Ppm1h	ENSMUSG00000034613	623.328	1.33769	0.291502	4.58897	4.45445e-06	6.02444e-05	Ppm1h	Protein phosphatase 1H [Source:UniProtKB/Swiss-Prot;Acc:Q3UYC0]
Maoa	ENSMUSG00000025037	247.302	-3.3617	0.73267	-4.58829	4.469e-06	6.03163e-05	Maoa	monoamine oxidase A [Source:MGI Symbol;Acc:MGI:96915]
4933434E20Rik	ENSMUSG00000027942	3538.55	1.38166	0.301114	4.58848	4.46477e-06	6.03163e-05	4933434E20Rik	Uncharacterized [Source:UniProtKB/Swiss-Prot;Acc:Q8R092]
Gm20644	ENSMUSG00000093673	37.8267	5.91965	1.29017	4.58827	4.46928e-06	6.03163e-05	Gm20644	predicted gene 20644 [Source:MGI Symbol;Acc:MGI:5313091]
Rhbdf2	ENSMUSG00000020806	154.503	-2.81227	0.613102	-4.58696	4.4975e-06	6.06541e-05	Rhbdf2	Inactive rhomboid protein 2 [Source:UniProtKB/Swiss-Prot;Acc:Q80WQ6]
Sulf1	ENSMUSG00000016918	1163.12	-2.04466	0.445773	-4.58676	4.50173e-06	6.06602e-05	Sulf1	Extracellular sulfatase Sulf-1 [Source:UniProtKB/Swiss-Prot;Acc:Q8K007]
Rnf43	ENSMUSG00000034177	230.146	-2.49549	0.544077	-4.58664	4.50433e-06	6.06602e-05	Rnf43	E3 ubiquitin-protein ligase RNF43 [Source:UniProtKB/Swiss-Prot;Acc:Q5NCP0]
Stx7	ENSMUSG00000019998	5100.53	-1.48253	0.323282	-4.58587	4.52094e-06	6.08408e-05	Stx7	syntaxin 7 [Source:MGI Symbol;Acc:MGI:1858210]
Kcnn4	ENSMUSG00000054342	393.812	-1.8047	0.393634	-4.58472	4.54596e-06	6.11343e-05	Kcnn4	potassium intermediate/small conductance calcium-activated channel, subfamily N, member 4 [Source:MGI Symbol;Acc:MGI:1277957]
Cdc37	ENSMUSG00000019471	3678.61	-1.06839	0.233041	-4.58455	4.54968e-06	6.11411e-05	Cdc37	Hsp90 co-chaperone Cdc37 Hsp90 co-chaperone Cdc37, N-terminally processed [Source:UniProtKB/Swiss-Prot;Acc:Q61081]
Cercam	ENSMUSG00000039787	50.3912	-3.07337	0.670478	-4.58385	4.56501e-06	6.13039e-05	Cercam	Inactive glycosyltransferase 25 family member 3 [Source:UniProtKB/Swiss-Prot;Acc:A3KGW5]
Acvr2b	ENSMUSG00000061393	158.819	1.97148	0.430182	4.5829	4.5857e-06	6.15382e-05	Acvr2b	Activin receptor type-2B [Source:UniProtKB/Swiss-Prot;Acc:P27040]
Ldb3	ENSMUSG00000021798	607.138	1.57407	0.343508	4.58232	4.59843e-06	6.16657e-05	Ldb3	LIM domain-binding protein 3 [Source:UniProtKB/Swiss-Prot;Acc:Q9JKS4]
Cux1	ENSMUSG00000029705	1782.16	-1.76349	0.384912	-4.58154	4.61555e-06	6.18516e-05	Cux1	cut-like homeobox 1 [Source:MGI Symbol;Acc:MGI:88568]
Ppp1ca	ENSMUSG00000040385	4017.59	-1.95699	0.427232	-4.58063	4.63572e-06	6.20782e-05	Ppp1ca	protein phosphatase 1, catalytic subunit, alpha isoform [Source:MGI Symbol;Acc:MGI:103016]
Wdr95	ENSMUSG00000029658	85.6838	2.63349	0.575046	4.57962	4.65812e-06	6.23138e-05	Wdr95	WD40 repeat domain 95 [Source:MGI Symbol;Acc:MGI:1923042]
D630023F18Rik	ENSMUSG00000044816	1087.19	2.0882	0.455985	4.57955	4.65986e-06	6.23138e-05	D630023F18Rik	RIKEN cDNA D630023F18 gene [Source:MGI Symbol;Acc:MGI:2138198]
Ptprn	ENSMUSG00000026204	43.4882	2.90633	0.634731	4.57884	4.67571e-06	6.24818e-05	Ptprn	protein tyrosine phosphatase, receptor type, N [Source:MGI Symbol;Acc:MGI:102765]
Socs7	ENSMUSG00000038485	394.203	1.74536	0.381202	4.57856	4.68179e-06	6.25192e-05	Socs7	Suppressor of cytokine signaling 7 [Source:UniProtKB/Swiss-Prot;Acc:Q8VHQ2]
2610507B11Rik	ENSMUSG00000010277	4530.98	-1.64011	0.358243	-4.57821	4.68974e-06	6.25814e-05	2610507B11Rik	Protein KIAA0100 [Source:UniProtKB/Swiss-Prot;Acc:Q5SYL3]
Nectin1	ENSMUSG00000032012	101.305	2.73435	0.597723	4.57462	4.77093e-06	6.35757e-05	Nectin1	Nectin-1 [Source:UniProtKB/Swiss-Prot;Acc:Q9JKF6]
A930041C12Rik	ENSMUSG00000085900	55.7079	3.07572	0.672341	4.57464	4.77035e-06	6.35757e-05	A930041C12Rik	RIKEN cDNA A930041C12 gene [Source:MGI Symbol;Acc:MGI:1925693]
Pdk4	ENSMUSG00000019577	2684.75	-1.97693	0.432277	-4.57329	4.80122e-06	6.38951e-05	Pdk4	pyruvate dehydrogenase kinase, isoenzyme 4 [Source:MGI Symbol;Acc:MGI:1351481]
Il4ra	ENSMUSG00000030748	806.665	-1.80107	0.393837	-4.57313	4.80497e-06	6.38951e-05	Il4ra	Interleukin-4 receptor subunit alpha Soluble interleukin-4 receptor subunit alpha [Source:UniProtKB/Swiss-Prot;Acc:P16382]
Upf3a	ENSMUSG00000038398	1343.5	1.12303	0.24557	4.57314	4.80464e-06	6.38951e-05	Upf3a	UPF3 regulator of nonsense transcripts homolog A (yeast) [Source:MGI Symbol;Acc:MGI:1914281]
Iqcd	ENSMUSG00000029601	186.878	2.16658	0.474165	4.56926	4.89452e-06	6.4995e-05	Iqcd	IQ motif containing D [Source:MGI Symbol;Acc:MGI:1922982]
Bcl3	ENSMUSG00000053175	509.955	-1.69287	0.370483	-4.56936	4.89216e-06	6.4995e-05	Bcl3	B-cell lymphoma 3 protein homolog [Source:UniProtKB/Swiss-Prot;Acc:Q9Z2F6]
Mslnl	ENSMUSG00000041062	534.653	1.95968	0.429053	4.56745	4.93702e-06	6.55136e-05	Mslnl	Mesothelin-like protein [Source:UniProtKB/Swiss-Prot;Acc:Q8C160]
Gm27217	ENSMUSG00000098552	50.8635	3.20494	0.701736	4.56716	4.94367e-06	6.55562e-05	Gm27217	predicted gene 27217 [Source:MGI Symbol;Acc:MGI:5521060]
Prrx2	ENSMUSG00000039476	1409.68	-1.59743	0.349976	-4.56441	5.00906e-06	6.63771e-05	Prrx2	paired related homeobox 2 [Source:MGI Symbol;Acc:MGI:98218]
Arhgap5	ENSMUSG00000035133	1887.66	-1.45558	0.319011	-4.56279	5.04794e-06	6.68457e-05	Arhgap5	Rho GTPase activating protein 5 [Source:MGI Symbol;Acc:MGI:1332637]
Nme9	ENSMUSG00000046242	381.482	2.07871	0.455728	4.56131	5.08356e-06	6.72706e-05	Nme9	NME/NM23 family member 9 [Source:HGNC Symbol;Acc:HGNC:21343]
Fhdc1	ENSMUSG00000041842	157.895	-2.96704	0.650582	-4.56059	5.10098e-06	6.74542e-05	Fhdc1	FH2 domain-containing protein 1 [Source:UniProtKB/Swiss-Prot;Acc:Q3ULZ2]
Sec24d	ENSMUSG00000039234	746.507	-1.94856	0.427293	-4.56024	5.10946e-06	6.75194e-05	Sec24d	Sec24 related gene family, member D (S. cerevisiae) [Source:MGI Symbol;Acc:MGI:1916858]
Leo1	ENSMUSG00000042487	775.924	0.959908	0.210513	4.55985	5.11905e-06	6.75991e-05	Leo1	RNA polymerase-associated protein LEO1 [Source:UniProtKB/Swiss-Prot;Acc:Q5XJE5]
Irak1	ENSMUSG00000031392	2813.51	-1.34417	0.294826	-4.5592	5.13494e-06	6.77151e-05	Irak1	Interleukin-1 receptor-associated kinase 1 [Source:UniProtKB/Swiss-Prot;Acc:Q62406]
Scrg1	ENSMUSG00000031610	235.724	-2.65268	0.58183	-4.5592	5.13482e-06	6.77151e-05	Scrg1	scrapie responsive gene 1 [Source:MGI Symbol;Acc:MGI:1328308]
Rad21	ENSMUSG00000022314	1474.74	1.3024	0.285697	4.55867	5.14777e-06	6.78373e-05	Rad21	Double-strand-break repair [Source:UniProtKB/Swiss-Prot;Acc:Q61550]
Relb	ENSMUSG00000002983	697.748	-1.31303	0.288129	-4.55711	5.18631e-06	6.82977e-05	Relb	avian reticuloendotheliosis viral (v-rel) oncogene related B [Source:MGI Symbol;Acc:MGI:103289]
Clca3a2	ENSMUSG00000028262	68.7431	-7.86445	1.72587	-4.55681	5.19375e-06	6.83484e-05	Clca3a2	chloride channel accessory 3A2 [Source:MGI Symbol;Acc:MGI:1931471]
Tpm1	ENSMUSG00000032366	5545.7	0.740086	0.162448	4.55582	5.21811e-06	6.86215e-05	Tpm1	tropomyosin 1, alpha [Source:MGI Symbol;Acc:MGI:98809]
Pak1	ENSMUSG00000030774	1238.1	-1.36029	0.298627	-4.55515	5.2348e-06	6.87636e-05	Pak1	Mus musculus p21 protein (Cdc42/Rac)-activated kinase 1 (Pak1), transcript variant 3, mRNA. [Source:RefSeq mRNA;Acc:NM_001357363]
Mtg1	ENSMUSG00000039018	514.593	1.32983	0.291944	4.5551	5.23614e-06	6.87636e-05	Mtg1	Mitochondrial ribosome-associated GTPase 1 [Source:UniProtKB/Swiss-Prot;Acc:Q8R2R6]
Tacr3	ENSMUSG00000028172	202.061	-4.70085	1.03261	-4.55241	5.30353e-06	6.96006e-05	Tacr3	tachykinin receptor 3 [Source:MGI Symbol;Acc:MGI:892968]
Gm7850	ENSMUSG00000110619	51.0223	-2.95892	0.650006	-4.55214	5.31032e-06	6.96417e-05	Gm7850	predicted gene 7850 [Source:MGI Symbol;Acc:MGI:3645028]
Galnt1	ENSMUSG00000000420	2078.73	-1.59283	0.349928	-4.5519	5.31648e-06	6.96744e-05	Galnt1	Polypeptide N-acetylgalactosaminyltransferase 1 Polypeptide N-acetylgalactosaminyltransferase 1 soluble form [Source:UniProtKB/Swiss-Prot;Acc:O08912]
Klf2	ENSMUSG00000055148	90.9605	2.53809	0.557662	4.5513	5.33162e-06	6.98247e-05	Klf2	Krueppel-like factor 2 [Source:UniProtKB/Swiss-Prot;Acc:Q60843]
Gm13648	ENSMUSG00000086549	17.1507	3.78537	0.832033	4.54955	5.37619e-06	7.036e-05	Gm13648	predicted gene 13648 [Source:MGI Symbol;Acc:MGI:3652033]
Nek2	ENSMUSG00000026622	2312.16	1.84843	0.406356	4.5488	5.39525e-06	7.0561e-05	Nek2	Serine/threonine-protein kinase Nek2 [Source:UniProtKB/Swiss-Prot;Acc:O35942]
Ik	ENSMUSG00000024474	2883.63	1.1132	0.244738	4.54852	5.40235e-06	7.05942e-05	Ik	Protein Red [Source:UniProtKB/Swiss-Prot;Acc:Q9Z1M8]
Slc16a1	ENSMUSG00000032902	943.373	1.98402	0.436201	4.54841	5.40521e-06	7.05942e-05	Slc16a1	solute carrier family 16 (monocarboxylic acid transporters), member 1 [Source:MGI Symbol;Acc:MGI:106013]
Slc25a1	ENSMUSG00000003528	1899.23	-1.2086	0.265766	-4.54761	5.42588e-06	7.08156e-05	Slc25a1	Tricarboxylate transport protein, mitochondrial [Source:UniProtKB/Swiss-Prot;Acc:Q8JZU2]
9930021J03Rik	ENSMUSG00000046138	562.373	1.60965	0.354024	4.54672	5.44876e-06	7.10654e-05	9930021J03Rik	RIKEN cDNA 9930021J03 gene [Source:MGI Symbol;Acc:MGI:2444398]
Bcl2l13	ENSMUSG00000009112	519.041	-1.74478	0.383885	-4.54507	5.49181e-06	7.15778e-05	Bcl2l13	Bcl-2-like protein 13 [Source:UniProtKB/Swiss-Prot;Acc:P59017]
Wbp1l	ENSMUSG00000047731	1077.38	-1.4237	0.313287	-4.5444	5.50912e-06	7.17543e-05	Wbp1l	WW domain binding protein 1 like [Source:MGI Symbol;Acc:MGI:107577]
Kif21a	ENSMUSG00000022629	2935.32	1.44684	0.318407	4.54399	5.5199e-06	7.18455e-05	Kif21a	Kinesin-like protein KIF21A [Source:UniProtKB/Swiss-Prot;Acc:Q9QXL2]
Otud3	ENSMUSG00000041161	1233.65	1.26108	0.277535	4.54384	5.52387e-06	7.18481e-05	Otud3	OTU domain-containing protein 3 [Source:UniProtKB/Swiss-Prot;Acc:B1AZ99]
Plaur	ENSMUSG00000046223	2285.86	-2.04476	0.450026	-4.54365	5.52891e-06	7.18645e-05	Plaur	plasminogen activator, urokinase receptor [Source:MGI Symbol;Acc:MGI:97612]
Ppp1r42	ENSMUSG00000025916	119.977	2.87789	0.633416	4.54344	5.53446e-06	7.18875e-05	Ppp1r42	Protein phosphatase 1 regulatory subunit 42 [Source:UniProtKB/Swiss-Prot;Acc:Q8R1Z4]
Vps26a	ENSMUSG00000020078	1671.75	-1.41135	0.310769	-4.54147	5.58621e-06	7.25102e-05	Vps26a	VPS26 retromer complex component A [Source:MGI Symbol;Acc:MGI:1353654]
Foxp4	ENSMUSG00000023991	438.299	-1.96533	0.432807	-4.54089	5.60181e-06	7.26632e-05	Foxp4	Forkhead box protein P4 [Source:UniProtKB/Swiss-Prot;Acc:Q9DBY0]
Hexim1	ENSMUSG00000048878	363.273	2.25213	0.49599	4.54067	5.60758e-06	7.26885e-05	Hexim1	Protein HEXIM1 [Source:UniProtKB/Swiss-Prot;Acc:Q8R409]
Mvk	ENSMUSG00000041939	742.485	1.27743	0.281349	4.54038	5.61541e-06	7.27405e-05	Mvk	Mevalonate kinase [Source:UniProtKB/Swiss-Prot;Acc:Q9R008]
Bpifa5	ENSMUSG00000027484	176.439	3.01556	0.664192	4.5402	5.62018e-06	7.27527e-05	Bpifa5	BPI fold-containing family A member 5 [Source:UniProtKB/Swiss-Prot;Acc:Q9CQX3]
Nipbl	ENSMUSG00000022141	939.313	2.02772	0.446645	4.5399	5.62797e-06	7.28039e-05	Nipbl	Nipped-B-like protein [Source:UniProtKB/Swiss-Prot;Acc:Q6KCD5]
Elovl4	ENSMUSG00000032262	1571.12	1.69419	0.373223	4.53936	5.64254e-06	7.29429e-05	Elovl4	Elongation of very long chain fatty acids protein 4 [Source:UniProtKB/Swiss-Prot;Acc:Q9EQC4]
Slc50a1	ENSMUSG00000027953	857.951	1.27472	0.280908	4.53787	5.68246e-06	7.34091e-05	Slc50a1	Sugar transporter SWEET1 [Source:UniProtKB/Swiss-Prot;Acc:Q9CXK4]
BC003965	ENSMUSG00000067722	891.245	1.31647	0.290165	4.53698	5.70655e-06	7.36702e-05	BC003965	Protein CCSMST1 [Source:UniProtKB/Swiss-Prot;Acc:Q6RUT7]
Pard3	ENSMUSG00000025812	507.67	-2.0355	0.4488	-4.53543	5.74875e-06	7.41635e-05	Pard3	par-3 family cell polarity regulator [Source:MGI Symbol;Acc:MGI:2135608]
Gm29538	ENSMUSG00000099553	170.085	3.27403	0.721901	4.53529	5.75255e-06	7.41635e-05	Gm29538	predicted gene 29538 [Source:MGI Symbol;Acc:MGI:5580244]
Gas8	ENSMUSG00000040220	779.757	1.32257	0.291645	4.53485	5.76454e-06	7.42677e-05	Gas8	Growth arrest-specific protein 8 [Source:UniProtKB/Swiss-Prot;Acc:Q60779]
Cntfr	ENSMUSG00000028444	358.769	-2.1654	0.477573	-4.53419	5.78259e-06	7.44498e-05	Cntfr	Ciliary neurotrophic factor receptor subunit alpha [Source:UniProtKB/Swiss-Prot;Acc:O88507]
Cyp2g1	ENSMUSG00000049685	3097.33	2.29154	0.505426	4.53389	5.79066e-06	7.45034e-05	Cyp2g1	cytochrome P450, family 2, subfamily g, polypeptide 1 [Source:MGI Symbol;Acc:MGI:109612]
Cpa4	ENSMUSG00000039070	185.687	-3.96435	0.874428	-4.53365	5.79723e-06	7.45376e-05	Cpa4	Carboxypeptidase A4 [Source:UniProtKB/Swiss-Prot;Acc:Q6P8K8]
Bdp1	ENSMUSG00000049658	616.81	2.16682	0.478128	4.53189	5.84588e-06	7.51123e-05	Bdp1	Transcription factor TFIIIB component B'' homolog [Source:UniProtKB/Swiss-Prot;Acc:Q571C7]
Tsn	ENSMUSG00000026374	5007.48	1.34408	0.296616	4.53136	5.86054e-06	7.52498e-05	Tsn	translin [Source:MGI Symbol;Acc:MGI:109263]
Ostf1	ENSMUSG00000024725	2554.56	1.29525	0.285904	4.53038	5.88783e-06	7.55493e-05	Ostf1	Osteoclast-stimulating factor 1 [Source:UniProtKB/Swiss-Prot;Acc:Q62422]
Cfl1	ENSMUSG00000056201	15832.3	-1.21259	0.267688	-4.52988	5.90177e-06	7.5677e-05	Cfl1	Cofilin-1 [Source:UniProtKB/Swiss-Prot;Acc:P18760]
Zc3h6	ENSMUSG00000042851	212.129	2.40915	0.531978	4.52867	5.93548e-06	7.6058e-05	Zc3h6	zinc finger CCCH type containing 6 [Source:MGI Symbol;Acc:MGI:1926001]
Ryr2	ENSMUSG00000021313	98.8163	4.00913	0.8854	4.52805	5.95318e-06	7.62335e-05	Ryr2	ryanodine receptor 2, cardiac [Source:MGI Symbol;Acc:MGI:99685]
Mcmbp	ENSMUSG00000048170	653.182	-1.5243	0.336761	-4.52635	6.00102e-06	7.67945e-05	Mcmbp	Mini-chromosome maintenance complex-binding protein [Source:UniProtKB/Swiss-Prot;Acc:Q8R3C0]
Acsl5	ENSMUSG00000024981	1036.98	-1.92285	0.424842	-4.52604	6.00978e-06	7.68549e-05	Acsl5	Long-chain-fatty-acid--CoA ligase 5 [Source:UniProtKB/Swiss-Prot;Acc:Q8JZR0]
Bcl2l2	ENSMUSG00000089682	353.941	2.51723	0.556345	4.52459	6.05114e-06	7.73318e-05	Bcl2l2	Bcl-2-like protein 2 [Source:UniProtKB/Swiss-Prot;Acc:P70345]
Slc7a6	ENSMUSG00000031904	316.258	1.58529	0.350423	4.52392	6.07045e-06	7.75265e-05	Slc7a6	Mus musculus solute carrier family 7 (cationic amino acid transporter, y+ system), member 6 (Slc7a6), transcript variant 4, mRNA. [Source:RefSeq mRNA;Acc:NM_001357381]
Cspg5	ENSMUSG00000032482	3573.99	-2.01121	0.44462	-4.52344	6.08429e-06	7.76512e-05	Cspg5	Chondroitin sulfate proteoglycan 5 [Source:UniProtKB/Swiss-Prot;Acc:Q71M36]
Slc35b3	ENSMUSG00000021432	344.535	1.70301	0.376523	4.52299	6.09731e-06	7.77652e-05	Slc35b3	solute carrier family 35, member B3 [Source:MGI Symbol;Acc:MGI:1913978]
Ptpra	ENSMUSG00000027303	2115.18	-1.58471	0.350397	-4.52261	6.10827e-06	7.78528e-05	Ptpra	protein tyrosine phosphatase, receptor type, A [Source:MGI Symbol;Acc:MGI:97808]
Gm32742	ENSMUSG00000110266	414.842	2.49032	0.550869	4.52071	6.1632e-06	7.85003e-05	Gm32742
Rbm24	ENSMUSG00000038132	2081.18	1.6152	0.357328	4.52021	6.17775e-06	7.8633e-05	Rbm24	RNA-binding protein 24 [Source:UniProtKB/Swiss-Prot;Acc:D3Z4I3]
Emid1	ENSMUSG00000034164	112.802	-4.34786	0.96192	-4.51998	6.18458e-06	7.86488e-05	Emid1	EMI domain-containing protein 1 [Source:UniProtKB/Swiss-Prot;Acc:Q91VF5]
Mgarp	ENSMUSG00000037161	548.261	2.30346	0.509628	4.51989	6.18726e-06	7.86488e-05	Mgarp	Protein MGARP [Source:UniProtKB/Swiss-Prot;Acc:Q8VI64]
Zfp326	ENSMUSG00000029290	996.804	1.72829	0.382394	4.51967	6.19359e-06	7.86767e-05	Zfp326	zinc finger protein 326 [Source:MGI Symbol;Acc:MGI:1927246]
Ccdc96	ENSMUSG00000050677	446.592	1.66118	0.367635	4.51856	6.22616e-06	7.90377e-05	Ccdc96	Coiled-coil domain-containing protein 96 [Source:UniProtKB/Swiss-Prot;Acc:Q9CR92]
Pdlim5	ENSMUSG00000028273	1187.67	-1.58881	0.351746	-4.51693	6.27426e-06	7.95953e-05	Pdlim5	PDZ and LIM domain protein 5 [Source:UniProtKB/Swiss-Prot;Acc:Q8CI51]
Kirrel	ENSMUSG00000041734	258.318	-2.72526	0.603365	-4.51676	6.27916e-06	7.96043e-05	Kirrel	Kin of IRRE-like protein 1 [Source:UniProtKB/Swiss-Prot;Acc:Q80W68]
Cap1	ENSMUSG00000028656	3888.71	-1.75483	0.388588	-4.51592	6.30436e-06	7.98706e-05	Cap1	Mus musculus CAP, adenylate cyclase-associated protein 1 (yeast) (Cap1), transcript variant 3, mRNA. [Source:RefSeq mRNA;Acc:NM_001358035]
Atoh8	ENSMUSG00000037621	63.5751	-3.98746	0.883206	-4.51476	6.33898e-06	8.02517e-05	Atoh8	8 [Source:UniProtKB/Swiss-Prot;Acc:Q99NA2]
Cep164	ENSMUSG00000043987	350.703	2.32622	0.515263	4.51463	6.34288e-06	8.02517e-05	Cep164	centrosomal protein 164 [Source:HGNC Symbol;Acc:HGNC:29182]
Mmgt2	ENSMUSG00000048497	1058.39	1.15865	0.256785	4.51213	6.41794e-06	8.11475e-05	Mmgt2	Membrane magnesium transporter 2 [Source:UniProtKB/Swiss-Prot;Acc:Q8R3L0]
Dnaaf3	ENSMUSG00000055809	287.341	1.87827	0.416416	4.51056	6.46578e-06	8.1698e-05	Dnaaf3	Dynein assembly factor 3, axonemal [Source:UniProtKB/Swiss-Prot;Acc:Q3UYV8]
Aldh7a1	ENSMUSG00000053644	1431.67	-0.951295	0.210917	-4.51028	6.47407e-06	8.17486e-05	Aldh7a1	Alpha-aminoadipic semialdehyde dehydrogenase [Source:UniProtKB/Swiss-Prot;Acc:Q9DBF1]
Mitd1	ENSMUSG00000026088	662.136	1.53851	0.341169	4.50952	6.49743e-06	8.19891e-05	Mitd1	Mus musculus MIT, microtubule interacting and transport, domain containing 1 (Mitd1), transcript variant 2, mRNA. [Source:RefSeq mRNA;Acc:NM_001356262]
Scd3	ENSMUSG00000025202	513.035	-1.86994	0.414685	-4.5093	6.50426e-06	8.20209e-05	Scd3	Acyl-CoA desaturase 3 [Source:UniProtKB/Swiss-Prot;Acc:Q99PL7]
Gnai3	ENSMUSG00000000001	2865.34	-1.8186	0.403393	-4.50827	6.53599e-06	8.23119e-05	Gnai3	guanine nucleotide binding protein (G protein), alpha inhibiting 3 [Source:MGI Symbol;Acc:MGI:95773]
Loxl1	ENSMUSG00000032334	535.561	-1.64269	0.364369	-4.50831	6.5346e-06	8.23119e-05	Loxl1	lysyl oxidase like 1 [Source:HGNC Symbol;Acc:HGNC:6665]
Il22ra1	ENSMUSG00000037157	13.9693	-7.64492	1.6965	-4.50628	6.59737e-06	8.303e-05	Il22ra1	Interleukin-22 receptor subunit alpha-1 [Source:UniProtKB/Swiss-Prot;Acc:Q80XZ4]
Rbpms2	ENSMUSG00000032387	91.2968	-7.313	1.62307	-4.50566	6.61667e-06	8.32179e-05	Rbpms2	RNA binding protein with multiple splicing 2 [Source:MGI Symbol;Acc:MGI:1919223]
Ddrgk1	ENSMUSG00000068290	3637.26	1.39367	0.309328	4.50547	6.62272e-06	8.32389e-05	Ddrgk1	DDRGK domain-containing protein 1 [Source:UniProtKB/Swiss-Prot;Acc:Q80WW9]
Wnk1	ENSMUSG00000045962	1500.04	1.95736	0.434549	4.50435	6.65776e-06	8.36241e-05	Wnk1	WNK lysine deficient protein kinase 1 [Source:MGI Symbol;Acc:MGI:2442092]
Nadk	ENSMUSG00000029063	2534.9	-1.73054	0.384287	-4.50325	6.69236e-06	8.39852e-05	Nadk	NAD kinase [Source:UniProtKB/Swiss-Prot;Acc:P58058]
Grxcr2	ENSMUSG00000073574	1018.78	2.0501	0.455259	4.50315	6.69533e-06	8.39852e-05	Grxcr2	Glutaredoxin domain-containing cysteine-rich protein 2 [Source:UniProtKB/Swiss-Prot;Acc:Q3TYR5]
Ythdf2	ENSMUSG00000040025	1306.78	-1.1473	0.254828	-4.50226	6.72341e-06	8.42452e-05	Ythdf2	YTH domain family 2 [Source:MGI Symbol;Acc:MGI:2444233]
Tifa	ENSMUSG00000046688	846.918	1.52939	0.339697	4.50221	6.72492e-06	8.42452e-05	Tifa	TRAF-interacting protein with forkhead-associated domain [Source:MGI Symbol;Acc:MGI:2182965]
Fbln5	ENSMUSG00000021186	202.266	-2.42162	0.53797	-4.5014	6.75058e-06	8.4511e-05	Fbln5	Fibulin-5 [Source:UniProtKB/Swiss-Prot;Acc:Q9WVH9]
Fez1	ENSMUSG00000032118	726.827	1.37325	0.305138	4.50044	6.78139e-06	8.4841e-05	Fez1	Mus musculus fasciculation and elongation protein zeta 1 (zygin I) (Fez1), transcript variant 5, mRNA. [Source:RefSeq mRNA;Acc:NM_001357613]
Terf1	ENSMUSG00000025925	533.479	1.47033	0.326736	4.50006	6.79341e-06	8.49355e-05	Terf1	Telomeric repeat-binding factor 1 [Source:UniProtKB/Swiss-Prot;Acc:P70371]
Prss36	ENSMUSG00000070371	606.759	-1.62211	0.360479	-4.49986	6.79971e-06	8.49584e-05	Prss36	serine protease 36 [Source:HGNC Symbol;Acc:HGNC:26906]
Lin7b	ENSMUSG00000003872	79.817	2.83892	0.631067	4.4986	6.84019e-06	8.54081e-05	Lin7b	B [Source:UniProtKB/Swiss-Prot;Acc:O88951]
Rplp0-ps1	ENSMUSG00000081640	164.888	-2.11329	0.470017	-4.49619	6.91809e-06	8.63242e-05	Rplp0-ps1	ribosomal protein, large, P0, pseudogene 1 [Source:MGI Symbol;Acc:MGI:3648599]
Arl5a	ENSMUSG00000036093	1300.08	-1.85557	0.412854	-4.4945	6.97337e-06	8.69569e-05	Arl5a	ADP-ribosylation factor-like protein 5A [Source:UniProtKB/Swiss-Prot;Acc:Q80ZU0]
Nudc	ENSMUSG00000028851	7477.11	0.991388	0.220656	4.4929	7.02582e-06	8.74391e-05	Nudc	Nuclear migration protein nudC [Source:UniProtKB/Swiss-Prot;Acc:O35685]
Kars	ENSMUSG00000031948	4557.52	-1.17431	0.261365	-4.49299	7.02313e-06	8.74391e-05	Kars	Lysine--tRNA ligase [Source:UniProtKB/Swiss-Prot;Acc:Q99MN1]
Gm29240	ENSMUSG00000099444	216.597	-2.49485	0.555284	-4.49293	7.02508e-06	8.74391e-05	Gm29240	predicted gene 29240 [Source:MGI Symbol;Acc:MGI:5579946]
Cacna2d1	ENSMUSG00000040118	330.036	2.50819	0.558474	4.49115	7.08383e-06	8.81034e-05	Cacna2d1	Voltage-dependent calcium channel subunit alpha-2/delta-1 Voltage-dependent calcium channel subunit alpha-2-1 Voltage-dependent calcium channel subunit delta-1 [Source:UniProtKB/Swiss-Prot;Acc:O08532]
Amy1	ENSMUSG00000074264	80.132	3.44855	0.768002	4.49028	7.11283e-06	8.84063e-05	Amy1	Alpha-amylase 1 [Source:UniProtKB/Swiss-Prot;Acc:P00687]
Spock2	ENSMUSG00000058297	865.184	1.73841	0.387202	4.48968	7.13301e-06	8.85992e-05	Spock2	Testican-2 [Source:UniProtKB/Swiss-Prot;Acc:Q9ER58]
Slc39a10	ENSMUSG00000025986	445.882	-2.48225	0.552928	-4.48929	7.14608e-06	8.87036e-05	Slc39a10	Zinc transporter ZIP10 [Source:UniProtKB/Swiss-Prot;Acc:Q6P5F6]
Junb	ENSMUSG00000052837	3479.46	-1.3181	0.29368	-4.48821	7.18238e-06	8.90961e-05	Junb	Transcription factor jun-B [Source:UniProtKB/Swiss-Prot;Acc:P09450]
Gm15912	ENSMUSG00000085881	112.386	2.44447	0.544856	4.48646	7.24166e-06	8.9773e-05	Gm15912	predicted gene 15912 [Source:MGI Symbol;Acc:MGI:3801895]
Chkb	ENSMUSG00000022617	568.943	1.50491	0.335467	4.48602	7.25644e-06	8.98682e-05	Chkb	Choline/ethanolamine kinase [Source:UniProtKB/Swiss-Prot;Acc:O55229]
Col27a1	ENSMUSG00000045672	164.345	2.86174	0.637934	4.48596	7.25878e-06	8.98682e-05	Col27a1	Collagen alpha-1(XXVII) chain [Source:UniProtKB/Swiss-Prot;Acc:Q5QNQ9]
Fut2	ENSMUSG00000055978	850.917	-2.63918	0.588408	-4.48529	7.28162e-06	9.00923e-05	Fut2	Galactoside 2-alpha-L-fucosyltransferase 2 [Source:UniProtKB/Swiss-Prot;Acc:Q9JL27]
Phc2	ENSMUSG00000028796	2799.72	-1.17894	0.262868	-4.48492	7.29408e-06	9.01292e-05	Phc2	Polyhomeotic-like protein 2 [Source:UniProtKB/Swiss-Prot;Acc:Q9QWH1]
Arglu1	ENSMUSG00000040459	1070.95	1.88768	0.420892	4.48495	7.29321e-06	9.01292e-05	Arglu1	Arginine and glutamate-rich protein 1 [Source:UniProtKB/Swiss-Prot;Acc:Q3UL36]
Tnfaip8l1	ENSMUSG00000044469	158.026	1.71102	0.381518	4.48477	7.29923e-06	9.01343e-05	Tnfaip8l1	Tumor necrosis factor alpha-induced protein 8-like protein 1 [Source:UniProtKB/Swiss-Prot;Acc:Q8K288]
Carm1	ENSMUSG00000032185	595.856	-3.33763	0.744239	-4.48462	7.30436e-06	9.01393e-05	Carm1	Histone-arginine methyltransferase CARM1 [Source:UniProtKB/Swiss-Prot;Acc:Q9WVG6]
Plcd1	ENSMUSG00000010660	403.999	-2.30453	0.514043	-4.48314	7.35519e-06	9.0649e-05	Plcd1	1-phosphatidylinositol 4,5-bisphosphate phosphodiesterase delta-1 [Source:UniProtKB/Swiss-Prot;Acc:Q8R3B1]
Trp53inp2	ENSMUSG00000038375	2131.37	-1.5079	0.336349	-4.48315	7.35486e-06	9.0649e-05	Trp53inp2	Tumor protein p53-inducible nuclear protein 2 [Source:UniProtKB/Swiss-Prot;Acc:Q8CFU8]
Erbb3	ENSMUSG00000018166	903.039	-2.39095	0.533489	-4.48173	7.40416e-06	9.11933e-05	Erbb3	Receptor tyrosine-protein kinase erbB-3 [Source:UniProtKB/Swiss-Prot;Acc:Q61526]
2410089E03Rik	ENSMUSG00000039801	375.832	2.12438	0.474047	4.48136	7.41689e-06	9.12767e-05	2410089E03Rik	Protein JBTS17 [Source:UniProtKB/Swiss-Prot;Acc:Q8CE72]
Npnt	ENSMUSG00000040998	224.224	-3.43897	0.767412	-4.48126	7.42052e-06	9.12767e-05	Npnt	Nephronectin [Source:UniProtKB/Swiss-Prot;Acc:Q91V88]
Zfp185	ENSMUSG00000031351	357.972	-2.28199	0.509294	-4.4807	7.43991e-06	9.13971e-05	Zfp185	zinc finger protein 185 [Source:MGI Symbol;Acc:MGI:108095]
Ankrd13a	ENSMUSG00000041870	1395.68	-2.05655	0.458977	-4.48074	7.43845e-06	9.13971e-05	Ankrd13a	Ankyrin repeat domain-containing protein 13A [Source:UniProtKB/Swiss-Prot;Acc:Q80UP5]
Fam57b	ENSMUSG00000058966	166.529	2.15853	0.481896	4.47924	7.49102e-06	9.19656e-05	Fam57b	Protein FAM57B [Source:UniProtKB/Swiss-Prot;Acc:Q7TNV1]
Tnk1	ENSMUSG00000001583	80.5458	-3.66052	0.817516	-4.47761	7.54821e-06	9.26079e-05	Tnk1	Non-receptor tyrosine-protein kinase TNK1 [Source:UniProtKB/Swiss-Prot;Acc:Q99ML2]
Nr1d1	ENSMUSG00000020889	1843.75	-1.71362	0.382795	-4.4766	7.58421e-06	9.29897e-05	Nr1d1	Nuclear receptor subfamily 1 group D member 1 [Source:UniProtKB/Swiss-Prot;Acc:Q3UV55]
Megf10	ENSMUSG00000024593	464.872	-2.29039	0.511835	-4.47486	7.64614e-06	9.36886e-05	Megf10	Multiple epidermal growth factor-like domains protein 10 [Source:UniProtKB/Swiss-Prot;Acc:Q6DIB5]
Cggbp1	ENSMUSG00000054604	2145.2	-1.24947	0.27928	-4.4739	7.68069e-06	9.40514e-05	Cggbp1	Mus musculus CGG triplet repeat binding protein 1 (Cggbp1), transcript variant 2, mRNA. [Source:RefSeq mRNA;Acc:NM_001357416]
Arfgef1	ENSMUSG00000067851	2732.42	1.41306	0.315871	4.47354	7.69334e-06	9.41457e-05	Arfgef1	Brefeldin A-inhibited guanine nucleotide-exchange protein 1 [Source:UniProtKB/Swiss-Prot;Acc:G3X9K3]
Rgl2	ENSMUSG00000041354	601.249	1.26597	0.283051	4.47258	7.7281e-06	9.45103e-05	Rgl2	Ral guanine nucleotide dissociation stimulator-like 2 [Source:UniProtKB/Swiss-Prot;Acc:Q61193]
Wnk4	ENSMUSG00000035112	85.7828	-3.01429	0.674202	-4.4709	7.78921e-06	9.51965e-05	Wnk4	WNK lysine deficient protein kinase 4 [Source:MGI Symbol;Acc:MGI:1917097]
Tgfbi	ENSMUSG00000035493	2463.76	-6.89594	1.5429	-4.46947	7.8413e-06	9.57241e-05	Tgfbi	transforming growth factor, beta induced [Source:MGI Symbol;Acc:MGI:99959]
Selenos	ENSMUSG00000075701	3386.57	1.36277	0.304908	4.46944	7.84245e-06	9.57241e-05	Selenos	selenoprotein S [Source:MGI Symbol;Acc:MGI:95994]
Arhgap24	ENSMUSG00000057315	422.174	1.24585	0.278774	4.46902	7.85783e-06	9.58505e-05	Arhgap24	Rho GTPase activating protein 24 [Source:MGI Symbol;Acc:MGI:1922647]
Uck2	ENSMUSG00000026558	1001.44	-1.41163	0.315909	-4.46848	7.87782e-06	9.60327e-05	Uck2	uridine-cytidine kinase 2 [Source:MGI Symbol;Acc:MGI:1931744]
Wls	ENSMUSG00000028173	3258.58	-1.22984	0.275337	-4.46667	7.94458e-06	9.67846e-05	Wls	wntless WNT ligand secretion mediator [Source:MGI Symbol;Acc:MGI:1915401]
Marcks	ENSMUSG00000069662	628.846	-1.00107	0.224202	-4.46502	8.006e-06	9.74703e-05	Marcks	Myristoylated alanine-rich C-kinase substrate [Source:UniProtKB/Swiss-Prot;Acc:P26645]
BC031181	ENSMUSG00000036299	5120.85	1.15288	0.258331	4.46281	8.08916e-06	9.84198e-05	BC031181	UPF0729 [Source:UniProtKB/Swiss-Prot;Acc:Q91WE4]
Malat1	ENSMUSG00000092341	83446.2	2.77482	0.621797	4.46258	8.0978e-06	9.8462e-05	Malat1
Ptp4a1	ENSMUSG00000026064	1347.98	-2.05392	0.460463	-4.46057	8.17436e-06	9.93294e-05	Ptp4a1	protein tyrosine phosphatase 4a1 [Source:MGI Symbol;Acc:MGI:1277096]
Fam214b	ENSMUSG00000036002	325.865	-2.62086	0.587657	-4.45985	8.20177e-06	9.95989e-05	Fam214b	Protein FAM214B [Source:UniProtKB/Swiss-Prot;Acc:Q8BR27]
D7Ertd443e	ENSMUSG00000030994	281.374	2.20814	0.495306	4.45813	8.26767e-06	0.000100335	D7Ertd443e	DNA segment, Chr 7, ERATO Doi 443, expressed [Source:MGI Symbol;Acc:MGI:1196431]
Myo5b	ENSMUSG00000025885	1425.27	-2.53432	0.568541	-4.45758	8.28898e-06	0.00010053	Myo5b	myosin VB [Source:MGI Symbol;Acc:MGI:106598]
Col8a2	ENSMUSG00000056174	144.3	-2.75679	0.61854	-4.45693	8.31418e-06	0.000100728	Col8a2	Collagen alpha-2(VIII) chain [Source:UniProtKB/Swiss-Prot;Acc:P25318]
Nck2	ENSMUSG00000066877	1036.46	-1.4814	0.332384	-4.45688	8.31596e-06	0.000100728	Nck2	Cytoplasmic protein NCK2 [Source:UniProtKB/Swiss-Prot;Acc:O55033]
Phf6	ENSMUSG00000025626	712.034	-1.41364	0.31731	-4.45507	8.38667e-06	0.00010152	Phf6	PHD finger protein 6 [Source:UniProtKB/Swiss-Prot;Acc:Q9D4J7]
Crat	ENSMUSG00000026853	447.541	-1.98828	0.446367	-4.45438	8.41377e-06	0.000101784	Crat	carnitine acetyltransferase [Source:MGI Symbol;Acc:MGI:109501]
Iah1	ENSMUSG00000062054	522.222	1.53697	0.34506	4.45421	8.42017e-06	0.000101796	Iah1	Isoamyl acetate-hydrolyzing esterase 1 homolog [Source:UniProtKB/Swiss-Prot;Acc:Q9DB29]
Sprr1a	ENSMUSG00000050359	886.878	-2.47507	0.55595	-4.45197	8.50856e-06	0.000102734	Sprr1a	Cornifin-A [Source:UniProtKB/Swiss-Prot;Acc:Q62266]
Nfil3	ENSMUSG00000056749	565.126	-1.54135	0.346208	-4.45208	8.50405e-06	0.000102734	Nfil3	Nuclear factor interleukin-3-regulated protein [Source:UniProtKB/Swiss-Prot;Acc:O08750]
AA414768	ENSMUSG00000083307	31.3567	-5.22487	1.17365	-4.45183	8.51422e-06	0.000102738	AA414768	expressed sequence AA414768 [Source:MGI Symbol;Acc:MGI:3035137]
Cfap77	ENSMUSG00000079502	419.116	2.47071	0.555125	4.45072	8.55809e-06	0.000103201	Cfap77	cilia and flagella associated protein 77 [Source:MGI Symbol;Acc:MGI:2685669]
Fgfr4	ENSMUSG00000005320	226.058	-1.86719	0.419572	-4.45022	8.57822e-06	0.000103379	Fgfr4	fibroblast growth factor receptor 4 [Source:HGNC Symbol;Acc:HGNC:3691]
Kctd10	ENSMUSG00000001098	597.521	-2.32676	0.523217	-4.44702	8.70695e-06	0.000104864	Kctd10	potassium channel tetramerisation domain containing 10 [Source:MGI Symbol;Acc:MGI:2141207]
Ankrd27	ENSMUSG00000034867	431.337	-1.94275	0.436892	-4.44675	8.71779e-06	0.000104928	Ankrd27	Ankyrin repeat domain-containing protein 27 [Source:UniProtKB/Swiss-Prot;Acc:Q3UMR0]
Plcd3	ENSMUSG00000020937	749.927	1.39289	0.313421	4.44414	8.82428e-06	0.000106142	Plcd3	1-phosphatidylinositol 4,5-bisphosphate phosphodiesterase delta-3 [Source:UniProtKB/Swiss-Prot;Acc:Q8K2J0]
Gm13597	ENSMUSG00000075312	91.8536	-2.4648	0.554839	-4.44238	8.89701e-06	0.00010695	Gm13597	predicted gene 13597 [Source:MGI Symbol;Acc:MGI:3651139]
S100a10	ENSMUSG00000041959	12772	-2.2252	0.500951	-4.44195	8.91469e-06	0.000107095	S100a10	S100 calcium binding protein A10 (calpactin) [Source:MGI Symbol;Acc:MGI:1339468]
Ctxn3	ENSMUSG00000069372	443.176	-2.38404	0.536805	-4.44116	8.94749e-06	0.000107421	Ctxn3	Cortexin-3 [Source:UniProtKB/Swiss-Prot;Acc:Q8BXZ0]
Patj	ENSMUSG00000061859	758.913	-2.04506	0.460508	-4.44088	8.95922e-06	0.000107494	Patj	Mus musculus PATJ, crumbs cell polarity complex component (Patj), transcript variant 5, mRNA. [Source:RefSeq mRNA;Acc:NM_001355177]
Marcksl1	ENSMUSG00000047945	4315.37	-1.80337	0.406124	-4.44043	8.97789e-06	0.00010765	Marcksl1	MARCKS-related protein [Source:UniProtKB/Swiss-Prot;Acc:P28667]
Cd47	ENSMUSG00000055447	2768.48	1.19076	0.26818	4.44014	8.98991e-06	0.000107726	Cd47	Leukocyte surface antigen CD47 [Source:UniProtKB/Swiss-Prot;Acc:Q61735]
Rras2	ENSMUSG00000055723	1387.51	-1.45603	0.327948	-4.43983	9.00287e-06	0.000107813	Rras2	Ras-related protein R-Ras2 [Source:UniProtKB/Swiss-Prot;Acc:P62071]
Nsg2	ENSMUSG00000020297	888.941	2.28616	0.515021	4.43895	9.03969e-06	0.000108186	Nsg2	neuron specific gene family member 2 [Source:MGI Symbol;Acc:MGI:1202070]
Garem1	ENSMUSG00000042680	892.906	-2.12373	0.4785	-4.43831	9.06671e-06	0.000108441	Garem1	GRB2-associated and regulator of MAPK protein [Source:UniProtKB/Swiss-Prot;Acc:Q3UFT3]
Nme5	ENSMUSG00000035984	1363.68	2.00316	0.451372	4.43793	9.08275e-06	0.000108565	Nme5	Nucleoside diphosphate kinase homolog 5 [Source:UniProtKB/Swiss-Prot;Acc:Q99MH5]
Dgka	ENSMUSG00000025357	879.037	-2.23236	0.503075	-4.43744	9.10371e-06	0.000108747	Dgka	Mus musculus diacylglycerol kinase, alpha (Dgka), transcript variant 2, mRNA. [Source:RefSeq mRNA;Acc:NM_001358745]
Rnf181	ENSMUSG00000055850	2775.24	-1.21759	0.274418	-4.437	9.12198e-06	0.000108897	Rnf181	Mus musculus ring finger protein 181 (Rnf181), transcript variant 11, mRNA. [Source:RefSeq mRNA;Acc:NM_001331173]
Zmynd11	ENSMUSG00000021156	1904.31	-1.08136	0.243724	-4.43684	9.12899e-06	0.000108913	Zmynd11	zinc finger, MYND domain containing 11 [Source:MGI Symbol;Acc:MGI:1913755]
Sorl1	ENSMUSG00000049313	2093.09	-2.02873	0.457349	-4.43585	9.17108e-06	0.000109346	Sorl1	Sortilin-related receptor [Source:UniProtKB/Swiss-Prot;Acc:O88307]
Vgf	ENSMUSG00000037428	286.236	2.57192	0.579853	4.43546	9.18754e-06	0.000109474	Vgf	VGF nerve growth factor inducible [Source:MGI Symbol;Acc:MGI:1343180]
Tcea3	ENSMUSG00000001604	307.021	-2.01007	0.453244	-4.43485	9.21348e-06	0.000109714	Tcea3	Transcription elongation factor A protein 3 [Source:UniProtKB/Swiss-Prot;Acc:P23881]
Slc29a1	ENSMUSG00000023942	470.646	-1.61278	0.363784	-4.43335	9.27809e-06	0.000110415	Slc29a1	solute carrier family 29 (nucleoside transporters), member 1 [Source:MGI Symbol;Acc:MGI:1927073]
Tmem237	ENSMUSG00000038079	857.949	1.14788	0.259017	4.43168	9.35009e-06	0.000111202	Tmem237	Transmembrane protein 237 [Source:UniProtKB/Swiss-Prot;Acc:Q3V0J1]
1700012P22Rik	ENSMUSG00000028589	837.332	2.17357	0.490579	4.43063	9.3959e-06	0.000111677	1700012P22Rik	RIKEN cDNA 1700012P22 gene [Source:MGI Symbol;Acc:MGI:1916614]
Spint2	ENSMUSG00000074227	21156.9	1.38794	0.313324	4.42971	9.43579e-06	0.000112046	Spint2	Kunitz-type protease inhibitor 2 [Source:UniProtKB/Swiss-Prot;Acc:Q9WU03]
Ly6a	ENSMUSG00000075602	1084.84	-2.60622	0.588358	-4.42965	9.4387e-06	0.000112046	Ly6a	Lymphocyte antigen 6A-2/6E-1 [Source:UniProtKB/Swiss-Prot;Acc:P05533]
Polb	ENSMUSG00000031536	1363.93	1.1894	0.268563	4.42875	9.47788e-06	0.00011244	Polb	polymerase (DNA directed), beta [Source:MGI Symbol;Acc:MGI:97740]
Tcf3	ENSMUSG00000020167	941.486	-1.29394	0.292536	-4.42317	9.72621e-06	0.000115243	Tcf3	Transcription factor E2-alpha [Source:UniProtKB/Swiss-Prot;Acc:P15806]
Asb8	ENSMUSG00000048175	1861.56	1.22938	0.277938	4.42321	9.72435e-06	0.000115243	Asb8	ankyrin repeat and SOCS box containing 8 [Source:HGNC Symbol;Acc:HGNC:17183]
Dnase2a	ENSMUSG00000003812	1022.96	1.53371	0.346819	4.42222	9.76919e-06	0.00011568	Dnase2a	Deoxyribonuclease-2-alpha [Source:UniProtKB/Swiss-Prot;Acc:P56542]
Fam135a	ENSMUSG00000026153	712.689	-1.81864	0.411415	-4.42045	9.84968e-06	0.000116561	Fam135a	Protein FAM135A [Source:UniProtKB/Swiss-Prot;Acc:Q6NS59]
Fam84b	ENSMUSG00000072568	531.214	-1.61339	0.365031	-4.41988	9.87564e-06	0.000116795	Fam84b	family with sequence similarity 84 member B [Source:HGNC Symbol;Acc:HGNC:24166]
Zfp692	ENSMUSG00000037243	212.685	1.91077	0.432435	4.41864	9.93225e-06	0.000117392	Zfp692	zinc finger protein 692 [Source:MGI Symbol;Acc:MGI:2144276]
Ttc25	ENSMUSG00000006784	307.127	1.81616	0.411166	4.41709	1.00036e-05	0.000118146	Ttc25	tetratricopeptide repeat domain 25 [Source:MGI Symbol;Acc:MGI:1921657]
Adcy3	ENSMUSG00000020654	50.6262	-8.59923	1.94686	-4.41697	1.00094e-05	0.000118146	Adcy3	Adenylate cyclase type 3 [Source:UniProtKB/Swiss-Prot;Acc:Q8VHH7]
Rcl1	ENSMUSG00000024785	432.777	-2.65051	0.60009	-4.41686	1.00147e-05	0.000118146	Rcl1	RNA 3'-terminal phosphate cyclase-like protein [Source:UniProtKB/Swiss-Prot;Acc:Q9JJT0]
Fn1	ENSMUSG00000026193	519.251	-2.8548	0.646422	-4.41631	1.00398e-05	0.000118369	Fn1	Fibronectin Anastellin [Source:UniProtKB/Swiss-Prot;Acc:P11276]
Pdha1	ENSMUSG00000031299	1899.65	-1.37572	0.311785	-4.41241	1.02229e-05	0.000120453	Pdha1	pyruvate dehydrogenase E1 alpha 1 [Source:MGI Symbol;Acc:MGI:97532]
Wdr46	ENSMUSG00000024312	853.361	-1.44372	0.327413	-4.40947	1.03625e-05	0.000122022	Wdr46	WD repeat domain 46 [Source:MGI Symbol;Acc:MGI:1931871]
Gm4596	ENSMUSG00000082394	72.3016	-2.11727	0.480182	-4.40931	1.03701e-05	0.000122037	Gm4596	predicted gene 4596 [Source:MGI Symbol;Acc:MGI:3782779]
Zranb1	ENSMUSG00000030967	1463.82	0.992282	0.225075	4.40867	1.04008e-05	0.000122246	Zranb1	zinc finger, RAN-binding domain containing 1 [Source:MGI Symbol;Acc:MGI:106441]
Pitpnb	ENSMUSG00000050017	2020.1	-2.22084	0.503736	-4.40874	1.03973e-05	0.000122246	Pitpnb	phosphatidylinositol transfer protein, beta [Source:MGI Symbol;Acc:MGI:1927542]
Ccdc84	ENSMUSG00000043923	111.053	2.02117	0.458481	4.4084	1.04139e-05	0.000122324	Ccdc84	Coiled-coil domain-containing protein 84 [Source:UniProtKB/Swiss-Prot;Acc:Q4VA36]
Pfn1	ENSMUSG00000018293	10341.3	-1.4684	0.333154	-4.40756	1.0454e-05	0.00012272	Pfn1	profilin 1 [Source:MGI Symbol;Acc:MGI:97549]
Ube2d3	ENSMUSG00000078578	9047.09	-1.42147	0.32256	-4.40682	1.049e-05	0.000123067	Ube2d3	ubiquitin-conjugating enzyme E2D 3 [Source:MGI Symbol;Acc:MGI:1913355]
Apba2	ENSMUSG00000030519	92.6667	2.58282	0.58636	4.40483	1.05865e-05	0.000124123	Apba2	Amyloid-beta A4 protein-binding family A member 2 [Source:UniProtKB/Swiss-Prot;Acc:P98084]
Exph5	ENSMUSG00000034584	43.415	-7.23921	1.64356	-4.4046	1.05981e-05	0.000124182	Exph5	Exophilin-5 [Source:UniProtKB/Swiss-Prot;Acc:Q0VAV2]
Tecta	ENSMUSG00000037705	2104.31	-1.7536	0.398143	-4.40445	1.06051e-05	0.000124187	Tecta	tectorin alpha [Source:MGI Symbol;Acc:MGI:109575]
Ttc14	ENSMUSG00000027677	646.099	1.64746	0.374061	4.40426	1.06143e-05	0.000124219	Ttc14	tetratricopeptide repeat domain 14 [Source:MGI Symbol;Acc:MGI:1914370]
Synpr	ENSMUSG00000056296	692.562	2.34887	0.533499	4.40276	1.06883e-05	0.000125007	Synpr	Synaptoporin [Source:UniProtKB/Swiss-Prot;Acc:Q8BGN8]
Stbd1	ENSMUSG00000047963	225.594	-3.11525	0.707604	-4.40253	1.06994e-05	0.000125061	Stbd1	starch binding domain 1 [Source:MGI Symbol;Acc:MGI:1261768]
Gm9791	ENSMUSG00000044434	35.1948	-3.21011	0.729179	-4.40237	1.07074e-05	0.000125078	Gm9791	predicted pseudogene 9791 [Source:MGI Symbol;Acc:MGI:3642317]
Slc2a3	ENSMUSG00000003153	115.788	-3.21245	0.729909	-4.40117	1.0767e-05	0.000125668	Slc2a3	solute carrier family 2 (facilitated glucose transporter), member 3 [Source:MGI Symbol;Acc:MGI:95757]
Gm8464	ENSMUSG00000087569	81.8564	-1.97749	0.449319	-4.40108	1.07711e-05	0.000125668	Gm8464	predicted pseudogene 8464 [Source:MGI Symbol;Acc:MGI:3645517]
Thbs1	ENSMUSG00000040152	3193.38	-2.38712	0.542442	-4.40069	1.07908e-05	0.00012582	Thbs1	thrombospondin 1 [Source:MGI Symbol;Acc:MGI:98737]
Slc15a5	ENSMUSG00000044378	55.3612	2.84005	0.645395	4.40049	1.08007e-05	0.000125858	Slc15a5	Solute carrier family 15 member 5 [Source:UniProtKB/Swiss-Prot;Acc:Q8CBB2]
Mlf1	ENSMUSG00000048416	2358.6	1.92231	0.436937	4.39952	1.08492e-05	0.000126346	Mlf1	Myeloid leukemia factor 1 [Source:UniProtKB/Swiss-Prot;Acc:Q9QWV4]
Spock3	ENSMUSG00000054162	558.699	2.10822	0.479367	4.39792	1.09293e-05	0.000127201	Spock3	Testican-3 [Source:UniProtKB/Swiss-Prot;Acc:Q8BKV0]
Tubb2a	ENSMUSG00000058672	3462.13	-1.54023	0.350341	-4.39638	1.10071e-05	0.000128028	Tubb2a	tubulin, beta 2A class IIA [Source:MGI Symbol;Acc:MGI:107861]
Psmg1	ENSMUSG00000022913	917.786	1.46983	0.334378	4.39572	1.10405e-05	0.000128338	Psmg1	Proteasome assembly chaperone 1 [Source:UniProtKB/Swiss-Prot;Acc:Q9JK23]
Hnrnpa2b1	ENSMUSG00000004980	14291.3	1.05619	0.240299	4.39531	1.10616e-05	0.000128505	Hnrnpa2b1	Heteroous nuclear ribonucleoproteins A2/B1 [Source:UniProtKB/Swiss-Prot;Acc:O88569]
Dmrta1	ENSMUSG00000043753	161.518	-3.00521	0.683754	-4.39517	1.10687e-05	0.000128509	Dmrta1	Doublesex- and mab-3-related transcription factor A1 [Source:UniProtKB/Swiss-Prot;Acc:Q8CFG4]
Smc3	ENSMUSG00000024974	2148.15	1.42436	0.324096	4.39487	1.10837e-05	0.000128604	Smc3	Structural maintenance of chromosomes protein 3 [Source:UniProtKB/Swiss-Prot;Acc:Q9CW03]
Cdk19os	ENSMUSG00000038491	118.163	-2.62375	0.597092	-4.39421	1.11174e-05	0.000128917	Cdk19os	cyclin-dependent kinase 19, opposite strand [Source:MGI Symbol;Acc:MGI:1914837]
Cd38	ENSMUSG00000029084	437.732	-2.06202	0.4693	-4.39381	1.1138e-05	0.000129077	Cd38	ADP-ribosyl cyclase/cyclic ADP-ribose hydrolase 1 [Source:UniProtKB/Swiss-Prot;Acc:P56528]
Rsph14	ENSMUSG00000009070	238.271	2.36432	0.53822	4.39286	1.11871e-05	0.000129567	Rsph14	Radial spoke head 14 homolog [Source:UniProtKB/Swiss-Prot;Acc:Q9D3W1]
Egr1	ENSMUSG00000038418	9681.68	-1.1948	0.27205	-4.39183	1.12402e-05	0.000130103	Egr1	Early growth response protein 1 [Source:UniProtKB/Swiss-Prot;Acc:P08046]
Timp1	ENSMUSG00000001131	2201.09	-2.17993	0.496484	-4.39074	1.12966e-05	0.000130588	Timp1	Metalloproteinase inhibitor 1 [Source:UniProtKB/Swiss-Prot;Acc:P12032]
Col4a2	ENSMUSG00000031503	603.656	-2.47873	0.564569	-4.39049	1.13095e-05	0.000130588	Col4a2	Collagen alpha-2(IV) chain Canstatin [Source:UniProtKB/Swiss-Prot;Acc:P08122]
Klf13	ENSMUSG00000052040	781.02	1.48302	0.337774	4.39055	1.13063e-05	0.000130588	Klf13	Krueppel-like factor 13 [Source:UniProtKB/Swiss-Prot;Acc:Q9JJZ6]
Gm7308	ENSMUSG00000081113	751.516	1.88097	0.428388	4.3908	1.12933e-05	0.000130588	Gm7308	predicted pseudogene 7308 [Source:MGI Symbol;Acc:MGI:3644558]
Zbtb22	ENSMUSG00000051390	388.153	-1.27707	0.290967	-4.38905	1.13845e-05	0.000131374	Zbtb22	zinc finger and BTB domain containing 22 [Source:MGI Symbol;Acc:MGI:1931870]
Dynlt3	ENSMUSG00000031176	4285.61	-1.20098	0.273814	-4.38613	1.15383e-05	0.000133068	Dynlt3	Dynein light chain Tctex-type 3 [Source:UniProtKB/Swiss-Prot;Acc:P56387]
Ubqln2	ENSMUSG00000050148	596.389	1.96742	0.44857	4.38598	1.15462e-05	0.000133079	Ubqln2	ubiquilin 2 [Source:MGI Symbol;Acc:MGI:1860283]
Arfip2	ENSMUSG00000030881	966.381	-1.3798	0.314732	-4.38405	1.16494e-05	0.000134187	Arfip2	Arfaptin-2 [Source:UniProtKB/Swiss-Prot;Acc:Q8K221]
Rora	ENSMUSG00000032238	1515.19	1.05252	0.2401	4.38369	1.16685e-05	0.000134326	Rora	RAR-related orphan receptor alpha [Source:MGI Symbol;Acc:MGI:104661]
Gm6263	ENSMUSG00000080966	170.775	-2.01219	0.459103	-4.38288	1.1712e-05	0.000134744	Gm6263	predicted gene 6263 [Source:MGI Symbol;Acc:MGI:3646097]
Mterf4	ENSMUSG00000026273	384.382	1.64548	0.375456	4.38261	1.17267e-05	0.000134832	Mterf4	Transcription termination factor 4, mitochondrial [Source:UniProtKB/Swiss-Prot;Acc:Q8BVN4]
Rsrc2	ENSMUSG00000029422	1509.36	1.44742	0.330331	4.38173	1.17739e-05	0.000135293	Rsrc2	arginine/serine-rich coiled-coil 2 [Source:MGI Symbol;Acc:MGI:1913489]
Fam20a	ENSMUSG00000020614	344.053	1.85874	0.424379	4.37992	1.18724e-05	0.000136343	Fam20a	Pseudokinase FAM20A [Source:UniProtKB/Swiss-Prot;Acc:Q8CID3]
Fam183b	ENSMUSG00000049154	2879.46	2.78497	0.635886	4.37967	1.1886e-05	0.000136416	Fam183b	family with sequence similarity 183 member A [Source:HGNC Symbol;Acc:HGNC:34347]
Gm17066	ENSMUSG00000091509	98.8788	2.6213	0.598554	4.37938	1.19019e-05	0.000136517	Gm17066	predicted gene 17066 [Source:MGI Symbol;Acc:MGI:4937893]
Fgfbp1	ENSMUSG00000048373	115.307	-2.82304	0.644905	-4.37745	1.20078e-05	0.000137649	Fgfbp1	Fibroblast growth factor-binding protein 1 [Source:UniProtKB/Swiss-Prot;Acc:O70514]
Abhd5	ENSMUSG00000032540	659.944	-1.61531	0.369194	-4.37524	1.21297e-05	0.000138962	Abhd5	abhydrolase domain containing 5 [Source:MGI Symbol;Acc:MGI:1914719]
Tmem132a	ENSMUSG00000024736	164.243	-2.68142	0.61298	-4.37441	1.21763e-05	0.000139412	Tmem132a	Transmembrane protein 132A [Source:UniProtKB/Swiss-Prot;Acc:Q922P8]
Fam210b	ENSMUSG00000027495	1209.17	-1.24271	0.284096	-4.37427	1.21838e-05	0.000139415	Fam210b	Protein FAM210B, mitochondrial [Source:UniProtKB/Swiss-Prot;Acc:Q9D8B6]
Olfm1	ENSMUSG00000026833	1737.88	-1.85733	0.424691	-4.37336	1.22347e-05	0.000139839	Olfm1	olfactomedin 1 [Source:MGI Symbol;Acc:MGI:1860437]
Rps4l	ENSMUSG00000063171	1045.24	1.45616	0.332962	4.37335	1.22356e-05	0.000139839	Rps4l	ribosomal protein S4-like [Source:MGI Symbol;Acc:MGI:1913434]
Ube2u	ENSMUSG00000069733	239.496	2.41531	0.553047	4.36727	1.25807e-05	0.000143696	Ube2u	ubiquitin-conjugating enzyme E2U (putative) [Source:MGI Symbol;Acc:MGI:3588216]
Tbl1x	ENSMUSG00000025246	2106.11	-0.857698	0.196425	-4.36654	1.26232e-05	0.000144096	Tbl1x	F-box-like/WD repeat-containing protein TBL1X [Source:UniProtKB/Swiss-Prot;Acc:Q9QXE7]
Gmfb	ENSMUSG00000062014	2665.81	-1.45422	0.33309	-4.36584	1.26635e-05	0.000144468	Gmfb	glia maturation factor, beta [Source:MGI Symbol;Acc:MGI:1927133]
Gigyf2	ENSMUSG00000048000	719.028	1.15662	0.264948	4.36548	1.26845e-05	0.000144621	Gigyf2	GRB10-interacting GYF protein 2 [Source:UniProtKB/Swiss-Prot;Acc:Q6Y7W8]
Olfr672	ENSMUSG00000051172	38.7481	7.62028	1.74623	4.36384	1.27797e-05	0.00014562	Olfr672
Zfp30	ENSMUSG00000047473	192.921	1.95714	0.448684	4.36196	1.28905e-05	0.000146794	Zfp30	zinc finger protein 30 [Source:MGI Symbol;Acc:MGI:99178]
Tmem229b	ENSMUSG00000046157	344.729	-2.81759	0.646081	-4.36104	1.29446e-05	0.000147322	Tmem229b	Transmembrane protein 229B [Source:UniProtKB/Swiss-Prot;Acc:Q8BFQ2]
Mmp15	ENSMUSG00000031790	984.374	-1.87131	0.429158	-4.36043	1.29807e-05	0.000147645	Mmp15	Matrix metalloproteinase-15 [Source:UniProtKB/Swiss-Prot;Acc:O54732]
Rdm1	ENSMUSG00000010362	911.29	1.69394	0.388601	4.35907	1.30614e-05	0.000148474	Rdm1	RAD52 motif-containing protein 1 [Source:UniProtKB/Swiss-Prot;Acc:Q9CQK3]
Ifitm2	ENSMUSG00000060591	437.238	-2.71163	0.622103	-4.35881	1.30771e-05	0.000148563	Ifitm2	Interferon-induced transmembrane protein 2 [Source:UniProtKB/Swiss-Prot;Acc:Q99J93]
Col25a1	ENSMUSG00000058897	34.0095	3.11524	0.71488	4.35772	1.31426e-05	0.000149219	Col25a1	Collagen alpha-1(XXV) chain Collagen-like Alzheimer amyloid plaque component [Source:UniProtKB/Swiss-Prot;Acc:Q99MQ5]
Mri1	ENSMUSG00000004996	513.009	1.15624	0.265386	4.35685	1.3195e-05	0.000149545	Mri1	Methylthioribose-1-phosphate isomerase [Source:UniProtKB/Swiss-Prot;Acc:Q9CQT1]
Gbp9	ENSMUSG00000029298	195.365	-2.79874	0.642344	-4.35707	1.31817e-05	0.000149545	Gbp9
Atp1b3	ENSMUSG00000032412	4374.23	-1.57041	0.360446	-4.35685	1.31947e-05	0.000149545	Atp1b3	Sodium/potassium-transporting ATPase subunit beta-3 [Source:UniProtKB/Swiss-Prot;Acc:P97370]
Atxn2l	ENSMUSG00000032637	1178.52	0.903966	0.207936	4.34734	1.37798e-05	0.000156081	Atxn2l	Mus musculus ataxin 2-like (Atxn2l), transcript variant 2, mRNA. [Source:RefSeq mRNA;Acc:NM_001347658]
Gm15163	ENSMUSG00000085711	41.4647	-3.93634	0.905561	-4.34685	1.38108e-05	0.000156339	Gm15163	predicted gene 15163 [Source:MGI Symbol;Acc:MGI:3642430]
Tuba4a	ENSMUSG00000026202	2648.7	-1.25059	0.287773	-4.34574	1.38804e-05	0.000157033	Tuba4a	tubulin, alpha 4A [Source:MGI Symbol;Acc:MGI:1095410]
Eml5	ENSMUSG00000051166	180.618	2.61071	0.6009	4.34467	1.39486e-05	0.000157711	Eml5	Echinoderm microtubule-associated protein-like 5 [Source:UniProtKB/Swiss-Prot;Acc:Q8BQM8]
Zfp612	ENSMUSG00000044676	935.558	1.15499	0.266018	4.34178	1.4133e-05	0.000159701	Zfp612	zinc finger protein 612 [Source:MGI Symbol;Acc:MGI:2443465]
Cxcl16	ENSMUSG00000018920	644.57	-1.59245	0.366798	-4.34147	1.4153e-05	0.000159738	Cxcl16	C-X-C motif chemokine 16 [Source:UniProtKB/Swiss-Prot;Acc:Q8BSU2]
Sh3gl3	ENSMUSG00000030638	265.733	1.69292	0.389932	4.34156	1.41473e-05	0.000159738	Sh3gl3	endophilin-A3 isoform 3 [Source:RefSeq peptide;Acc:NP_001264884]
Rnf10	ENSMUSG00000041740	4204.95	-0.898442	0.206958	-4.34118	1.41721e-05	0.000159859	Rnf10	RING finger protein 10 [Source:UniProtKB/Swiss-Prot;Acc:Q3UIW5]
Fxyd5	ENSMUSG00000009687	1415.87	-1.74626	0.402268	-4.34103	1.41814e-05	0.000159869	Fxyd5	FXYD domain-containing ion transport regulator 5 [Source:UniProtKB/Swiss-Prot;Acc:P97808]
Agr3	ENSMUSG00000036231	2637.97	-2.14581	0.494342	-4.34073	1.4201e-05	0.0001599	Agr3	Anterior gradient protein 3 [Source:UniProtKB/Swiss-Prot;Acc:Q8R3W7]
Kcna10	ENSMUSG00000042861	9036.54	1.84783	0.425691	4.34077	1.41986e-05	0.0001599	Kcna10	Potassium voltage-gated channel subfamily A member 10 [Source:UniProtKB/Swiss-Prot;Acc:B2RQA1]
Arhgdib	ENSMUSG00000030220	137.501	-3.13444	0.722149	-4.34043	1.42204e-05	0.000160024	Arhgdib	Rho GDP-dissociation inhibitor 2 [Source:UniProtKB/Swiss-Prot;Acc:Q61599]
Sowahb	ENSMUSG00000045314	341.103	-1.76915	0.407715	-4.33919	1.43011e-05	0.000160837	Sowahb	Ankyrin repeat domain-containing protein SOWAHB [Source:UniProtKB/Swiss-Prot;Acc:Q8BZW2]
Itgb2	ENSMUSG00000000290	106.928	-7.02995	1.62052	-4.33807	1.43737e-05	0.000161462	Itgb2
Ccdc134	ENSMUSG00000068114	297.128	1.26408	0.291388	4.33814	1.43694e-05	0.000161462	Ccdc134	Coiled-coil domain-containing protein 134 [Source:UniProtKB/Swiss-Prot;Acc:Q8C7V8]
Fam163a	ENSMUSG00000015484	60.9987	-8.09118	1.86528	-4.33779	1.43924e-05	0.000161565	Fam163a	Protein FAM163A [Source:UniProtKB/Swiss-Prot;Acc:Q8CAA5]
Snx22	ENSMUSG00000039452	584.395	-1.9944	0.459786	-4.33767	1.43998e-05	0.000161565	Snx22	sorting nexin 22 [Source:MGI Symbol;Acc:MGI:2685966]
Nktr	ENSMUSG00000032525	837.724	1.84194	0.424678	4.33725	1.44277e-05	0.000161782	Nktr	NK-tumor recognition protein Putative peptidyl-prolyl cis-trans isomerase [Source:UniProtKB/Swiss-Prot;Acc:P30415]
Defb25	ENSMUSG00000074678	605.592	2.79036	0.643396	4.33693	1.44488e-05	0.000161924	Defb25	Beta-defensin 25 [Source:UniProtKB/Swiss-Prot;Acc:Q30KN8]
Rtf1	ENSMUSG00000027304	990.343	2.04044	0.470564	4.33616	1.44993e-05	0.000162393	Rtf1	RNA polymerase-associated [Source:UniProtKB/Swiss-Prot;Acc:A2AQ19]
Cetn4	ENSMUSG00000045031	453.982	2.09091	0.482251	4.33573	1.45274e-05	0.000162613	Cetn4	Centrin-4 [Source:UniProtKB/Swiss-Prot;Acc:Q8K4K1]
Myc	ENSMUSG00000022346	1138.49	-2.15152	0.496409	-4.33416	1.46318e-05	0.000163647	Myc	myelocytomatosis oncogene [Source:MGI Symbol;Acc:MGI:97250]
Tbc1d4	ENSMUSG00000033083	421.535	-1.75479	0.404881	-4.33408	1.4637e-05	0.000163647	Tbc1d4	TBC1 domain family member 4 [Source:HGNC Symbol;Acc:HGNC:19165]
Slc36a1	ENSMUSG00000020261	80.708	3.05519	0.705254	4.33204	1.47731e-05	0.000164975	Slc36a1	Proton-coupled amino acid transporter 1 [Source:UniProtKB/Swiss-Prot;Acc:Q8K4D3]
Wnt7a	ENSMUSG00000030093	1169.42	-2.07466	0.47891	-4.33205	1.4773e-05	0.000164975	Wnt7a	wingless-type MMTV integration site family, member 7A [Source:MGI Symbol;Acc:MGI:98961]
Fgf21	ENSMUSG00000030827	157.552	2.47406	0.571157	4.33166	1.47987e-05	0.000165163	Fgf21	Fibroblast growth factor 21 [Source:UniProtKB/Swiss-Prot;Acc:Q9JJN1]
Sept10	ENSMUSG00000019917	91.5253	-6.58816	1.52176	-4.32929	1.4959e-05	0.000166855	Sept10	septin 10 [Source:MGI Symbol;Acc:MGI:1918110]
A430046D13Rik	ENSMUSG00000097353	48.375	2.60596	0.602043	4.32853	1.5011e-05	0.000167337	A430046D13Rik	Riken cDNA A430046D13 gene [Source:MGI Symbol;Acc:MGI:3609643]
Ppp2r1a	ENSMUSG00000007564	4976.98	-1.33259	0.307923	-4.32766	1.50699e-05	0.000167895	Ppp2r1a	protein phosphatase 2, regulatory subunit A, alpha [Source:MGI Symbol;Acc:MGI:1926334]
Kdm6b	ENSMUSG00000018476	754.855	2.62203	0.605997	4.32681	1.51285e-05	0.000168435	Kdm6b	Lysine-specific demethylase 6B [Source:UniProtKB/Swiss-Prot;Acc:Q5NCY0]
Rab10	ENSMUSG00000020671	4772.7	-1.06675	0.24655	-4.3267	1.5136e-05	0.000168435	Rab10	RAB10, member RAS oncogene family [Source:MGI Symbol;Acc:MGI:105066]
Tekt4	ENSMUSG00000024175	397.917	2.22383	0.514194	4.32488	1.52613e-05	0.000169729	Tekt4
Ctsf	ENSMUSG00000083282	1577.76	1.61274	0.372966	4.32409	1.53161e-05	0.00017024	Ctsf	cathepsin F [Source:MGI Symbol;Acc:MGI:1861434]
Pou4f2	ENSMUSG00000031688	158.443	2.52491	0.58399	4.32355	1.53538e-05	0.000170559	Pou4f2	POU domain, class 4, transcription factor 2 [Source:UniProtKB/Swiss-Prot;Acc:Q63934]
Llgl2	ENSMUSG00000020782	1051.23	-1.55063	0.358744	-4.32239	1.54347e-05	0.000171357	Llgl2	Lethal(2) giant larvae protein homolog 2 [Source:UniProtKB/Swiss-Prot;Acc:Q3TJ91]
Pth1r	ENSMUSG00000032492	404.998	1.49493	0.345874	4.32217	1.545e-05	0.000171428	Pth1r	Parathyroid hormone/parathyroid hormone-related peptide receptor [Source:UniProtKB/Swiss-Prot;Acc:P41593]
Gm3200	ENSMUSG00000097388	80.3456	-3.57085	0.826227	-4.32188	1.54706e-05	0.000171556	Gm3200	predicted pseudogene 3200 [Source:MGI Symbol;Acc:MGI:3781379]
Pik3cb	ENSMUSG00000032462	727.71	-1.71461	0.396946	-4.31951	1.56375e-05	0.000173305	Pik3cb	Phosphatidylinositol 4,5-bisphosphate 3-kinase catalytic subunit beta isoform [Source:UniProtKB/Swiss-Prot;Acc:Q8BTI9]
Kmt2d	ENSMUSG00000048154	697.812	1.78906	0.414384	4.31739	1.57888e-05	0.000174881	Kmt2d	Histone-lysine N-methyltransferase 2D [Source:UniProtKB/Swiss-Prot;Acc:Q6PDK2]
Tmtc4	ENSMUSG00000041594	1438.46	1.53544	0.355854	4.31481	1.59738e-05	0.000176827	Tmtc4	Transmembrane and TPR repeat-containing protein 4 [Source:UniProtKB/Swiss-Prot;Acc:Q8BG19]
Srrm1	ENSMUSG00000028809	2874.32	1.51674	0.351547	4.31448	1.59977e-05	0.000176988	Srrm1	serine and arginine repetitive matrix 1 [Source:HGNC Symbol;Acc:HGNC:16638]
Snord104	ENSMUSG00000065126	87.1319	3.01976	0.700239	4.31248	1.61437e-05	0.0001785	Snord104	small nucleolar RNA, C/D box 104 [Source:MGI Symbol;Acc:MGI:3819515]
Atp6ap2	ENSMUSG00000031007	8393.23	1.69107	0.39233	4.31031	1.63023e-05	0.000180149	Atp6ap2	Renin receptor [Source:UniProtKB/Swiss-Prot;Acc:Q9CYN9]
Etv1	ENSMUSG00000004151	549.796	-1.45405	0.337371	-4.30994	1.633e-05	0.000180351	Etv1	ETS translocation variant 1 [Source:UniProtKB/Swiss-Prot;Acc:P41164]
Ccdc28a	ENSMUSG00000059554	82.8464	2.0283	0.470695	4.30917	1.63871e-05	0.000180876	Ccdc28a	coiled-coil domain containing 28A [Source:MGI Symbol;Acc:MGI:2443508]
Gpr62	ENSMUSG00000091735	125.048	1.67613	0.389075	4.308	1.64737e-05	0.000181726	Gpr62	Probable G-protein coupled receptor 62 [Source:UniProtKB/Swiss-Prot;Acc:Q80UC6]
Ampd3	ENSMUSG00000005686	314.727	-2.09859	0.487296	-4.3066	1.65786e-05	0.000182672	Ampd3	AMP deaminase 3 [Source:UniProtKB/Swiss-Prot;Acc:O08739]
Tcp11	ENSMUSG00000062859	426.178	1.9326	0.448745	4.30667	1.65728e-05	0.000182672	Tcp11	t-complex protein 11 [Source:MGI Symbol;Acc:MGI:98544]
Ripk1	ENSMUSG00000021408	389.88	-2.30185	0.535025	-4.30233	1.69011e-05	0.000186117	Ripk1	Receptor-interacting serine/threonine-protein kinase 1 [Source:UniProtKB/Swiss-Prot;Acc:Q60855]
Spa17	ENSMUSG00000001948	753.132	2.1148	0.491634	4.30157	1.69595e-05	0.000186653	Spa17	sperm autoantigenic protein 17 [Source:MGI Symbol;Acc:MGI:1333778]
Mex3c	ENSMUSG00000037253	832.13	-1.92217	0.447091	-4.29928	1.7135e-05	0.000188475	Mex3c	RNA-binding E3 ubiquitin-protein ligase MEX3C [Source:UniProtKB/Swiss-Prot;Acc:Q05A36]
Osbpl5	ENSMUSG00000037606	617.801	-2.1433	0.498846	-4.29651	1.73505e-05	0.000190735	Osbpl5	oxysterol binding protein-like 5 [Source:MGI Symbol;Acc:MGI:1930265]
Gm4750	ENSMUSG00000087235	101.371	-2.11892	0.493391	-4.2946	1.75009e-05	0.000192278	Gm4750	predicted gene 4750 [Source:MGI Symbol;Acc:MGI:3647391]
Mansc4	ENSMUSG00000072662	1391.22	1.59046	0.370448	4.29334	1.76004e-05	0.000193259	Mansc4	MANSC domain-containing protein 4 [Source:UniProtKB/Swiss-Prot;Acc:Q3UU94]
Arhgap31	ENSMUSG00000022799	371.742	-2.49776	0.581845	-4.29283	1.7641e-05	0.000193593	Arhgap31	Rho GTPase activating protein 31 [Source:MGI Symbol;Acc:MGI:1333857]
Ube2b	ENSMUSG00000020390	3551.72	1.01113	0.235573	4.29222	1.76893e-05	0.000193922	Ube2b	ubiquitin-conjugating enzyme E2B [Source:MGI Symbol;Acc:MGI:102944]
1700086O06Rik	ENSMUSG00000097080	89.5062	2.13567	0.49757	4.2922	1.76914e-05	0.000193922	1700086O06Rik	RIKEN cDNA 1700086O06 gene [Source:MGI Symbol;Acc:MGI:1920766]
Iffo2	ENSMUSG00000041025	332.98	2.21936	0.517155	4.29149	1.77478e-05	0.000194317	Iffo2	Intermediate filament family orphan 2 [Source:UniProtKB/Swiss-Prot;Acc:Q8R2V2]
Tmem211	ENSMUSG00000066964	139.659	-3.31148	0.771632	-4.29153	1.77449e-05	0.000194317	Tmem211	Transmembrane protein 211 [Source:UniProtKB/Swiss-Prot;Acc:Q3UUA0]
Iqcg	ENSMUSG00000035578	1392.21	1.39419	0.324975	4.29014	1.78562e-05	0.000195392	Iqcg	IQ domain-containing protein G [Source:UniProtKB/Swiss-Prot;Acc:Q80W32]
Jmjd6	ENSMUSG00000056962	1242.65	1.04825	0.244406	4.28899	1.79488e-05	0.000196292	Jmjd6	Bifunctional arginine demethylase and lysyl-hydroxylase JMJD6 [Source:UniProtKB/Swiss-Prot;Acc:Q9ERI5]
Prss22	ENSMUSG00000045027	265.294	1.63965	0.382333	4.28853	1.79858e-05	0.000196584	Prss22	protease, serine 22 [Source:MGI Symbol;Acc:MGI:1918085]
Cybrd1	ENSMUSG00000027015	193.769	-3.09315	0.721323	-4.28816	1.80161e-05	0.000196802	Cybrd1	Cytochrome b reductase 1 [Source:UniProtKB/Swiss-Prot;Acc:Q925G2]
Lrrc46	ENSMUSG00000020878	641.612	2.10067	0.489941	4.2876	1.80614e-05	0.000197183	Lrrc46	Leucine-rich repeat-containing protein 46 [Source:UniProtKB/Swiss-Prot;Acc:Q9DAP0]
Tmem125	ENSMUSG00000050854	333.587	-1.44473	0.337135	-4.28531	1.82488e-05	0.000199115	Tmem125	Transmembrane protein 125 [Source:UniProtKB/Swiss-Prot;Acc:Q8CHQ6]
Mfsd1	ENSMUSG00000027775	1990.52	1.54169	0.359843	4.28432	1.83297e-05	0.000199883	Mfsd1	Major facilitator superfamily domain-containing protein 1 [Source:UniProtKB/Swiss-Prot;Acc:Q9DC37]
Slc9a4	ENSMUSG00000026065	448.201	-2.40755	0.562061	-4.28342	1.84039e-05	0.000200482	Slc9a4	Sodium/hydrogen exchanger 4 [Source:UniProtKB/Swiss-Prot;Acc:Q8BUE1]
Snhg4	ENSMUSG00000097769	100.181	2.10645	0.491769	4.2834	1.84057e-05	0.000200482	Snhg4	small nucleolar RNA host gene 4 [Source:MGI Symbol;Acc:MGI:4937091]
Scube2	ENSMUSG00000007279	32.7608	-7.72536	1.80388	-4.28263	1.84696e-05	0.000201063	Scube2	Signal peptide, CUB and EGF-like domain-containing protein 2 [Source:UniProtKB/Swiss-Prot;Acc:Q9JJS0]
Atp6v1g1	ENSMUSG00000039105	9597.51	1.42364	0.332442	4.28237	1.84911e-05	0.000201069	Atp6v1g1	ATPase, H+ transporting, lysosomal V1 subunit G1 [Source:MGI Symbol;Acc:MGI:1913540]
Slc25a28	ENSMUSG00000040414	449.014	1.17162	0.273592	4.28237	1.84913e-05	0.000201069	Slc25a28	solute carrier family 25, member 28 [Source:MGI Symbol;Acc:MGI:2180509]
4931415C17Rik	ENSMUSG00000054910	79.0128	2.23935	0.522974	4.28196	1.85257e-05	0.000201328	4931415C17Rik	RIKEN cDNA 4931415C17 gene [Source:MGI Symbol;Acc:MGI:1918216]
Hmox1	ENSMUSG00000005413	4187.02	-1.78895	0.417806	-4.28177	1.85413e-05	0.000201382	Hmox1	Heme oxygenase 1 [Source:UniProtKB/Swiss-Prot;Acc:P14901]
Ttll12	ENSMUSG00000016757	827.662	-1.45758	0.340489	-4.28084	1.86192e-05	0.000201998	Ttll12	tubulin tyrosine ligase-like family, member 12 [Source:MGI Symbol;Acc:MGI:3039573]
Scnn1b	ENSMUSG00000030873	172.041	-3.51523	0.821148	-4.28087	1.86166e-05	0.000201998	Scnn1b	sodium channel, nonvoltage-gated 1 beta [Source:MGI Symbol;Acc:MGI:104696]
Ankrd24	ENSMUSG00000054708	770.466	1.20428	0.281333	4.28061	1.86382e-05	0.000202089	Ankrd24	Ankyrin repeat domain-containing protein 24 [Source:UniProtKB/Swiss-Prot;Acc:Q80VM7]
Lyrm4	ENSMUSG00000046573	453.857	1.82256	0.425799	4.28034	1.8661e-05	0.000202221	Lyrm4	LYR motif-containing protein 4 [Source:UniProtKB/Swiss-Prot;Acc:Q8K215]
Cnot8	ENSMUSG00000020515	2170.77	1.42105	0.33204	4.27975	1.87099e-05	0.000202521	Cnot8	Mus musculus CCR4-NOT transcription complex, subunit 8 (Cnot8), transcript variant 2, mRNA. [Source:RefSeq mRNA;Acc:NM_001356477]
Tapbpl	ENSMUSG00000038213	624.098	-1.41904	0.331562	-4.27988	1.86994e-05	0.000202521	Tapbpl	Tapasin-related protein [Source:UniProtKB/Swiss-Prot;Acc:Q8VD31]
Frg1	ENSMUSG00000031590	1943.7	1.37283	0.320818	4.27914	1.87615e-05	0.000202963	Frg1	Protein FRG1 [Source:UniProtKB/Swiss-Prot;Acc:P97376]
Hmbox1	ENSMUSG00000021972	246.368	1.64248	0.383963	4.27772	1.88818e-05	0.000204149	Hmbox1	Mus musculus homeobox containing 1 (Hmbox1), transcript variant 3, mRNA. [Source:RefSeq mRNA;Acc:NM_001347627]
Ell2	ENSMUSG00000001542	892.394	-1.15693	0.270495	-4.27708	1.89359e-05	0.000204618	Ell2	RNA polymerase II elongation factor ELL2 [Source:UniProtKB/Swiss-Prot;Acc:Q3UKU1]
Gm13269	ENSMUSG00000087086	106.521	2.74047	0.64099	4.27538	1.90814e-05	0.000206073	Gm13269	predicted gene 13269 [Source:MGI Symbol;Acc:MGI:3651949]
Fgd1	ENSMUSG00000025265	74.5506	-2.94119	0.688301	-4.27312	1.92756e-05	0.000208052	Fgd1	FYVE, RhoGEF and PH domain-containing protein 1 [Source:UniProtKB/Swiss-Prot;Acc:P52734]
Rbp1	ENSMUSG00000046402	28753.1	-2.09003	0.489275	-4.27168	1.94002e-05	0.000209278	Rbp1	retinol binding protein 1, cellular [Source:MGI Symbol;Acc:MGI:97876]
Inpp1	ENSMUSG00000026102	878.531	1.39209	0.325987	4.27037	1.95151e-05	0.000210398	Inpp1	Inositol polyphosphate 1-phosphatase [Source:UniProtKB/Swiss-Prot;Acc:P49442]
Bmpr1a	ENSMUSG00000021796	1760.63	-1.27669	0.298986	-4.27006	1.95424e-05	0.000210573	Bmpr1a	Bone morphotic protein receptor type-1A [Source:UniProtKB/Swiss-Prot;Acc:P36895]
Cpox	ENSMUSG00000022742	829.178	1.2576	0.294604	4.26879	1.96536e-05	0.000211624	Cpox	Oxygen-dependent coproporphyrinogen-III oxidase, mitochondrial [Source:UniProtKB/Swiss-Prot;Acc:P36552]
Kirrel3	ENSMUSG00000032036	168.17	-2.85772	0.669481	-4.26857	1.96733e-05	0.000211624	Kirrel3	Kin of IRRE-like protein 3 Processed kin of IRRE-like protein 3 [Source:UniProtKB/Swiss-Prot;Acc:Q8BR86]
Bphl	ENSMUSG00000038286	820.233	1.54687	0.362384	4.26859	1.96716e-05	0.000211624	Bphl	Valacyclovir hydrolase [Source:UniProtKB/Swiss-Prot;Acc:Q8R164]
Cyb5r2	ENSMUSG00000048065	172.943	2.0504	0.480511	4.26712	1.98011e-05	0.000212878	Cyb5r2	NADH-cytochrome b5 reductase 2 [Source:UniProtKB/Swiss-Prot;Acc:Q3KNK3]
Rab3ip	ENSMUSG00000064181	6664.67	1.65075	0.386929	4.26629	1.98755e-05	0.000213558	Rab3ip	RAB3A interacting protein [Source:MGI Symbol;Acc:MGI:105933]
Aplp1	ENSMUSG00000006651	5324.82	1.49157	0.349686	4.26545	1.99503e-05	0.00021412	Aplp1	amyloid beta precursor like protein 1 [Source:HGNC Symbol;Acc:HGNC:597]
Slc26a9	ENSMUSG00000042268	30.8874	-8.22187	1.92754	-4.26547	1.99486e-05	0.00021412	Slc26a9	solute carrier family 26 member 9 [Source:HGNC Symbol;Acc:HGNC:14469]
Irf8	ENSMUSG00000041515	238.44	-1.67107	0.391932	-4.26367	2.01097e-05	0.000215709	Irf8	interferon regulatory factor 8 [Source:MGI Symbol;Acc:MGI:96395]
Metrnl	ENSMUSG00000039208	669.89	1.31358	0.308345	4.26009	2.04342e-05	0.000219066	Metrnl	Meteorin-like protein [Source:UniProtKB/Swiss-Prot;Acc:Q8VE43]
Tlk2	ENSMUSG00000020694	779.995	1.07338	0.251981	4.25976	2.04644e-05	0.000219266	Tlk2	Serine/threonine-protein kinase tousled-like 2 [Source:UniProtKB/Swiss-Prot;Acc:O55047]
Imp4	ENSMUSG00000026127	831.8	-1.11419	0.261595	-4.25922	2.05141e-05	0.000219649	Imp4	U3 small nucleolar ribonucleoprotein protein IMP4 [Source:UniProtKB/Swiss-Prot;Acc:Q8VHZ7]
Sox13	ENSMUSG00000070643	898.18	-1.82428	0.428323	-4.25912	2.05232e-05	0.000219649	Sox13	Transcription factor SOX-13 [Source:UniProtKB/Swiss-Prot;Acc:Q04891]
Micu2	ENSMUSG00000021973	1471.17	-1.20393	0.28277	-4.25764	2.06597e-05	0.000220986	Micu2	Calcium uptake protein 2, mitochondrial [Source:UniProtKB/Swiss-Prot;Acc:Q8CD10]
Eea1	ENSMUSG00000036499	836.022	1.57032	0.368839	4.25746	2.06759e-05	0.000221034	Eea1	Early endosome antigen 1 [Source:UniProtKB/Swiss-Prot;Acc:Q8BL66]
Btbd9	ENSMUSG00000062202	4606.39	1.06067	0.249186	4.25653	2.07625e-05	0.000221836	Btbd9	BTB/POZ domain-containing protein 9 [Source:UniProtKB/Swiss-Prot;Acc:Q8C726]
Fam222a	ENSMUSG00000041930	114.107	1.63049	0.383254	4.25432	2.09682e-05	0.000223908	Fam222a	Protein FAM222A [Source:UniProtKB/Swiss-Prot;Acc:Q6PGH4]
Ankrd37	ENSMUSG00000050914	438.164	1.81004	0.425477	4.25414	2.09854e-05	0.000223966	Ankrd37	Ankyrin repeat domain-containing protein 37 [Source:UniProtKB/Swiss-Prot;Acc:Q569N2]
Ccdc25	ENSMUSG00000022035	1173.71	1.04439	0.245742	4.24995	2.13818e-05	0.00022794	Ccdc25	Coiled-coil domain-containing protein 25 [Source:UniProtKB/Swiss-Prot;Acc:Q78PG9]
Slfn2	ENSMUSG00000072620	187.978	-4.59823	1.08194	-4.24997	2.13797e-05	0.00022794	Slfn2	schlafen 2 [Source:MGI Symbol;Acc:MGI:1313258]
Rem2	ENSMUSG00000022176	320.359	1.4955	0.351927	4.24947	2.14278e-05	0.000228304	Rem2	RRAD and GEM like GTPase 2 [Source:HGNC Symbol;Acc:HGNC:20248]
Gm34653	ENSMUSG00000107167	804.324	2.82404	0.664638	4.24899	2.14736e-05	0.000228663	Gm34653	UDP-GlcNAc:betaGal beta-1,3-N-acetylglucosaminyltransferase 10 (putative) [Source:HGNC Symbol;Acc:HGNC:53652]
Arhgap26	ENSMUSG00000036452	552.451	-1.42921	0.336401	-4.24855	2.15162e-05	0.000228989	Arhgap26	Rho GTPase activating protein 26 [Source:MGI Symbol;Acc:MGI:1918552]
Slc25a5	ENSMUSG00000016319	5909.69	-1.35196	0.31823	-4.24837	2.15335e-05	0.000229044	Slc25a5	solute carrier family 25 (mitochondrial carrier, adenine nucleotide translocator), member 5 [Source:MGI Symbol;Acc:MGI:1353496]
Pacrg	ENSMUSG00000037196	851.362	1.82172	0.42885	4.24791	2.15771e-05	0.00022938	Pacrg	PARK2 co-regulated [Source:MGI Symbol;Acc:MGI:1916560]
Xirp2	ENSMUSG00000027022	3652.39	1.77225	0.417323	4.24672	2.16924e-05	0.000230478	Xirp2	xin actin-binding repeat containing 2 [Source:MGI Symbol;Acc:MGI:2685198]
Gm3571	ENSMUSG00000090610	1161.94	1.74765	0.411639	4.24558	2.18027e-05	0.00023152	Gm3571	predicted gene 3571 [Source:MGI Symbol;Acc:MGI:3781748]
Tnfsf10	ENSMUSG00000039304	40.5093	-7.17856	1.69117	-4.24472	2.18865e-05	0.00023228	Tnfsf10	tumor necrosis factor (ligand) superfamily, member 10 [Source:MGI Symbol;Acc:MGI:107414]
Psmb8	ENSMUSG00000024338	470.971	-1.78269	0.419991	-4.24459	2.1899e-05	0.000232283	Psmb8	Proteasome subunit beta type-8 [Source:UniProtKB/Swiss-Prot;Acc:P28063]
Fcer1g	ENSMUSG00000058715	625.628	4.16872	0.982265	4.24399	2.19582e-05	0.000232782	Fcer1g	High affinity immunoglobulin epsilon receptor subunit gamma [Source:UniProtKB/Swiss-Prot;Acc:P20491]
Kcnj16	ENSMUSG00000051497	954.076	-1.60006	0.377124	-4.24281	2.20743e-05	0.000233882	Kcnj16	Inward rectifier potassium channel 16 [Source:UniProtKB/Swiss-Prot;Acc:Q9Z307]
Ivns1abp	ENSMUSG00000023150	3392.61	-1.68079	0.396319	-4.24101	2.2252e-05	0.000235633	Ivns1abp	Influenza virus NS1A-binding protein homolog [Source:UniProtKB/Swiss-Prot;Acc:Q920Q8]
Trpv4	ENSMUSG00000014158	420.898	-2.19332	0.51735	-4.23952	2.23994e-05	0.000236993	Trpv4	Transient receptor potential cation channel subfamily V member 4 [Source:UniProtKB/Swiss-Prot;Acc:Q9EPK8]
Lrrc56	ENSMUSG00000038637	213.034	1.57358	0.371175	4.23947	2.24053e-05	0.000236993	Lrrc56	Leucine-rich repeat-containing protein 56 [Source:UniProtKB/Swiss-Prot;Acc:Q8K375]
Afap1l2	ENSMUSG00000025083	350.081	-2.28543	0.539101	-4.23933	2.24188e-05	0.000237004	Afap1l2	Actin filament-associated protein 1-like 2 [Source:UniProtKB/Swiss-Prot;Acc:Q5DTU0]
Sbno2	ENSMUSG00000035673	1534.66	-1.99434	0.470541	-4.2384	2.25117e-05	0.000237854	Sbno2	Protein strawberry notch homolog 2 [Source:UniProtKB/Swiss-Prot;Acc:Q7TNB8]
Nuak1	ENSMUSG00000020032	150.977	2.74245	0.64721	4.23734	2.26187e-05	0.000238825	Nuak1	NUAK family SNF1-like kinase 1 [Source:UniProtKB/Swiss-Prot;Acc:Q641K5]
Susd4	ENSMUSG00000038576	345.471	1.32173	0.311932	4.23724	2.26287e-05	0.000238825	Susd4	Mus musculus sushi domain containing 4 (Susd4), transcript variant 4, mRNA. [Source:RefSeq mRNA;Acc:NM_001356463]
1700001C02Rik	ENSMUSG00000029182	1244.92	2.15101	0.507841	4.23559	2.27953e-05	0.000240317	1700001C02Rik	RIKEN cDNA 1700001C02 gene [Source:MGI Symbol;Acc:MGI:1922684]
Gm17847	ENSMUSG00000100831	66.1409	-2.59545	0.61277	-4.2356	2.27938e-05	0.000240317	Gm17847	predicted gene, 17847 [Source:MGI Symbol;Acc:MGI:5010032]
Gm6493	ENSMUSG00000090021	28.6054	-3.58272	0.846	-4.23489	2.2866e-05	0.000240928	Gm6493	predicted gene 6493 [Source:MGI Symbol;Acc:MGI:3644797]
Eps15	ENSMUSG00000028552	1306.83	-1.87892	0.443809	-4.23363	2.29947e-05	0.000242151	Eps15	Epidermal growth factor receptor substrate 15 [Source:UniProtKB/Swiss-Prot;Acc:P42567]
Amd-ps1	ENSMUSG00000083823	69.3227	-1.98592	0.46914	-4.2331	2.30495e-05	0.000242593	Amd-ps1	S-adenosylmethionine decarboxylase, pseudogene 1 [Source:MGI Symbol;Acc:MGI:1310005]
Slc22a3	ENSMUSG00000023828	521.377	-2.78209	0.657289	-4.23268	2.30922e-05	0.000242774	Slc22a3	solute carrier family 22 (organic cation transporter), member 3 [Source:MGI Symbol;Acc:MGI:1333817]
Gm32391	ENSMUSG00000104011	138.907	1.95956	0.46295	4.23277	2.30826e-05	0.000242774	Gm32391	predicted gene, 32391 [Source:MGI Symbol;Acc:MGI:5591550]
Blnk	ENSMUSG00000061132	972.763	-2.22782	0.526603	-4.23054	2.33128e-05	0.000244958	Blnk	B-cell linker protein [Source:UniProtKB/Swiss-Prot;Acc:Q9QUN3]
Rlbp1	ENSMUSG00000039194	1425.5	-1.70646	0.403555	-4.22856	2.35191e-05	0.000246942	Rlbp1	retinaldehyde binding protein 1 [Source:MGI Symbol;Acc:MGI:97930]
Osbpl6	ENSMUSG00000042359	1556.94	1.48721	0.351712	4.22848	2.35276e-05	0.000246942	Osbpl6	Oxysterol-binding protein-related protein 6 [Source:UniProtKB/Swiss-Prot;Acc:Q8BXR9]
Prodh	ENSMUSG00000003526	99.9819	-2.66278	0.629844	-4.22768	2.36118e-05	0.00024769	Prodh	Proline dehydrogenase 1, mitochondrial [Source:UniProtKB/Swiss-Prot;Acc:Q9WU79]
Pskh1	ENSMUSG00000048310	238.986	-2.81582	0.666098	-4.22733	2.3648e-05	0.000247932	Pskh1	protein serine kinase H1 [Source:MGI Symbol;Acc:MGI:3528383]
Lrrc32	ENSMUSG00000090958	247.134	-6.74105	1.59511	-4.22608	2.37801e-05	0.00024918	Lrrc32	leucine rich repeat containing 32 [Source:MGI Symbol;Acc:MGI:93882]
Hdac2	ENSMUSG00000019777	4122.64	1.35456	0.32066	4.22428	2.39706e-05	0.000251038	Hdac2	histone deacetylase 2 [Source:HGNC Symbol;Acc:HGNC:4853]
Hif1a	ENSMUSG00000021109	3899.23	-1.29302	0.306112	-4.22399	2.4001e-05	0.000251218	Hif1a	Hypoxia-inducible factor 1-alpha [Source:UniProtKB/Swiss-Prot;Acc:Q61221]
6030466F02Rik	ENSMUSG00000110599	47.4	3.0471	0.721716	4.22203	2.42115e-05	0.000253282	6030466F02Rik	RIKEN cDNA 6030466F02 gene [Source:MGI Symbol;Acc:MGI:3045390]
Fcgrt	ENSMUSG00000003420	1007.84	-2.18382	0.517365	-4.22104	2.43176e-05	0.000254253	Fcgrt	Mus musculus Fc receptor, IgG, alpha chain transporter (Fcgrt), transcript variant 2, mRNA. [Source:RefSeq mRNA;Acc:NM_001357117]
Ahsa1	ENSMUSG00000021037	2966.26	0.941841	0.223146	4.22075	2.43495e-05	0.000254446	Ahsa1	Activator of 90 kDa heat shock 1 [Source:UniProtKB/Swiss-Prot;Acc:Q8BK64]
Dnajc7	ENSMUSG00000014195	2344.25	0.762622	0.180724	4.21982	2.44493e-05	0.000255349	Dnajc7	DnaJ homolog subfamily C member 7 [Source:UniProtKB/Swiss-Prot;Acc:Q9QYI3]
Tctn1	ENSMUSG00000038593	220.776	1.71053	0.405395	4.21942	2.44929e-05	0.000255664	Tctn1	Tectonic-1 [Source:UniProtKB/Swiss-Prot;Acc:Q8BZ64]
Fn3k	ENSMUSG00000025175	234.959	2.31096	0.547817	4.21848	2.45958e-05	0.000256316	Fn3k	Fructosamine-3-kinase [Source:UniProtKB/Swiss-Prot;Acc:Q9ER35]
Spef1	ENSMUSG00000027329	440.122	2.10991	0.500154	4.21852	2.45916e-05	0.000256316	Spef1	Sperm flagellar protein 1 [Source:UniProtKB/Swiss-Prot;Acc:Q99JL1]
Sertad2	ENSMUSG00000049800	1154.61	1.10957	0.263017	4.2186	2.45822e-05	0.000256316	Sertad2	SERTA domain containing 2 [Source:MGI Symbol;Acc:MGI:1931026]
Ctsa	ENSMUSG00000017760	3149.34	1.25475	0.297489	4.21781	2.46688e-05	0.000256937	Ctsa	cathepsin A [Source:MGI Symbol;Acc:MGI:97748]
Sox1	ENSMUSG00000096014	267.467	1.86739	0.442802	4.21722	2.47336e-05	0.00025747	Sox1	Transcription factor SOX-1 [Source:UniProtKB/Swiss-Prot;Acc:P53783]
Bag3	ENSMUSG00000030847	11322	-1.59919	0.379263	-4.21657	2.48049e-05	0.000258072	Bag3	BAG family molecular chaperone regulator 3 [Source:UniProtKB/Swiss-Prot;Acc:Q9JLV1]
Ccnyl1	ENSMUSG00000070871	173.932	-2.59846	0.616351	-4.21588	2.48808e-05	0.000258719	Ccnyl1	cyclin Y-like 1 [Source:MGI Symbol;Acc:MGI:2138614]
Upf2	ENSMUSG00000043241	962.163	1.72215	0.408899	4.21168	2.53478e-05	0.000263431	Upf2	UPF2 regulator of nonsense transcripts homolog (yeast) [Source:MGI Symbol;Acc:MGI:2449307]
Pcdh20	ENSMUSG00000050505	9076.08	1.74673	0.414757	4.21145	2.53734e-05	0.000263468	Pcdh20	Protocadherin-20 [Source:UniProtKB/Swiss-Prot;Acc:Q8BIZ0]
Snora57	ENSMUSG00000070167	20.7901	5.03244	1.19496	4.2114	2.5379e-05	0.000263468	Snora57	small nucleolar RNA, H/ACA box 57 [Source:MGI Symbol;Acc:MGI:5455599]
Tmbim1	ENSMUSG00000006301	19325.9	-1.66755	0.395975	-4.21126	2.53952e-05	0.000263493	Tmbim1	transmembrane BAX inhibitor motif containing 1 [Source:MGI Symbol;Acc:MGI:1916910]
Cdk5	ENSMUSG00000028969	882.937	0.927724	0.220318	4.21085	2.54417e-05	0.000263831	Cdk5	Cyclin-dependent-like kinase 5 [Source:UniProtKB/Swiss-Prot;Acc:P49615]
Gm5456	ENSMUSG00000094242	61.6374	-2.68689	0.638172	-4.21029	2.55038e-05	0.000264331	Gm5456	predicted gene 5456 [Source:MGI Symbol;Acc:MGI:3643775]
Gm5420	ENSMUSG00000056716	222.595	2.69778	0.640779	4.21016	2.55187e-05	0.000264342	Gm5420
Etv4	ENSMUSG00000017724	214.169	-1.5453	0.367103	-4.20944	2.5601e-05	0.000265049	Etv4	ETS translocation variant 4 [Source:UniProtKB/Swiss-Prot;Acc:P28322]
Hspg2	ENSMUSG00000028763	283.15	-2.54887	0.605673	-4.20833	2.57263e-05	0.000266203	Hspg2	perlecan (heparan sulfate proteoglycan 2) [Source:MGI Symbol;Acc:MGI:96257]
Trmu	ENSMUSG00000022386	296.978	1.78908	0.425198	4.20764	2.58056e-05	0.000266878	Trmu	tRNA 5-methylaminomethyl-2-thiouridylate methyltransferase [Source:MGI Symbol;Acc:MGI:1919276]
Capg	ENSMUSG00000056737	9832.09	-1.20433	0.286302	-4.20649	2.59363e-05	0.000268083	Capg	capping actin protein, gelsolin like [Source:HGNC Symbol;Acc:HGNC:1474]
Tnip1	ENSMUSG00000020400	493.993	-1.42835	0.339629	-4.20561	2.60375e-05	0.000268984	Tnip1	TNFAIP3 interacting protein 1 [Source:MGI Symbol;Acc:MGI:1926194]
Mapk8	ENSMUSG00000021936	165.037	1.95008	0.463806	4.20452	2.61639e-05	0.000270142	Mapk8	Mitogen-activated protein kinase 8 [Source:UniProtKB/Swiss-Prot;Acc:Q91Y86]
Zfp52	ENSMUSG00000051341	134.379	-2.76039	0.656574	-4.20423	2.61971e-05	0.000270338	Zfp52	zinc finger protein 52 [Source:MGI Symbol;Acc:MGI:99199]
Ccdc189	ENSMUSG00000057176	910.468	1.64481	0.391274	4.20372	2.6256e-05	0.0002708	Ccdc189	Coiled-coil domain-containing protein 189 [Source:UniProtKB/Swiss-Prot;Acc:Q6NZQ0]
Adgra1	ENSMUSG00000025475	181.23	2.12979	0.506677	4.20345	2.62877e-05	0.00027098	Adgra1	Adhesion G protein-coupled receptor A1 [Source:UniProtKB/Swiss-Prot;Acc:Q8C4G9]
Entpd6	ENSMUSG00000033068	756.068	1.39145	0.331113	4.20232	2.64188e-05	0.000272184	Entpd6	Mus musculus ectonucleoside triphosphate diphosphohydrolase 6 (Entpd6), transcript variant 2, mRNA. [Source:RefSeq mRNA;Acc:NM_001355068]
Calml4	ENSMUSG00000032246	10390.6	2.18639	0.520339	4.20185	2.6474e-05	0.000272605	Calml4	Calmodulin-like protein 4 [Source:UniProtKB/Swiss-Prot;Acc:Q91WQ9]
Bbs5	ENSMUSG00000063145	427.768	1.68162	0.400313	4.20076	2.66018e-05	0.000273772	Bbs5	Bardet-Biedl syndrome 5 protein homolog [Source:UniProtKB/Swiss-Prot;Acc:Q9CZQ9]
Scai	ENSMUSG00000035236	242.7	1.73708	0.413797	4.19789	2.69408e-05	0.000276962	Scai	Protein SCAI [Source:UniProtKB/Swiss-Prot;Acc:Q8C8N2]
Bst2	ENSMUSG00000046718	3408.89	1.87011	0.445482	4.19795	2.69346e-05	0.000276962	Bst2	Bone marrow stromal antigen 2 [Source:UniProtKB/Swiss-Prot;Acc:Q8R2Q8]
Epha4	ENSMUSG00000026235	696.916	1.53759	0.366288	4.19777	2.69556e-05	0.000276965	Epha4	Ephrin type-A receptor 4 [Source:UniProtKB/Swiss-Prot;Acc:Q03137]
Phlda3	ENSMUSG00000041801	1267.19	-1.85805	0.442694	-4.19715	2.70292e-05	0.00027757	Phlda3	Pleckstrin homology-like domain family A member 3 [Source:UniProtKB/Swiss-Prot;Acc:Q9WV95]
Gm5340	ENSMUSG00000108105	29.3028	-3.19908	0.762608	-4.19492	2.72971e-05	0.000280171	Gm5340	predicted gene 5340 [Source:MGI Symbol;Acc:MGI:3779484]
Chchd2	ENSMUSG00000070493	14096.3	1.70049	0.405403	4.19456	2.73407e-05	0.000280467	Chchd2	Coiled-coil-helix-coiled-coil-helix domain-containing protein 2 [Source:UniProtKB/Swiss-Prot;Acc:Q9D1L0]
Slc25a4	ENSMUSG00000031633	18453	1.09905	0.262266	4.19059	2.78227e-05	0.000285258	Slc25a4	solute carrier family 25 (mitochondrial carrier, adenine nucleotide translocator), member 4 [Source:MGI Symbol;Acc:MGI:1353495]
Insr	ENSMUSG00000005534	525.955	1.71216	0.40861	4.1902	2.78707e-05	0.000285473	Insr	Insulin receptor Insulin receptor subunit alpha Insulin receptor subunit beta [Source:UniProtKB/Swiss-Prot;Acc:P15208]
Dydc1	ENSMUSG00000021790	46.6075	2.6951	0.643199	4.19015	2.78769e-05	0.000285473	Dydc1	DPY30 domain-containing protein 1 [Source:UniProtKB/Swiss-Prot;Acc:Q9D9T0]
Gm11605	ENSMUSG00000081643	141.517	-1.44137	0.343999	-4.19005	2.78887e-05	0.000285473	Gm11605	predicted gene 11605 [Source:MGI Symbol;Acc:MGI:3651339]
E230025N22Rik	ENSMUSG00000044719	1736.73	1.50254	0.35864	4.18954	2.79518e-05	0.000285965	E230025N22Rik
Gm6395	ENSMUSG00000091905	144.45	1.44065	0.344111	4.18658	2.83189e-05	0.000289565	Gm6395	predicted gene 6395 [Source:MGI Symbol;Acc:MGI:3645295]
Mfap3l	ENSMUSG00000031647	625.092	-2.93311	0.700676	-4.18612	2.83765e-05	0.000289999	Mfap3l	Microfibrillar-associated protein 3-like [Source:UniProtKB/Swiss-Prot;Acc:Q9D3X9]
Isyna1	ENSMUSG00000019139	1280.96	-1.15392	0.275703	-4.18535	2.84724e-05	0.000290822	Isyna1	Inositol-3-phosphate synthase 1 [Source:UniProtKB/Swiss-Prot;Acc:Q9JHU9]
Rab4a	ENSMUSG00000019478	780.774	-1.47962	0.353699	-4.18329	2.87325e-05	0.000293321	Rab4a	Ras-related protein Rab-4A [Source:UniProtKB/Swiss-Prot;Acc:P56371]
Sh3bp5	ENSMUSG00000021892	968.734	-1.91359	0.457466	-4.18303	2.87653e-05	0.000293499	Sh3bp5	SH3-domain binding protein 5 (BTK-associated) [Source:MGI Symbol;Acc:MGI:1344391]
Gm13315	ENSMUSG00000083305	44.7392	-2.99441	0.716018	-4.18203	2.88912e-05	0.000294625	Gm13315	predicted gene 13315 [Source:MGI Symbol;Acc:MGI:3651096]
Slpi	ENSMUSG00000017002	5002.38	-2.81248	0.672688	-4.18096	2.90287e-05	0.000295862	Slpi	secretory leukocyte peptidase inhibitor [Source:MGI Symbol;Acc:MGI:109297]
Fgfr2	ENSMUSG00000030849	308.793	-2.43927	0.583441	-4.18084	2.90436e-05	0.000295862	Fgfr2	fibroblast growth factor receptor 2 isoform 3 [Source:RefSeq peptide;Acc:NP_001334567]
Apold1	ENSMUSG00000090698	669.299	1.78682	0.427615	4.17856	2.93357e-05	0.000298678	Apold1	apolipoprotein L domain containing 1 [Source:MGI Symbol;Acc:MGI:2685921]
Plod1	ENSMUSG00000019055	1674.54	-1.54113	0.36893	-4.1773	2.94984e-05	0.000300174	Plod1	Procollagen-lysine,2-oxoglutarate 5-dioxygenase 1 [Source:UniProtKB/Swiss-Prot;Acc:Q9R0E2]
Gm9938	ENSMUSG00000054178	31.0572	-8.18708	1.9603	-4.17645	2.96091e-05	0.000301139	Gm9938
Rtl8b	ENSMUSG00000067924	293.026	1.50936	0.361441	4.17594	2.96759e-05	0.000301657	Rtl8b	retrotransposon Gag like 8B [Source:MGI Symbol;Acc:MGI:3576504]
Cbx8	ENSMUSG00000025578	142.314	1.54344	0.369629	4.17564	2.97147e-05	0.00030189	Cbx8	Chromobox protein homolog 8 [Source:UniProtKB/Swiss-Prot;Acc:Q9QXV1]
Klhl13	ENSMUSG00000036782	126.743	-4.61344	1.10555	-4.17296	3.00664e-05	0.0003053	Klhl13	Kelch-like protein 13 [Source:UniProtKB/Swiss-Prot;Acc:Q80TF4]
Arl6ip1	ENSMUSG00000030654	8909.25	1.06132	0.254629	4.16809	3.07156e-05	0.000311727	Arl6ip1	ADP-ribosylation factor-like protein 6-interacting protein 1 [Source:UniProtKB/Swiss-Prot;Acc:Q9JKW0]
Gm10925	ENSMUSG00000100862	3630.59	-2.20666	0.529438	-4.16793	3.07376e-05	0.000311784	Gm10925	predicted gene 10925 [Source:MGI Symbol;Acc:MGI:3809095]
Pcdh18	ENSMUSG00000037892	80.0777	-3.75333	0.900627	-4.16746	3.08016e-05	0.000312266	Pcdh18	Protocadherin 18 [Source:UniProtKB/Swiss-Prot;Acc:Q8VHR0]
Emb	ENSMUSG00000021728	1385.34	1.59819	0.383675	4.16549	3.10684e-05	0.000314803	Emb	Embigin [Source:UniProtKB/Swiss-Prot;Acc:P21995]
Hspa2	ENSMUSG00000059970	4057.29	-1.41055	0.338772	-4.16372	3.13109e-05	0.000317091	Hspa2	Heat shock-related 70 kDa protein 2 [Source:UniProtKB/Swiss-Prot;Acc:P17156]
Setd1b	ENSMUSG00000038384	255.484	2.31579	0.55636	4.16238	3.14943e-05	0.000318779	Setd1b	Histone-lysine N-methyltransferase SETD1B [Source:UniProtKB/Swiss-Prot;Acc:Q8CFT2]
Mboat2	ENSMUSG00000020646	860.464	-1.34415	0.322975	-4.16176	3.158e-05	0.000319477	Mboat2	Lysophospholipid acyltransferase 2 [Source:UniProtKB/Swiss-Prot;Acc:Q8R3I2]
Prkcsh	ENSMUSG00000003402	2267.35	1.13273	0.2722	4.16138	3.16326e-05	0.000319669	Prkcsh	protein kinase C substrate 80K-H [Source:MGI Symbol;Acc:MGI:107877]
Hacd3	ENSMUSG00000033629	3187.5	1.24222	0.298504	4.16147	3.16209e-05	0.000319669	Hacd3	Very-long-chain (3R)-3-hydroxyacyl-CoA dehydratase 3 [Source:UniProtKB/Swiss-Prot;Acc:Q8K2C9]
Hsd17b7	ENSMUSG00000026675	7493.11	1.26558	0.304189	4.16052	3.17526e-05	0.000320712	Hsd17b7	hydroxysteroid (17-beta) dehydrogenase 7 [Source:MGI Symbol;Acc:MGI:1330808]
Gstm7	ENSMUSG00000004035	2991.51	1.64134	0.394578	4.15975	3.18601e-05	0.000321561	Gstm7	Glutathione S-transferase Mu 7 [Source:UniProtKB/Swiss-Prot;Acc:Q80W21]
Dhrs3	ENSMUSG00000066026	2139.69	1.39042	0.334262	4.15967	3.18705e-05	0.000321561	Dhrs3	Short-chain dehydrogenase/reductase 3 [Source:UniProtKB/Swiss-Prot;Acc:O88876]
Shank2	ENSMUSG00000037541	785.353	1.47944	0.355819	4.15785	3.21252e-05	0.000323959	Shank2	SH3 and multiple ankyrin repeat domains protein 2 [Source:UniProtKB/Swiss-Prot;Acc:Q80Z38]
Cda	ENSMUSG00000028755	4376.19	-1.93081	0.464416	-4.15749	3.21758e-05	0.000324297	Cda	Cytidine deaminase [Source:UniProtKB/Swiss-Prot;Acc:P56389]
Tiam2	ENSMUSG00000023800	147.213	-3.58856	0.863259	-4.15699	3.22469e-05	0.000324842	Tiam2	T-lymphoma invasion and metastasis-inducing protein 2 [Source:UniProtKB/Swiss-Prot;Acc:Q6ZPF3]
Pdgfc	ENSMUSG00000028019	404.393	-1.80781	0.43532	-4.15283	3.28388e-05	0.000330454	Pdgfc	platelet-derived growth factor, C polypeptide [Source:MGI Symbol;Acc:MGI:1859631]
Itih2	ENSMUSG00000037254	299.371	-2.61718	0.630204	-4.15292	3.28266e-05	0.000330454	Itih2	inter-alpha trypsin inhibitor, heavy chain 2 [Source:MGI Symbol;Acc:MGI:96619]
4930444P10Rik	ENSMUSG00000067795	78.9339	2.55502	0.615274	4.15266	3.28638e-05	0.000330531	4930444P10Rik	RIKEN cDNA 4930444P10 gene [Source:MGI Symbol;Acc:MGI:1923049]
Tgfb1	ENSMUSG00000002603	291.955	-2.71118	0.653043	-4.15161	3.30148e-05	0.000331874	Tgfb1	transforming growth factor, beta 1 [Source:MGI Symbol;Acc:MGI:98725]
Ccng1	ENSMUSG00000020326	2948.6	-1.45043	0.349413	-4.15105	3.30959e-05	0.000332514	Ccng1	Cyclin-G1 [Source:UniProtKB/Swiss-Prot;Acc:P51945]
Peli2	ENSMUSG00000021846	687.292	-1.12941	0.272407	-4.14604	3.38268e-05	0.000339678	Peli2	pellino E3 ubiquitin protein ligase family member 2 [Source:HGNC Symbol;Acc:HGNC:8828]
Fbp2	ENSMUSG00000021456	1126.67	-1.80861	0.436282	-4.14551	3.39066e-05	0.000340024	Fbp2	Fructose-1,6-bisphosphatase isozyme 2 [Source:UniProtKB/Swiss-Prot;Acc:P70695]
Sdk1	ENSMUSG00000039683	519.829	1.5509	0.37412	4.14545	3.39148e-05	0.000340024	Sdk1	Protein sidekick-1 [Source:UniProtKB/Swiss-Prot;Acc:Q3UH53]
Ntm	ENSMUSG00000059974	298.533	1.59921	0.385754	4.14568	3.38802e-05	0.000340024	Ntm	Mus musculus neurotrimin (Ntm), transcript variant 7, mRNA. [Source:RefSeq mRNA;Acc:NM_001357603]
Taok1	ENSMUSG00000017291	1081.37	1.54854	0.373605	4.14486	3.40016e-05	0.000340552	Taok1	TAO kinase 1 [Source:MGI Symbol;Acc:MGI:1914490]
Wipi2	ENSMUSG00000029578	1789.11	-1.06277	0.256406	-4.14485	3.40033e-05	0.000340552	Wipi2	WD repeat domain, phosphoinositide interacting 2 [Source:MGI Symbol;Acc:MGI:1923831]
Inha	ENSMUSG00000032968	105.883	1.7136	0.413475	4.14438	3.40728e-05	0.000341069	Inha	Inhibin alpha chain [Source:UniProtKB/Swiss-Prot;Acc:Q04997]
Olfml3	ENSMUSG00000027848	1552.45	1.40785	0.339725	4.14408	3.41176e-05	0.000341338	Olfml3	olfactomedin like 3 [Source:HGNC Symbol;Acc:HGNC:24956]
Tuba8	ENSMUSG00000030137	109.474	-4.35343	1.05082	-4.14289	3.42957e-05	0.000342939	Tuba8	tubulin, alpha 8 [Source:MGI Symbol;Acc:MGI:1858225]
Hspbap1	ENSMUSG00000022849	171.795	-1.64746	0.39769	-4.14258	3.43418e-05	0.00034322	Hspbap1	HSPB1-associated protein 1 [Source:UniProtKB/Swiss-Prot;Acc:Q8BK58]
P4htm	ENSMUSG00000006675	483.404	1.70341	0.411222	4.14232	3.43808e-05	0.000343249	P4htm	prolyl 4-hydroxylase, transmembrane (endoplasmic reticulum) [Source:MGI Symbol;Acc:MGI:1921693]
Gm43414	ENSMUSG00000104935	596.756	8.53768	2.06107	4.14235	3.43768e-05	0.000343249	Gm43414	predicted gene 43414 [Source:MGI Symbol;Acc:MGI:5663551]
Cers5	ENSMUSG00000023021	2207.82	1.42875	0.344976	4.14159	3.44913e-05	0.000344097	Cers5	Ceramide synthase 5 [Source:UniProtKB/Swiss-Prot;Acc:Q9D6K9]
Homer2	ENSMUSG00000025813	436.656	1.17865	0.284594	4.14152	3.45019e-05	0.000344097	Homer2	Homer protein homolog 2 [Source:UniProtKB/Swiss-Prot;Acc:Q9QWW1]
Jcad	ENSMUSG00000033960	721.515	-6.38446	1.54187	-4.14071	3.46226e-05	0.00034512	Jcad	Junctional protein associated with coronary artery disease [Source:UniProtKB/Swiss-Prot;Acc:Q5DTX6]
Mrps35	ENSMUSG00000040112	1240.13	1.36239	0.329058	4.14027	3.46893e-05	0.000345604	Mrps35	mitochondrial ribosomal protein S35 [Source:HGNC Symbol;Acc:HGNC:16635]
Gm43031	ENSMUSG00000106535	27.4139	4.0266	0.972615	4.13998	3.47343e-05	0.000345871	Gm43031	predicted gene 43031 [Source:MGI Symbol;Acc:MGI:5663168]
Hdgfl3	ENSMUSG00000025104	893.543	0.8456	0.204345	4.13811	3.50183e-05	0.000348516	Hdgfl3	Hepatoma-derived growth factor-related protein 3 [Source:UniProtKB/Swiss-Prot;Acc:Q9JMG7]
Gdf15	ENSMUSG00000038508	1039.62	-2.11847	0.512041	-4.13731	3.51398e-05	0.00034936	Gdf15	Mus musculus growth differentiation factor 15 (Gdf15), transcript variant 2, mRNA. [Source:RefSeq mRNA;Acc:NM_001330687]
H1fx	ENSMUSG00000044927	43.4812	3.19688	0.77269	4.13734	3.51352e-05	0.00034936	H1fx	H1 histone family member X [Source:HGNC Symbol;Acc:HGNC:4722]
Lrrc6	ENSMUSG00000022375	274.408	2.17784	0.526525	4.13624	3.53042e-05	0.000350628	Lrrc6	leucine rich repeat containing 6 [Source:HGNC Symbol;Acc:HGNC:16725]
Igll1	ENSMUSG00000075370	73.5362	3.13963	0.759052	4.13626	3.53014e-05	0.000350628	Igll1	Immunoglobulin lambda-like polypeptide 1 [Source:UniProtKB/Swiss-Prot;Acc:P20764]
Bcas2	ENSMUSG00000005687	3517.26	1.29665	0.313596	4.13478	3.55297e-05	0.000352684	Bcas2	breast carcinoma amplified sequence 2 [Source:MGI Symbol;Acc:MGI:1915433]
D930016D06Rik	ENSMUSG00000097392	170.4	3.09186	0.747833	4.13443	3.55843e-05	0.000353042	D930016D06Rik
Ktn1	ENSMUSG00000021843	3059.4	1.65178	0.399541	4.1342	3.56186e-05	0.000353115	Ktn1	kinectin 1 [Source:MGI Symbol;Acc:MGI:109153]
Sfpq	ENSMUSG00000028820	1316.77	1.4896	0.360317	4.13414	3.56289e-05	0.000353115	Sfpq	Splicing factor, proline- and glutamine-rich [Source:UniProtKB/Swiss-Prot;Acc:Q8VIJ6]
Acot13	ENSMUSG00000006717	1722.49	1.77634	0.429706	4.13385	3.56729e-05	0.000353184	Acot13	acyl-CoA thioesterase 13 [Source:MGI Symbol;Acc:MGI:1914084]
Dapk2	ENSMUSG00000032380	49.2393	-6.54851	1.58411	-4.13387	3.56709e-05	0.000353184	Dapk2	Death-associated protein kinase 2 [Source:UniProtKB/Swiss-Prot;Acc:Q8VDF3]
Dad1	ENSMUSG00000022174	11263.7	1.50391	0.364015	4.13147	3.60456e-05	0.000356688	Dad1	Dolichyl-diphosphooligosaccharide--protein glycosyltransferase subunit DAD1 [Source:UniProtKB/Swiss-Prot;Acc:P61804]
Sbsn	ENSMUSG00000046056	55.0191	-4.33932	1.05067	-4.13004	3.62701e-05	0.000358724	Sbsn
Mapk1ip1l	ENSMUSG00000021840	604.19	-2.22524	0.538813	-4.1299	3.62924e-05	0.000358757	Mapk1ip1l	MAPK-interacting and spindle-stabilizing protein-like [Source:UniProtKB/Swiss-Prot;Acc:Q8BH93]
Lin7a	ENSMUSG00000019906	877.461	-1.97121	0.47751	-4.1281	3.65771e-05	0.000361384	Lin7a	lin-7 homolog A (C. elegans) [Source:MGI Symbol;Acc:MGI:2135609]
Capsl	ENSMUSG00000039676	731.205	2.26996	0.54991	4.12788	3.66117e-05	0.000361538	Capsl	Calcyphosin-like protein [Source:UniProtKB/Swiss-Prot;Acc:Q6P8Y1]
Hey1	ENSMUSG00000040289	1069.79	-1.46221	0.354299	-4.12706	3.67424e-05	0.000362641	Hey1	hes related family bHLH transcription factor with YRPW motif 1 [Source:HGNC Symbol;Acc:HGNC:4880]
Nkain2	ENSMUSG00000069670	95.6674	2.51316	0.609129	4.12583	3.69403e-05	0.000364405	Nkain2	Sodium/potassium-transporting ATPase subunit beta-1-interacting protein 2 [Source:UniProtKB/Swiss-Prot;Acc:Q4PNJ2]
Capn6	ENSMUSG00000067276	32.9231	-7.22576	1.75148	-4.12551	3.6992e-05	0.000364725	Capn6	Calpain-6 [Source:UniProtKB/Swiss-Prot;Acc:O35646]
Stambpl1	ENSMUSG00000024776	157.885	-2.65341	0.643583	-4.12288	3.74172e-05	0.000368727	Stambpl1	AMSH-like protease [Source:UniProtKB/Swiss-Prot;Acc:Q76N33]
Anp32e	ENSMUSG00000015749	6208.36	1.03647	0.251429	4.12232	3.75077e-05	0.000369427	Anp32e	Acidic leucine-rich nuclear phosphoprotein 32 family member E [Source:UniProtKB/Swiss-Prot;Acc:P97822]
Wdr72	ENSMUSG00000044976	44.7001	-7.21359	1.75035	-4.12122	3.76875e-05	0.000371006	Wdr72	WD repeat domain 72 [Source:MGI Symbol;Acc:MGI:3583957]
Mical2	ENSMUSG00000038244	96.116	-3.67666	0.89265	-4.11882	3.80825e-05	0.000374701	Mical2	[F-actin]-monooxygenase MICAL2 [Source:UniProtKB/Swiss-Prot;Acc:Q8BML1]
Lzts2	ENSMUSG00000035342	1374.33	-1.5218	0.369573	-4.11774	3.82614e-05	0.000376267	Lzts2	Leucine zipper putative tumor suppressor 2 [Source:UniProtKB/Swiss-Prot;Acc:Q91YU6]
Tspan3	ENSMUSG00000032324	10990.2	1.0263	0.249309	4.11656	3.8457e-05	0.000377995	Tspan3	tetraspanin 3 [Source:MGI Symbol;Acc:MGI:1928098]
Spon1	ENSMUSG00000038156	128.086	-3.58826	0.87177	-4.11606	3.85407e-05	0.000378622	Spon1	spondin 1, (f-spondin) extracellular matrix protein [Source:MGI Symbol;Acc:MGI:2385287]
Afap1	ENSMUSG00000029094	850.268	1.57621	0.383027	4.11513	3.86961e-05	0.000379953	Afap1	Actin filament-associated protein 1 [Source:UniProtKB/Swiss-Prot;Acc:Q80YS6]
Phyh	ENSMUSG00000026664	1875.54	1.06089	0.257848	4.11441	3.88177e-05	0.00038095	Phyh	phytanoyl-CoA hydroxylase [Source:MGI Symbol;Acc:MGI:891978]
Fam217b	ENSMUSG00000070476	113.768	2.14705	0.521881	4.11405	3.88774e-05	0.000381339	Fam217b	family with sequence similarity 217 member B [Source:HGNC Symbol;Acc:HGNC:16170]
Lbp	ENSMUSG00000016024	131.01	-4.61218	1.12115	-4.11377	3.89243e-05	0.000381602	Lbp	Lipopolysaccharide-binding protein [Source:UniProtKB/Swiss-Prot;Acc:Q61805]
Eps8	ENSMUSG00000015766	806.963	1.48359	0.360676	4.11336	3.89948e-05	0.000382097	Eps8	Epidermal growth factor receptor kinase substrate 8 [Source:UniProtKB/Swiss-Prot;Acc:Q08509]
Hectd1	ENSMUSG00000035247	2473.47	1.26874	0.308688	4.11009	3.95512e-05	0.00038719	Hectd1	E3 ubiquitin-protein ligase HECTD1 [Source:UniProtKB/Swiss-Prot;Acc:Q69ZR2]
Usp5	ENSMUSG00000038429	1880.72	-1.39446	0.339278	-4.11006	3.95552e-05	0.00038719	Usp5	ubiquitin specific peptidase 5 (isopeptidase T) [Source:MGI Symbol;Acc:MGI:1347343]
Gm13456	ENSMUSG00000082536	1329.06	-1.2418	0.302295	-4.10789	3.9929e-05	0.000390647	Gm13456	predicted gene 13456 [Source:MGI Symbol;Acc:MGI:3651389]
Ccnd2	ENSMUSG00000000184	1301.8	-1.41053	0.343433	-4.10714	4.00593e-05	0.000391311	Ccnd2	G1/S-specific cyclin-D2 [Source:UniProtKB/Swiss-Prot;Acc:P30280]
Cstf3	ENSMUSG00000027176	673.573	1.11534	0.271574	4.10696	4.00902e-05	0.000391311	Cstf3	Cleavage stimulation factor subunit 3 [Source:UniProtKB/Swiss-Prot;Acc:Q99LI7]
Dnajb6	ENSMUSG00000029131	3765.89	1.26419	0.30782	4.1069	4.00997e-05	0.000391311	Dnajb6	DnaJ homolog subfamily B member 6 [Source:UniProtKB/Swiss-Prot;Acc:O54946]
Saraf	ENSMUSG00000031532	9915.86	1.05518	0.256905	4.10727	4.00368e-05	0.000391311	Saraf	store-operated calcium entry associated regulatory factor [Source:HGNC Symbol;Acc:HGNC:28789]
Ptar1	ENSMUSG00000074925	83.4316	-2.03467	0.49539	-4.10722	4.00458e-05	0.000391311	Ptar1	protein prenyltransferase alpha subunit repeat containing 1 [Source:HGNC Symbol;Acc:HGNC:30449]
Kcnma1	ENSMUSG00000063142	426.046	1.52031	0.370248	4.1062	4.02228e-05	0.000392311	Kcnma1	potassium large conductance calcium-activated channel, subfamily M, alpha member 1 [Source:MGI Symbol;Acc:MGI:99923]
Csf1	ENSMUSG00000014599	853.253	-2.07062	0.504297	-4.10595	4.02652e-05	0.000392524	Csf1	Macrophage colony-stimulating factor 1 Processed macrophage colony-stimulating factor 1 [Source:UniProtKB/Swiss-Prot;Acc:P07141]
Ttc33	ENSMUSG00000022151	1281.76	1.78078	0.433756	4.10548	4.03482e-05	0.000393132	Ttc33	tetratricopeptide repeat domain 33 [Source:MGI Symbol;Acc:MGI:1914765]
Tm7sf2	ENSMUSG00000024799	734.987	1.73637	0.423165	4.1033	4.07292e-05	0.00039664	Tm7sf2	transmembrane 7 superfamily member 2 [Source:MGI Symbol;Acc:MGI:1920416]
Rnmt	ENSMUSG00000009535	814.509	1.3332	0.324924	4.10311	4.07625e-05	0.000396762	Rnmt	RNA (guanine-7-) methyltransferase [Source:MGI Symbol;Acc:MGI:1915147]
Map4k3	ENSMUSG00000024242	1538.02	-1.62816	0.396887	-4.10232	4.0903e-05	0.000397926	Map4k3	Mitogen-activated protein kinase kinase kinase kinase 3 [Source:UniProtKB/Swiss-Prot;Acc:Q99JP0]
Gal	ENSMUSG00000024907	442.128	2.71963	0.663034	4.10179	4.0997e-05	0.000398637	Gal	Galanin peptides Galanin Galanin message-associated peptide [Source:UniProtKB/Swiss-Prot;Acc:P47212]
Thoc2	ENSMUSG00000037475	1233.08	1.29724	0.316307	4.10121	4.10988e-05	0.000399423	Thoc2	THO complex subunit 2 [Source:UniProtKB/Swiss-Prot;Acc:B1AZI6]
Tnks1bp1	ENSMUSG00000033955	261.104	-2.30019	0.560926	-4.10069	4.11916e-05	0.00040012	Tnks1bp1	182 kDa tankyrase-1-binding protein [Source:UniProtKB/Swiss-Prot;Acc:P58871]
BC005624	ENSMUSG00000026851	2275	1.03713	0.253034	4.09879	4.15317e-05	0.000402807	BC005624	Telomere length and silencing [Source:UniProtKB/Swiss-Prot;Acc:Q3TQI7]
Zfp704	ENSMUSG00000040209	318.955	2.0552	0.501388	4.09902	4.14909e-05	0.000402807	Zfp704	zinc finger protein 704 [Source:MGI Symbol;Acc:MGI:2180715]
Zcchc14	ENSMUSG00000061410	257.203	2.06846	0.504651	4.09879	4.15311e-05	0.000402807	Zcchc14	zinc finger, CCHC domain containing 14 [Source:MGI Symbol;Acc:MGI:2159407]
Neu1	ENSMUSG00000007038	1069.99	1.11376	0.271751	4.09845	4.15918e-05	0.000403184	Neu1	neuraminidase 1 [Source:MGI Symbol;Acc:MGI:97305]
Trp53	ENSMUSG00000059552	913.54	-1.46382	0.357188	-4.09817	4.16432e-05	0.000403476	Trp53	transformation related protein 53 [Source:MGI Symbol;Acc:MGI:98834]
Stau2	ENSMUSG00000025920	1003.53	-0.859572	0.209806	-4.09698	4.18576e-05	0.000405348	Stau2	staufen double-stranded RNA binding protein 2 [Source:MGI Symbol;Acc:MGI:1352508]
Adck5	ENSMUSG00000022550	413.21	1.24471	0.303867	4.09623	4.19927e-05	0.000406449	Adck5	aarF domain containing kinase 5 [Source:HGNC Symbol;Acc:HGNC:21738]
Phf20-ps	ENSMUSG00000098506	39.7521	2.3415	0.571718	4.09555	4.21172e-05	0.000407447	Phf20-ps	PHD finger protein 20, pseudogene [Source:MGI Symbol;Acc:MGI:5010233]
Mdh1	ENSMUSG00000020321	12025.4	1.15373	0.281815	4.09393	4.24124e-05	0.000409886	Mdh1	Malate dehydrogenase, cytoplasmic [Source:UniProtKB/Swiss-Prot;Acc:P14152]
Crebbp	ENSMUSG00000022521	1449	1.35738	0.331558	4.09395	4.2408e-05	0.000409886	Crebbp	CREB binding protein [Source:MGI Symbol;Acc:MGI:1098280]
Dnajb13	ENSMUSG00000030708	1909.4	2.17276	0.530866	4.09286	4.26077e-05	0.000411564	Dnajb13	DnaJ homolog subfamily B member 13 [Source:UniProtKB/Swiss-Prot;Acc:Q80Y75]
Lpcat4	ENSMUSG00000027134	373.925	-1.68078	0.410693	-4.09254	4.26669e-05	0.000411718	Lpcat4	Lysophospholipid acyltransferase LPCAT4 [Source:UniProtKB/Swiss-Prot;Acc:Q6NVG1]
Cuedc2	ENSMUSG00000036748	2321.91	1.12124	0.273968	4.09262	4.26534e-05	0.000411718	Cuedc2	CUE domain-containing protein 2 [Source:UniProtKB/Swiss-Prot;Acc:Q9CXX9]
BC030867	ENSMUSG00000034773	173.296	1.94929	0.476397	4.09174	4.28152e-05	0.00041294	BC030867	Uncharacterized [Source:UniProtKB/Swiss-Prot;Acc:Q32P12]
Vps37b	ENSMUSG00000066278	412.35	-2.07121	0.506327	-4.09066	4.30147e-05	0.000414654	Vps37b	vacuolar protein sorting 37B [Source:MGI Symbol;Acc:MGI:1916724]
Rbm28	ENSMUSG00000029701	1059.28	1.34498	0.328864	4.08979	4.31763e-05	0.000416001	Rbm28	RNA-binding protein 28 [Source:UniProtKB/Swiss-Prot;Acc:Q8CGC6]
Sh3bgrl2	ENSMUSG00000032261	224.254	-3.13444	0.766738	-4.08802	4.35067e-05	0.000418973	Sh3bgrl2	SH3 domain-binding glutamic acid-rich-like protein 2 [Source:UniProtKB/Swiss-Prot;Acc:Q8BG73]
Rbbp6	ENSMUSG00000030779	1488.28	1.30898	0.320241	4.0875	4.36044e-05	0.000419701	Rbbp6	E3 ubiquitin-protein ligase RBBP6 [Source:UniProtKB/Swiss-Prot;Acc:P97868]
Hlf	ENSMUSG00000003949	434.059	-1.77169	0.433496	-4.08699	4.37012e-05	0.00042042	Hlf	Hepatic leukemia factor [Source:UniProtKB/Swiss-Prot;Acc:Q8BW74]
Prdm10	ENSMUSG00000042496	91.7706	-2.4537	0.600475	-4.08626	4.38374e-05	0.000421517	Prdm10	PR domain zinc finger protein 10 [Source:UniProtKB/Swiss-Prot;Acc:Q3UTQ7]
Fra10ac1	ENSMUSG00000054237	579.784	1.21038	0.296246	4.08573	4.39384e-05	0.000422274	Fra10ac1	FRA10A associated CGG repeat 1 [Source:HGNC Symbol;Acc:HGNC:1162]
Gulp1	ENSMUSG00000056870	229.253	-1.78797	0.437681	-4.08511	4.40565e-05	0.000423196	Gulp1	PTB domain-containing engulfment adapter protein 1 [Source:UniProtKB/Swiss-Prot;Acc:Q8K2A1]
Kiss1r	ENSMUSG00000035773	51.452	-4.92592	1.20593	-4.08474	4.41261e-05	0.000423651	Kiss1r	Mus musculus KISS1 receptor (Kiss1r), transcript variant 2, mRNA. [Source:RefSeq mRNA;Acc:NM_001359010]
Ighm	ENSMUSG00000076617	4803.8	1.70614	0.417736	4.08425	4.4219e-05	0.000424329	Ighm	immunoglobulin heavy constant mu [Source:HGNC Symbol;Acc:HGNC:5541]
Eri2	ENSMUSG00000030929	73.4906	-2.44271	0.598145	-4.0838	4.43048e-05	0.000424937	Eri2	Mus musculus exoribonuclease 2 (Eri2), transcript variant 2, mRNA. [Source:RefSeq mRNA;Acc:NM_001355104]
Igfbp3	ENSMUSG00000020427	7553.16	-1.90723	0.467093	-4.08318	4.44234e-05	0.000425707	Igfbp3	Insulin-like growth factor-binding protein 3 [Source:UniProtKB/Swiss-Prot;Acc:P47878]
Dpp8	ENSMUSG00000032393	1044.57	-1.76053	0.431171	-4.08315	4.44298e-05	0.000425707	Dpp8	Dipeptidyl peptidase 8 [Source:UniProtKB/Swiss-Prot;Acc:Q80YA7]
Zfp36l1-ps	ENSMUSG00000080942	25.1118	-3.6481	0.893608	-4.08244	4.45661e-05	0.000426798	Zfp36l1-ps	zinc finger protein 36, C3H type-like 1, pseudogene [Source:MGI Symbol;Acc:MGI:3707318]
Gm45495	ENSMUSG00000106981	141.168	1.70911	0.418685	4.08209	4.46334e-05	0.000427228	Gm45495	predicted gene 45495 [Source:MGI Symbol;Acc:MGI:5791331]
Etv5	ENSMUSG00000013089	782.881	-1.74043	0.426395	-4.08173	4.47023e-05	0.000427672	Etv5	ETS translocation variant 5 [Source:UniProtKB/Swiss-Prot;Acc:Q9CXC9]
Tmem123	ENSMUSG00000050912	865.183	-2.23076	0.546692	-4.08046	4.49468e-05	0.000429796	Tmem123	transmembrane protein 123 [Source:MGI Symbol;Acc:MGI:1919179]
Rab34	ENSMUSG00000002059	915.65	-1.31666	0.322763	-4.07935	4.51622e-05	0.000431638	Rab34	RAB34, member RAS oncogene family [Source:HGNC Symbol;Acc:HGNC:16519]
Capn2	ENSMUSG00000026509	3061.03	-1.57735	0.386786	-4.07811	4.54038e-05	0.000433729	Capn2	Calpain-2 catalytic subunit [Source:UniProtKB/Swiss-Prot;Acc:O08529]
Dmap1	ENSMUSG00000009640	498.785	1.15328	0.282835	4.07757	4.55096e-05	0.00043451	Dmap1	DNA methyltransferase 1-associated protein 1 [Source:UniProtKB/Swiss-Prot;Acc:Q9JI44]
Pacsin1	ENSMUSG00000040276	677.045	1.71697	0.421089	4.07746	4.55311e-05	0.00043451	Pacsin1	Protein kinase C and casein kinase substrate in neurons protein 1 [Source:UniProtKB/Swiss-Prot;Acc:Q61644]
Sdc1	ENSMUSG00000020592	634.632	-2.49431	0.6118	-4.07701	4.56192e-05	0.000435132	Sdc1	syndecan 1 [Source:MGI Symbol;Acc:MGI:1349162]
Wnk3	ENSMUSG00000041245	78.6095	2.06687	0.507081	4.07602	4.58128e-05	0.000436759	Wnk3	WNK lysine deficient protein kinase 3 [Source:MGI Symbol;Acc:MGI:2652875]
Dusp4	ENSMUSG00000031530	235.011	-2.38732	0.585859	-4.0749	4.60349e-05	0.000438657	Dusp4	Dual specificity protein phosphatase 4 [Source:UniProtKB/Swiss-Prot;Acc:Q8BFV3]
Hsd17b6	ENSMUSG00000025396	27.986	-7.29915	1.79137	-4.07462	4.60891e-05	0.000438954	Hsd17b6	Mus musculus hydroxysteroid (17-beta) dehydrogenase 6 (Hsd17b6), transcript variant 2, mRNA. [Source:RefSeq mRNA;Acc:NM_001359377]
Dach1	ENSMUSG00000055639	263.774	1.38861	0.340869	4.07374	4.62638e-05	0.000440398	Dach1	Dachshund homolog 1 [Source:UniProtKB/Swiss-Prot;Acc:Q9QYB2]
[truncated: 25,603 more rows]

## Sheet: wtHC_co_IP-wtHC_co_in
	ensembl_gene_id	baseMean	log2FoldChange	lfcSE	stat	pvalue	padj	external_gene_name	description
Wwtr1	ENSMUSG00000027803	2905.01	-2.08636	0.180505	-11.5584	6.69355e-31	1.2023e-26	Wwtr1	WW domain containing transcription regulator 1 [Source:MGI Symbol;Acc:MGI:1917649]
Rbms2	ENSMUSG00000040043	1041.57	-2.18216	0.209278	-10.4271	1.86498e-25	1.67494e-21	Rbms2	RNA-binding motif, single-stranded-interacting protein 2 [Source:UniProtKB/Swiss-Prot;Acc:Q8VC70]
Car14	ENSMUSG00000038526	401.429	-3.54918	0.366171	-9.6927	3.2385e-22	1.939e-18	Car14	Mus musculus carbonic anhydrase 14 (Car14), transcript variant 2, mRNA. [Source:RefSeq mRNA;Acc:NM_001355750]
Syp	ENSMUSG00000031144	1101.14	2.84009	0.304265	9.33426	1.01703e-20	4.56697e-17	Syp	Synaptophysin [Source:UniProtKB/Swiss-Prot;Acc:Q62277]
Morn1	ENSMUSG00000029049	963.206	2.41504	0.26527	9.10408	8.70031e-20	3.1255e-16	Morn1	MORN repeat containing 1 [Source:HGNC Symbol;Acc:HGNC:25852]
Bdnf	ENSMUSG00000048482	4512.08	2.46678	0.273935	9.00501	2.15646e-19	6.45572e-16	Bdnf	Brain-derived neurotrophic factor [Source:UniProtKB/Swiss-Prot;Acc:P21237]
Pak3	ENSMUSG00000031284	5951.2	1.88666	0.212381	8.88341	6.48443e-19	1.45592e-15	Pak3	Serine/threonine-protein kinase PAK 3 [Source:UniProtKB/Swiss-Prot;Acc:Q61036]
Polr2m	ENSMUSG00000032199	4169.97	-1.82888	0.205651	-8.89309	5.94313e-19	1.45592e-15	Polr2m	polymerase (RNA) II (DNA directed) polypeptide M [Source:MGI Symbol;Acc:MGI:107282]
mt-Atp8	ENSMUSG00000064356	281.896	-3.84073	0.44183	-8.69278	3.53679e-18	7.05865e-15	mt-Atp8	mitochondrially encoded ATP synthase 8 [Source:MGI Symbol;Acc:MGI:99926]
Iqcg	ENSMUSG00000035578	1392.21	2.23924	0.2646	8.46273	2.61188e-17	4.69147e-14	Iqcg	IQ domain-containing protein G [Source:UniProtKB/Swiss-Prot;Acc:Q80W32]
Ankrd24	ENSMUSG00000054708	770.466	1.91093	0.229265	8.33503	7.74786e-17	1.23249e-13	Ankrd24	Ankyrin repeat domain-containing protein 24 [Source:UniProtKB/Swiss-Prot;Acc:Q80VM7]
mt-Nd5	ENSMUSG00000064367	9609.01	-2.92891	0.351701	-8.32783	8.23396e-17	1.23249e-13	mt-Nd5	mitochondrially encoded NADH dehydrogenase 5 [Source:MGI Symbol;Acc:MGI:102496]
Nbas	ENSMUSG00000020576	2044.17	2.0929	0.251802	8.31169	9.43493e-17	1.30362e-13	Nbas	neuroblastoma amplified sequence [Source:HGNC Symbol;Acc:HGNC:15625]
Slc1a3	ENSMUSG00000005360	4272.07	-1.89338	0.228134	-8.29941	1.04633e-16	1.34244e-13	Slc1a3	solute carrier family 1 (glial high affinity glutamate transporter), member 3 [Source:MGI Symbol;Acc:MGI:99917]
Gm13341	ENSMUSG00000083863	747.861	-3.32915	0.405096	-8.21818	2.06621e-16	2.47422e-13	Gm13341	predicted gene 13341 [Source:MGI Symbol;Acc:MGI:3650228]
Scg5	ENSMUSG00000023236	5186.85	2.69042	0.329719	8.15974	3.35752e-16	3.62996e-13	Scg5	secretogranin V [Source:MGI Symbol;Acc:MGI:98289]
Crip3	ENSMUSG00000023968	1001.74	2.62474	0.321779	8.15696	3.43555e-16	3.62996e-13	Crip3	Cysteine-rich protein 3 [Source:UniProtKB/Swiss-Prot;Acc:Q6Q6R3]
Smim18	ENSMUSG00000094500	447.76	3.02794	0.373394	8.10925	5.09316e-16	5.08241e-13	Smim18	small integral membrane protein 18 [Source:HGNC Symbol;Acc:HGNC:42973]
Fuz	ENSMUSG00000011658	457.852	1.88748	0.234985	8.03234	9.56278e-16	9.04035e-13	Fuz	fuzzy planar cell polarity protein [Source:HGNC Symbol;Acc:HGNC:26219]
Zcchc12	ENSMUSG00000036699	2600.4	2.35226	0.297006	7.9199	2.37701e-15	2.13479e-12	Zcchc12	zinc finger, CCHC domain containing 12 [Source:MGI Symbol;Acc:MGI:1919943]
Cabcoco1	ENSMUSG00000019945	367.923	1.92965	0.245155	7.87115	3.51403e-15	3.00567e-12	Cabcoco1	Ciliary-associated calcium-binding coiled-coil protein 1 [Source:UniProtKB/Swiss-Prot;Acc:Q8CDT7]
Galnt10	ENSMUSG00000020520	1003.11	-2.61784	0.333213	-7.85635	3.95498e-15	3.22906e-12	Galnt10	Polypeptide N-acetylgalactosaminyltransferase 10 [Source:UniProtKB/Swiss-Prot;Acc:Q6P9S7]
Plscr5	ENSMUSG00000095654	260.563	2.37774	0.304064	7.81988	5.28726e-15	3.99418e-12	Plscr5	phospholipid scramblase family member 5 [Source:HGNC Symbol;Acc:HGNC:19952]
Gm10925	ENSMUSG00000100862	3630.59	-3.37048	0.431078	-7.81871	5.33685e-15	3.99418e-12	Gm10925	predicted gene 10925 [Source:MGI Symbol;Acc:MGI:3809095]
mt-Cytb	ENSMUSG00000064370	33958.1	-3.1082	0.398943	-7.79107	6.64429e-15	4.77379e-12	mt-Cytb	mitochondrially encoded cytochrome b [Source:MGI Symbol;Acc:MGI:102501]
Rplp0	ENSMUSG00000067274	13581.2	-2.1572	0.280185	-7.6992	1.36919e-14	9.45899e-12	Rplp0	ribosomal protein, large, P0 [Source:MGI Symbol;Acc:MGI:1927636]
Scnn1a	ENSMUSG00000030340	508.718	-2.29057	0.297965	-7.68738	1.50176e-14	9.86108e-12	Scnn1a	sodium channel, nonvoltage-gated 1 alpha [Source:MGI Symbol;Acc:MGI:101782]
Arxes2	ENSMUSG00000048040	1117.63	1.91844	0.249654	7.6844	1.53719e-14	9.86108e-12	Arxes2	Adipocyte-related X-chromosome expressed sequence 1 [Source:UniProtKB/Swiss-Prot;Acc:C0HK79]
Zmynd10	ENSMUSG00000010044	498.297	2.72868	0.355439	7.67691	1.62968e-14	1.00939e-11	Zmynd10	zinc finger, MYND domain containing 10 [Source:MGI Symbol;Acc:MGI:2387863]
Osbpl1a	ENSMUSG00000044252	2343.03	1.40204	0.183319	7.64805	2.04047e-14	1.18229e-11	Osbpl1a	Oxysterol-binding protein-related protein 1 [Source:UniProtKB/Swiss-Prot;Acc:Q91XL9]
Nme9	ENSMUSG00000046242	381.482	2.82046	0.368594	7.65194	1.97965e-14	1.18229e-11	Nme9	NME/NM23 family member 9 [Source:HGNC Symbol;Acc:HGNC:21343]
Ccdc65	ENSMUSG00000003354	2679.88	2.30573	0.301761	7.64092	2.15674e-14	1.2106e-11	Ccdc65	Coiled-coil domain-containing protein 65 [Source:UniProtKB/Swiss-Prot;Acc:Q8VHI7]
Ccer2	ENSMUSG00000096257	4129.17	3.06876	0.40267	7.62103	2.51661e-14	1.3698e-11	Ccer2	coiled-coil glutamate-rich protein 2 [Source:MGI Symbol;Acc:MGI:3645242]
Gm28437	ENSMUSG00000101111	6392.27	-2.92036	0.385176	-7.58189	3.40566e-14	1.79919e-11	Gm28437	predicted gene 28437 [Source:MGI Symbol;Acc:MGI:5579143]
Fth1	ENSMUSG00000024661	51768	-2.13798	0.283285	-7.54708	4.45113e-14	2.28432e-11	Fth1	Ferritin heavy chain Ferritin heavy chain, N-terminally processed [Source:UniProtKB/Swiss-Prot;Acc:P09528]
Ablim2	ENSMUSG00000029095	1402.55	1.81795	0.241197	7.53722	4.80085e-14	2.39536e-11	Ablim2	actin-binding LIM protein 2 [Source:MGI Symbol;Acc:MGI:2385758]
Gm20644	ENSMUSG00000093673	37.8267	5.72051	0.759395	7.53299	4.95932e-14	2.40755e-11	Gm20644	predicted gene 20644 [Source:MGI Symbol;Acc:MGI:5313091]
Gm28439	ENSMUSG00000100131	1005.66	-2.91883	0.388872	-7.50589	6.10149e-14	2.88408e-11	Gm28439	predicted gene 28439 [Source:MGI Symbol;Acc:MGI:5579145]
Fscn2	ENSMUSG00000025380	2138.94	2.40906	0.321393	7.49567	6.59604e-14	3.03646e-11	Fscn2	Fascin-2 [Source:UniProtKB/Swiss-Prot;Acc:Q32M02]
Iqcd	ENSMUSG00000029601	186.878	2.88695	0.385316	7.49241	6.76197e-14	3.03646e-11	Iqcd	IQ motif containing D [Source:MGI Symbol;Acc:MGI:1922982]
Slc13a4	ENSMUSG00000029843	353.399	-2.70974	0.362183	-7.48168	7.33769e-14	3.21463e-11	Slc13a4	solute carrier family 13 member 4 [Source:HGNC Symbol;Acc:HGNC:15827]
Ckmt1	ENSMUSG00000000308	659.5	2.1234	0.284449	7.46494	8.33357e-14	3.40718e-11	Ckmt1	creatine kinase, mitochondrial 1, ubiquitous [Source:MGI Symbol;Acc:MGI:99441]
Emp2	ENSMUSG00000022505	488.553	-2.91148	0.39016	-7.46227	8.50461e-14	3.40718e-11	Emp2	Epithelial membrane protein 2 [Source:UniProtKB/Swiss-Prot;Acc:O88662]
Stmn3	ENSMUSG00000027581	1107.25	2.71648	0.364053	7.46178	8.53597e-14	3.40718e-11	Stmn3	stathmin-like 3 [Source:MGI Symbol;Acc:MGI:1277137]
Fam171a1	ENSMUSG00000050530	450.195	-2.48859	0.333312	-7.46626	8.25065e-14	3.40718e-11	Fam171a1	Mus musculus family with sequence similarity 171, member A1 (Fam171a1), transcript variant 3, mRNA. [Source:RefSeq mRNA;Acc:NM_001347067]
Kif3a	ENSMUSG00000018395	3097.93	1.79928	0.241426	7.45271	9.14398e-14	3.57053e-11	Kif3a	Kinesin-like protein KIF3A [Source:UniProtKB/Swiss-Prot;Acc:P28741]
Gm28661	ENSMUSG00000102070	3009.44	-3.26197	0.439446	-7.4229	1.14581e-13	4.37893e-11	Gm28661	predicted gene 28661 [Source:MGI Symbol;Acc:MGI:5579367]
Tmf1	ENSMUSG00000030059	3643.32	1.60286	0.216079	7.41794	1.1896e-13	4.4516e-11	Tmf1	TATA element modulatory factor [Source:UniProtKB/Swiss-Prot;Acc:B9EKI3]
Tekt1	ENSMUSG00000020799	3582.68	2.28837	0.309632	7.39061	1.46156e-13	5.35764e-11	Tekt1	Tektin-1 [Source:UniProtKB/Swiss-Prot;Acc:Q9DAJ2]
Rncr4	ENSMUSG00000103108	236.32	2.27538	0.308158	7.38383	1.53801e-13	5.52513e-11	Rncr4	retina expressed non-coding RNA 4 [Source:MGI Symbol;Acc:MGI:5610274]
Rsph1	ENSMUSG00000024033	3565.22	2.49901	0.33907	7.3702	1.70375e-13	6.00055e-11	Rsph1	radial spoke head 1 homolog (Chlamydomonas) [Source:MGI Symbol;Acc:MGI:1194909]
Hsd17b14	ENSMUSG00000030825	918.396	2.44901	0.3331	7.35219	1.94987e-13	6.73531e-11	Hsd17b14	hydroxysteroid 17-beta dehydrogenase 14 [Source:HGNC Symbol;Acc:HGNC:23238]
Evl	ENSMUSG00000021262	2181.01	2.24932	0.306092	7.34853	2.00403e-13	6.79178e-11	Evl	Ena/VASP-like protein [Source:UniProtKB/Swiss-Prot;Acc:P70429]
Lmo7	ENSMUSG00000033060	2894.47	1.96761	0.268562	7.32647	2.36299e-13	7.85999e-11	Lmo7	Mus musculus LIM domain only 7 (Lmo7), transcript variant 2, mRNA. [Source:RefSeq mRNA;Acc:NM_001347628]
Gfi1	ENSMUSG00000029275	2740.33	2.23845	0.305732	7.3216	2.45032e-13	8.00229e-11	Gfi1	growth factor independent 1 transcriptional repressor [Source:HGNC Symbol;Acc:HGNC:4237]
Irx2	ENSMUSG00000001504	2355.84	1.94952	0.267097	7.29892	2.90083e-13	9.18565e-11	Irx2	Iroquois-class homeodomain protein IRX-2 [Source:UniProtKB/Swiss-Prot;Acc:P81066]
Cdk5rap2	ENSMUSG00000039298	2697.7	1.60479	0.219887	7.29827	2.91494e-13	9.18565e-11	Cdk5rap2	CDK5 regulatory subunit-associated protein 2 [Source:UniProtKB/Swiss-Prot;Acc:Q8K389]
Snap25	ENSMUSG00000027273	1261.46	2.3933	0.328426	7.28717	3.16529e-13	9.80257e-11	Snap25	Mus musculus synaptosomal-associated protein 25 (Snap25), transcript variant 4, mRNA. [Source:RefSeq mRNA;Acc:NM_001355255]
Espn	ENSMUSG00000028943	19441.9	2.40657	0.330525	7.28105	3.31227e-13	1.00839e-10	Espn	Espin [Source:UniProtKB/Swiss-Prot;Acc:Q9ET47]
Cdkn2d	ENSMUSG00000096472	4242.05	2.34952	0.323106	7.27167	3.55071e-13	1.06296e-10	Cdkn2d	Cyclin-dependent kinase 4 inhibitor D [Source:UniProtKB/Swiss-Prot;Acc:Q60773]
Tspan5	ENSMUSG00000028152	2287.43	-2.29619	0.316003	-7.26635	3.69327e-13	1.08752e-10	Tspan5	tetraspanin 5 [Source:MGI Symbol;Acc:MGI:1928096]
Gm9625	ENSMUSG00000097906	1141.13	-2.17445	0.299799	-7.25305	4.07498e-13	1.18056e-10	Gm9625	predicted gene 9625 [Source:MGI Symbol;Acc:MGI:3780033]
Slco2a1	ENSMUSG00000032548	1571.98	-2.21673	0.307502	-7.20882	5.64374e-13	1.60909e-10	Slco2a1	solute carrier organic anion transporter family, member 2a1 [Source:MGI Symbol;Acc:MGI:1346021]
Cetn2	ENSMUSG00000031347	5898.73	2.14699	0.29927	7.17409	7.27912e-13	2.02435e-10	Cetn2	Centrin-2 [Source:UniProtKB/Swiss-Prot;Acc:Q9R1K9]
Map9	ENSMUSG00000033900	2048.29	2.10394	0.293306	7.17322	7.32563e-13	2.02435e-10	Map9	Mus musculus microtubule-associated protein 9 (Map9), transcript variant 2, mRNA. [Source:RefSeq mRNA;Acc:NM_001356457]
Tomt	ENSMUSG00000078630	1026.31	2.47593	0.346211	7.15152	8.58206e-13	2.30298e-10	Tomt	Transmembrane O-methyltransferase homolog [Source:UniProtKB/Swiss-Prot;Acc:A1Y9I9]
Hist3h2a	ENSMUSG00000078851	608.504	2.01128	0.281243	7.15139	8.59035e-13	2.30298e-10	Hist3h2a	Histone H2A type 3 [Source:UniProtKB/Swiss-Prot;Acc:Q8BFU2]
mt-Co2	ENSMUSG00000064354	2017.42	-3.12411	0.43704	-7.14834	8.78322e-13	2.32006e-10	mt-Co2	mitochondrially encoded cytochrome c oxidase II [Source:MGI Symbol;Acc:MGI:102503]
Cabp1	ENSMUSG00000029544	189.916	1.97133	0.276577	7.12759	1.02138e-12	2.65886e-10	Cabp1	Calcium-binding protein 1 [Source:UniProtKB/Swiss-Prot;Acc:Q9JLK7]
1700007K13Rik	ENSMUSG00000026831	414.293	2.65472	0.372775	7.12151	1.0675e-12	2.7392e-10	1700007K13Rik	RIKEN cDNA 1700007K13 gene [Source:MGI Symbol;Acc:MGI:1916577]
Sypl2	ENSMUSG00000027887	422.204	2.34562	0.329632	7.11586	1.11216e-12	2.81362e-10	Sypl2	Synaptophysin-like protein 2 [Source:UniProtKB/Swiss-Prot;Acc:O89104]
Pih1d2	ENSMUSG00000000167	476.274	2.3449	0.330504	7.09491	1.29438e-12	3.22912e-10	Pih1d2	PIH1 domain-containing protein 2 [Source:UniProtKB/Swiss-Prot;Acc:Q8CHR9]
Cabp2	ENSMUSG00000024857	21273.7	2.87891	0.406279	7.08604	1.38001e-12	3.34971e-10	Cabp2	calcium binding protein 2 [Source:HGNC Symbol;Acc:HGNC:1385]
Bex2	ENSMUSG00000042750	2855.43	2.75389	0.388537	7.08785	1.36208e-12	3.34971e-10	Bex2	Protein BEX2 [Source:UniProtKB/Swiss-Prot;Acc:Q9WTZ8]
Tmem130	ENSMUSG00000043388	804.745	2.05983	0.292852	7.03367	2.01166e-12	4.81778e-10	Tmem130	Transmembrane protein 130 [Source:UniProtKB/Swiss-Prot;Acc:Q6NXM3]
Cd164l2	ENSMUSG00000028865	14131.2	2.54153	0.362391	7.01322	2.32892e-12	5.50422e-10	Cd164l2	CD164 sialomucin-like 2 protein [Source:UniProtKB/Swiss-Prot;Acc:Q9D6W7]
1700028P14Rik	ENSMUSG00000033053	504.379	2.25477	0.321903	7.0045	2.47864e-12	5.78198e-10	1700028P14Rik	RIKEN cDNA 1700028P14 gene [Source:MGI Symbol;Acc:MGI:1914733]
Ppp1r27	ENSMUSG00000025129	2167.88	3.12637	0.447588	6.98491	2.85035e-12	6.56384e-10	Ppp1r27	Protein phosphatase 1 regulatory subunit 27 [Source:UniProtKB/Swiss-Prot;Acc:Q9D119]
Dnajc12	ENSMUSG00000036764	516.84	2.3458	0.336234	6.9767	3.02198e-12	6.871e-10	Dnajc12	DnaJ homolog subfamily C member 12 [Source:UniProtKB/Swiss-Prot;Acc:Q9R022]
Chpt1	ENSMUSG00000060002	3104.32	-1.79762	0.258967	-6.94151	3.87938e-12	8.71018e-10	Chpt1	Cholinephosphotransferase 1 [Source:UniProtKB/Swiss-Prot;Acc:Q8C025]
Morn5	ENSMUSG00000026894	336.576	2.96879	0.428082	6.9351	4.05937e-12	8.89076e-10	Morn5	MORN repeat-containing protein 5 [Source:UniProtKB/Swiss-Prot;Acc:Q9DAI9]
Ccdc96	ENSMUSG00000050677	446.592	2.07172	0.298802	6.9334	4.1083e-12	8.89076e-10	Ccdc96	Coiled-coil domain-containing protein 96 [Source:UniProtKB/Swiss-Prot;Acc:Q9CR92]
mt-Co1	ENSMUSG00000064351	26407.5	-2.76142	0.39816	-6.93546	4.04888e-12	8.89076e-10	mt-Co1	mitochondrially encoded cytochrome c oxidase I [Source:MGI Symbol;Acc:MGI:102504]
Lrrc42	ENSMUSG00000028617	821.45	1.76664	0.255569	6.91259	4.75886e-12	1.0176e-09	Lrrc42	Leucine-rich repeat-containing protein 42 [Source:UniProtKB/Swiss-Prot;Acc:Q8R2U7]
Ccdc81	ENSMUSG00000039391	1407.92	2.17224	0.314382	6.90955	4.86176e-12	1.02738e-09	Ccdc81	Coiled-coil domain-containing protein 81 [Source:UniProtKB/Swiss-Prot;Acc:Q9D5W4]
Skor1	ENSMUSG00000022245	695.149	2.04488	0.2961	6.90604	4.98357e-12	1.04087e-09	Skor1	SKI family transcriptional corepressor 1 [Source:MGI Symbol;Acc:MGI:2443473]
Cfap45	ENSMUSG00000026546	1045	2.15545	0.312355	6.90064	5.17691e-12	1.06882e-09	Cfap45	cilia and flagella associated protein 45 [Source:MGI Symbol;Acc:MGI:1919120]
Tekt2	ENSMUSG00000028845	819.039	2.24797	0.326125	6.89297	5.46387e-12	1.10272e-09	Tekt2	Mus musculus tektin 2 (Tekt2), transcript variant 2, mRNA. [Source:RefSeq mRNA;Acc:NM_001357262]
mt-Atp6	ENSMUSG00000064357	1710.2	-3.2145	0.466313	-6.89345	5.44564e-12	1.10272e-09	mt-Atp6	mitochondrially encoded ATP synthase 6 [Source:MGI Symbol;Acc:MGI:99927]
Arpc1b	ENSMUSG00000029622	10438.1	-1.82809	0.265452	-6.8867	5.71028e-12	1.13964e-09	Arpc1b	Actin-related protein 2/3 complex subunit 1B [Source:UniProtKB/Swiss-Prot;Acc:Q9WV32]
Gm42725	ENSMUSG00000105601	421.607	-3.22472	0.469817	-6.86377	6.70662e-12	1.32378e-09	Gm42725	predicted gene 42725 [Source:MGI Symbol;Acc:MGI:5662862]
Rps6kl1	ENSMUSG00000019235	253.854	1.86554	0.271926	6.86046	6.86414e-12	1.32574e-09	Rps6kl1	ribosomal protein S6 kinase-like 1 [Source:MGI Symbol;Acc:MGI:2443413]
Spin1	ENSMUSG00000021395	1932.33	-1.75581	0.25589	-6.86157	6.8107e-12	1.32574e-09	Spin1	Mus musculus spindlin 1 (Spin1), transcript variant 1, mRNA. [Source:RefSeq mRNA;Acc:NM_011462]
Sept9	ENSMUSG00000059248	1667.96	-1.52392	0.222268	-6.85622	7.07055e-12	1.35108e-09	Sept9	Septin-9 [Source:UniProtKB/Swiss-Prot;Acc:Q80UG5]
Twf2	ENSMUSG00000023277	3628.55	2.2425	0.327257	6.8524	7.26225e-12	1.3731e-09	Twf2	twinfilin actin binding protein 2 [Source:MGI Symbol;Acc:MGI:1346078]
Rab31	ENSMUSG00000056515	1754.78	-2.48042	0.362235	-6.84756	7.51188e-12	1.39101e-09	Rab31	RAB31, member RAS oncogene family [Source:HGNC Symbol;Acc:HGNC:9771]
mt-Nd1	ENSMUSG00000064341	30216.9	-2.77223	0.404845	-6.84764	7.50788e-12	1.39101e-09	mt-Nd1	NADH-ubiquinone oxidoreductase chain 1 [Source:UniProtKB/Swiss-Prot;Acc:P03888]
Gna11	ENSMUSG00000034781	1299.47	-1.86155	0.271998	-6.84398	7.70223e-12	1.41171e-09	Gna11	guanine nucleotide binding protein, alpha 11 [Source:MGI Symbol;Acc:MGI:95766]
Grxcr1	ENSMUSG00000068082	373.111	2.42596	0.355205	6.82974	8.50685e-12	1.54343e-09	Grxcr1	glutaredoxin and cysteine rich domain containing 1 [Source:HGNC Symbol;Acc:HGNC:31673]
Tmem191c	ENSMUSG00000055692	721.421	2.04622	0.299837	6.82443	8.82746e-12	1.58559e-09	Tmem191c	Transmembrane protein 191C [Source:UniProtKB/Swiss-Prot;Acc:Q9JJB1]
Cxcl14	ENSMUSG00000021508	9658.05	1.91457	0.280928	6.81518	9.41481e-12	1.67434e-09	Cxcl14	C-X-C motif chemokine 14 [Source:UniProtKB/Swiss-Prot;Acc:Q9WUQ5]
Gm8730	ENSMUSG00000063696	2586.2	-2.12739	0.312483	-6.80801	9.89595e-12	1.74266e-09	Gm8730	predicted pseudogene 8730 [Source:MGI Symbol;Acc:MGI:3644565]
Serping1	ENSMUSG00000023224	408.471	-2.80439	0.412512	-6.79832	1.05846e-11	1.84583e-09	Serping1	serine (or cysteine) peptidase inhibitor, clade G, member 1 [Source:MGI Symbol;Acc:MGI:894696]
S1pr2	ENSMUSG00000043895	1303.62	-2.41418	0.355474	-6.79144	1.11021e-11	1.91746e-09	S1pr2	Sphingosine 1-phosphate receptor 2 [Source:UniProtKB/Swiss-Prot;Acc:P52592]
Csde1	ENSMUSG00000068823	8781.15	-1.59524	0.235346	-6.77827	1.21622e-11	2.08055e-09	Csde1	Cold shock domain-containing protein E1 [Source:UniProtKB/Swiss-Prot;Acc:Q91W50]
Ppp1r1a	ENSMUSG00000022490	1252.56	-2.46458	0.363783	-6.77486	1.24524e-11	2.11009e-09	Ppp1r1a	Protein phosphatase 1 regulatory subunit 1A [Source:UniProtKB/Swiss-Prot;Acc:Q9ERT9]
Gdap1	ENSMUSG00000025777	604.858	2.29746	0.339359	6.77	1.28778e-11	2.16179e-09	Gdap1	Ganglioside-induced differentiation-associated protein 1 [Source:UniProtKB/Swiss-Prot;Acc:O88741]
Ptpn3	ENSMUSG00000038764	1042.92	1.80093	0.266252	6.76399	1.34245e-11	2.21921e-09	Ptpn3	protein tyrosine phosphatase, non-receptor type 3 [Source:MGI Symbol;Acc:MGI:105307]
Mycbpap	ENSMUSG00000039110	1530.97	2.13509	0.315678	6.76353	1.3467e-11	2.21921e-09	Mycbpap	MYCBP-associated protein [Source:UniProtKB/Swiss-Prot;Acc:Q5SUV2]
Ift74	ENSMUSG00000028576	2907.64	2.07898	0.307498	6.76096	1.37084e-11	2.23846e-09	Ift74	Intraflagellar transport [Source:UniProtKB/Swiss-Prot;Acc:Q8BKE9]
mt-Co3	ENSMUSG00000064358	3441.43	-2.83125	0.41896	-6.75782	1.40088e-11	2.2669e-09	mt-Co3	mitochondrially encoded cytochrome c oxidase III [Source:MGI Symbol;Acc:MGI:102502]
Enkur	ENSMUSG00000026679	1171.92	2.24606	0.332493	6.75522	1.42622e-11	2.2873e-09	Enkur	Enkurin [Source:UniProtKB/Swiss-Prot;Acc:Q6SP97]
Syne4	ENSMUSG00000019737	4982.01	2.05404	0.304178	6.75276	1.45063e-11	2.30585e-09	Syne4	Nesprin-4 [Source:UniProtKB/Swiss-Prot;Acc:Q8CII8]
Sgms2	ENSMUSG00000050931	643.097	-2.29035	0.340552	-6.72541	1.75093e-11	2.75879e-09	Sgms2	Phosphatidylcholine:ceramide cholinephosphotransferase 2 [Source:UniProtKB/Swiss-Prot;Acc:Q9D4B1]
Cib3	ENSMUSG00000074240	11003.6	3.01487	0.448761	6.71819	1.83994e-11	2.87382e-09	Cib3	Calcium and integrin-binding family member 3 [Source:UniProtKB/Swiss-Prot;Acc:Q0P523]
Ppp1r32	ENSMUSG00000035179	2953.07	2.39709	0.356975	6.71501	1.88058e-11	2.91198e-09	Ppp1r32	protein phosphatase 1 regulatory subunit 32 [Source:HGNC Symbol;Acc:HGNC:28869]
Calm2	ENSMUSG00000036438	56218.3	2.24571	0.334549	6.71265	1.91123e-11	2.93414e-09	Calm2	Calmodulin-1 [Source:UniProtKB/Swiss-Prot;Acc:P0DP26]
Gm20594	ENSMUSG00000096887	256.397	-3.39312	0.505701	-6.70974	1.94969e-11	2.96782e-09	Gm20594
Kcp	ENSMUSG00000059022	3905.63	2.27906	0.339804	6.70698	1.98697e-11	2.99916e-09	Kcp	Kielin/chordin-like protein [Source:UniProtKB/Swiss-Prot;Acc:Q3U492]
Polr3gl	ENSMUSG00000028104	449.813	1.93607	0.289528	6.68699	2.27802e-11	3.40981e-09	Polr3gl	DNA-directed RNA polymerase III subunit RPC7-like [Source:UniProtKB/Swiss-Prot;Acc:Q8R0C0]
Cfap126	ENSMUSG00000026649	2299.94	2.90911	0.435185	6.68477	2.3129e-11	3.41137e-09	Cfap126	Protein Flattop [Source:UniProtKB/Swiss-Prot;Acc:Q6P8X9]
Gjb2	ENSMUSG00000046352	6743.07	-1.96116	0.293388	-6.68451	2.31704e-11	3.41137e-09	Gjb2	gap junction protein, beta 2 [Source:MGI Symbol;Acc:MGI:95720]
Tead2	ENSMUSG00000030796	200.489	-2.08324	0.312887	-6.65814	2.77306e-11	4.02414e-09	Tead2	TEA domain family member 2 [Source:MGI Symbol;Acc:MGI:104904]
Grxcr2	ENSMUSG00000073574	1018.78	2.47079	0.371108	6.65788	2.77805e-11	4.02414e-09	Grxcr2	Glutaredoxin domain-containing cysteine-rich protein 2 [Source:UniProtKB/Swiss-Prot;Acc:Q3TYR5]
Rab3a	ENSMUSG00000031840	1871.4	1.68823	0.253901	6.64916	2.94761e-11	4.20229e-09	Rab3a	RAB3A, member RAS oncogene family [Source:MGI Symbol;Acc:MGI:97843]
mt-Rnr2	ENSMUSG00000064339	109293	-3.2498	0.48884	-6.64799	2.97122e-11	4.20229e-09	mt-Rnr2	mitochondrially encoded 16S rRNA [Source:MGI Symbol;Acc:MGI:102492]
Gm30191	ENSMUSG00000108398	3141.7	2.91307	0.438115	6.64909	2.94901e-11	4.20229e-09	Gm30191	chromosome 1 open reading frame 230 [Source:HGNC Symbol;Acc:HGNC:53426]
Cfap206	ENSMUSG00000028294	1288.65	1.96117	0.295612	6.63427	3.26114e-11	4.57629e-09	Cfap206	Mus musculus cilia and flagella associated protein 206 (Cfap206), transcript variant 1, mRNA. [Source:RefSeq mRNA;Acc:NM_001347062]
Panx1	ENSMUSG00000031934	1061.84	1.9273	0.290873	6.62593	3.45075e-11	4.80484e-09	Panx1	Pannexin-1 [Source:UniProtKB/Swiss-Prot;Acc:Q9JIP4]
Cdc42ep1	ENSMUSG00000049521	978.412	-2.58764	0.39128	-6.61327	3.75922e-11	5.19408e-09	Cdc42ep1	CDC42 effector protein 1 [Source:HGNC Symbol;Acc:HGNC:17014]
Coa5	ENSMUSG00000026112	2055.25	-1.80773	0.273476	-6.61017	3.83883e-11	5.26359e-09	Coa5	Cytochrome c oxidase assembly factor 5 [Source:UniProtKB/Swiss-Prot;Acc:Q99M07]
Chga	ENSMUSG00000021194	563.966	2.53609	0.38374	6.60887	3.87255e-11	5.2696e-09	Chga	Chromogranin-A Pancreastatin Beta-granin WE-14 Catestatin GE-25 Serpinin-RRG Serpinin p-Glu serpinin [Source:UniProtKB/Swiss-Prot;Acc:P26339]
Pifo	ENSMUSG00000010136	3031.35	2.65281	0.401545	6.60651	3.93479e-11	5.31404e-09	Pifo	Protein pitchfork [Source:UniProtKB/Swiss-Prot;Acc:Q9D9W1]
Coq9	ENSMUSG00000031782	1443.35	1.34821	0.20509	6.57376	4.90602e-11	6.57626e-09	Coq9	Ubiquinone biosynthesis protein COQ9, mitochondrial [Source:UniProtKB/Swiss-Prot;Acc:Q8K1Z0]
Rflnb	ENSMUSG00000020846	9154.44	-1.6908	0.257767	-6.5594	5.40246e-11	7.16317e-09	Rflnb	Refilin-B [Source:UniProtKB/Swiss-Prot;Acc:Q5SVD0]
Gm4076	ENSMUSG00000096449	90.9549	-3.08482	0.470332	-6.55882	5.42362e-11	7.16317e-09	Gm4076	predicted gene 4076 [Source:MGI Symbol;Acc:MGI:3782251]
Mkrn2os	ENSMUSG00000068011	2848.46	2.49698	0.380786	6.55742	5.47468e-11	7.17783e-09	Mkrn2os	MKRN2 opposite strand [Source:HGNC Symbol;Acc:HGNC:40375]
Foxo1	ENSMUSG00000044167	621.948	-1.20181	0.183624	-6.54498	5.95046e-11	7.74508e-09	Foxo1	Forkhead box protein O1 [Source:UniProtKB/Swiss-Prot;Acc:Q9R1E0]
AB124611	ENSMUSG00000057191	647.016	2.48341	0.379663	6.54111	6.1065e-11	7.891e-09	AB124611	chromosome 19 open reading frame 38 [Source:HGNC Symbol;Acc:HGNC:34073]
Calb2	ENSMUSG00000003657	10926.1	2.72805	0.417298	6.53742	6.25878e-11	7.97306e-09	Calb2	Calretinin [Source:UniProtKB/Swiss-Prot;Acc:Q08331]
Pdxk	ENSMUSG00000032788	2888.16	-1.39611	0.213523	-6.53846	6.21542e-11	7.97306e-09	Pdxk	Pyridoxal kinase [Source:UniProtKB/Swiss-Prot;Acc:Q8K183]
Pcdh9	ENSMUSG00000055421	229.578	-2.18528	0.335044	-6.52236	6.92089e-11	8.75443e-09	Pcdh9	protocadherin 9 [Source:MGI Symbol;Acc:MGI:1306801]
Tuft1	ENSMUSG00000005968	1332.67	1.76283	0.270346	6.52062	7.00155e-11	8.79453e-09	Tuft1	tuftelin 1 [Source:MGI Symbol;Acc:MGI:109572]
Rsph14	ENSMUSG00000009070	238.271	2.84474	0.437594	6.50088	7.98539e-11	9.92123e-09	Rsph14	Radial spoke head 14 homolog [Source:UniProtKB/Swiss-Prot;Acc:Q9D3W1]
Pjvk	ENSMUSG00000075267	2383.95	2.62373	0.403624	6.50043	8.00901e-11	9.92123e-09	Pjvk	Pejvakin [Source:UniProtKB/Swiss-Prot;Acc:Q0ZLH2]
Cntfr	ENSMUSG00000028444	358.769	-2.53028	0.389651	-6.49371	8.37493e-11	1.03035e-08	Cntfr	Ciliary neurotrophic factor receptor subunit alpha [Source:UniProtKB/Swiss-Prot;Acc:O88507]
Cyp2d22	ENSMUSG00000061740	322.286	-2.12682	0.327685	-6.49044	8.55841e-11	1.04576e-08	Cyp2d22	cytochrome P450, family 2, subfamily d, polypeptide 22 [Source:MGI Symbol;Acc:MGI:1929474]
BC030867	ENSMUSG00000034773	173.296	2.48707	0.38331	6.4884	8.67531e-11	1.05288e-08	BC030867	Uncharacterized [Source:UniProtKB/Swiss-Prot;Acc:Q32P12]
Bphl	ENSMUSG00000038286	820.233	1.90666	0.29412	6.48258	9.0165e-11	1.08694e-08	Bphl	Valacyclovir hydrolase [Source:UniProtKB/Swiss-Prot;Acc:Q8R164]
Gpr27	ENSMUSG00000072875	432.7	1.85296	0.286109	6.47642	9.3927e-11	1.12474e-08	Gpr27	Probable G-protein coupled receptor 27 [Source:UniProtKB/Swiss-Prot;Acc:O54897]
Rhpn1	ENSMUSG00000022580	1237.1	1.88253	0.29107	6.46761	9.95648e-11	1.1794e-08	Rhpn1	Rhophilin-1 [Source:UniProtKB/Swiss-Prot;Acc:Q61085]
Tnnt3	ENSMUSG00000061723	100.789	3.47731	0.537679	6.46725	9.98043e-11	1.1794e-08	Tnnt3	troponin T3, skeletal, fast [Source:MGI Symbol;Acc:MGI:109550]
Zdhhc2	ENSMUSG00000039470	959.295	-1.97932	0.306914	-6.44912	1.12499e-10	1.32073e-08	Zdhhc2	zinc finger, DHHC domain containing 2 [Source:MGI Symbol;Acc:MGI:1923452]
Pgm2l1	ENSMUSG00000030729	3661.73	2.43365	0.377948	6.43911	1.2018e-10	1.40174e-08	Pgm2l1	Glucose 1,6-bisphosphate synthase [Source:UniProtKB/Swiss-Prot;Acc:Q8CAA7]
mt-Nd4	ENSMUSG00000064363	11475.2	-3.16153	0.491077	-6.43795	1.21095e-10	1.4033e-08	mt-Nd4	NADH-ubiquinone oxidoreductase chain 4 [Source:UniProtKB/Swiss-Prot;Acc:P03911]
C1qb	ENSMUSG00000036905	1441.54	2.41359	0.37614	6.41674	1.39225e-10	1.60305e-08	C1qb	Complement C1q subcomponent subunit B [Source:UniProtKB/Swiss-Prot;Acc:P14106]
Loxhd1	ENSMUSG00000032818	1867.49	1.88472	0.294023	6.4101	1.4542e-10	1.66371e-08	Loxhd1	Lipoxygenase homology domain-containing protein 1 [Source:UniProtKB/Swiss-Prot;Acc:C8YR32]
Cdk15	ENSMUSG00000026023	863.751	2.15125	0.335668	6.40885	1.46623e-10	1.66687e-08	Cdk15	Cyclin-dependent kinase 15 [Source:UniProtKB/Swiss-Prot;Acc:Q3V3A1]
Rem2	ENSMUSG00000022176	320.359	1.81183	0.282977	6.40274	1.52617e-10	1.72075e-08	Rem2	RRAD and GEM like GTPase 2 [Source:HGNC Symbol;Acc:HGNC:20248]
Shcbp1l	ENSMUSG00000042708	125.554	2.7441	0.428627	6.40208	1.53279e-10	1.72075e-08	Shcbp1l	Testicular spindle-associated protein SHCBP1L [Source:UniProtKB/Swiss-Prot;Acc:Q3TTP0]
A730017C20Rik	ENSMUSG00000050875	3160.59	1.64987	0.257889	6.39759	1.57848e-10	1.76104e-08	A730017C20Rik	UPF0258 isoform c [Source:RefSeq peptide;Acc:NP_001161397]
Smo	ENSMUSG00000001761	950.186	-1.96487	0.307352	-6.39291	1.6276e-10	1.80042e-08	Smo	smoothened, frizzled class receptor [Source:MGI Symbol;Acc:MGI:108075]
1700001C02Rik	ENSMUSG00000029182	1244.92	2.64449	0.413698	6.39232	1.63383e-10	1.80042e-08	1700001C02Rik	RIKEN cDNA 1700001C02 gene [Source:MGI Symbol;Acc:MGI:1922684]
Endod1	ENSMUSG00000037419	2941.24	-2.03943	0.319126	-6.39068	1.65149e-10	1.80878e-08	Endod1	Endonuclease domain-containing 1 protein [Source:UniProtKB/Swiss-Prot;Acc:Q8C522]
Aqp4	ENSMUSG00000024411	270.427	-2.11478	0.33122	-6.38481	1.71606e-10	1.86226e-08	Aqp4	aquaporin-4 isoform M1x [Source:RefSeq peptide;Acc:NP_001304658]
Skor2	ENSMUSG00000091519	452.946	2.19571	0.343919	6.38437	1.72105e-10	1.86226e-08	Skor2	SKI family transcriptional corepressor 2 [Source:UniProtKB/Swiss-Prot;Acc:A7M7C7]
Smpx	ENSMUSG00000041476	8729.92	2.7495	0.431	6.37935	1.7784e-10	1.91279e-08	Smpx	small muscle protein, X-linked [Source:MGI Symbol;Acc:MGI:1913356]
Kdelr3	ENSMUSG00000010830	455.221	-1.87644	0.294653	-6.36829	1.91147e-10	2.03159e-08	Kdelr3	KDEL (Lys-Asp-Glu-Leu) endoplasmic reticulum protein retention receptor 3 [Source:MGI Symbol;Acc:MGI:2145953]
Tifa	ENSMUSG00000046688	846.918	1.75979	0.276334	6.36832	1.91104e-10	2.03159e-08	Tifa	TRAF-interacting protein with forkhead-associated domain [Source:MGI Symbol;Acc:MGI:2182965]
Nsg1	ENSMUSG00000029126	1303.71	1.8344	0.28811	6.36699	1.9277e-10	2.03678e-08	Nsg1	Neuronal vesicle trafficking-associated protein 1 [Source:UniProtKB/Swiss-Prot;Acc:Q62092]
Trf	ENSMUSG00000032554	658.956	-2.32549	0.365686	-6.35924	2.02756e-10	2.12977e-08	Trf	Serotransferrin [Source:UniProtKB/Swiss-Prot;Acc:Q921I1]
Kifap3	ENSMUSG00000026585	1691.02	1.5021	0.236476	6.35199	2.12541e-10	2.21957e-08	Kifap3	Kinesin-associated protein 3 [Source:UniProtKB/Swiss-Prot;Acc:P70188]
Rwdd2a	ENSMUSG00000032417	116.521	1.90038	0.299478	6.34562	2.21528e-10	2.29732e-08	Rwdd2a	RWD domain containing 2A [Source:HGNC Symbol;Acc:HGNC:21385]
Fth-ps3	ENSMUSG00000109706	131.55	-2.20411	0.347382	-6.34492	2.22544e-10	2.29732e-08	Fth-ps3	ferritin heavy chain, pseudogene 3 [Source:MGI Symbol;Acc:MGI:104623]
Clip4	ENSMUSG00000024059	835.714	1.4921	0.236003	6.32238	2.57559e-10	2.64359e-08	Clip4	CAP-Gly domain-containing linker protein 4 [Source:UniProtKB/Swiss-Prot;Acc:Q8CI96]
Nek2	ENSMUSG00000026622	2312.16	2.09344	0.331386	6.31722	2.66307e-10	2.71785e-08	Nek2	Serine/threonine-protein kinase Nek2 [Source:UniProtKB/Swiss-Prot;Acc:O35942]
Rnf10	ENSMUSG00000041740	4204.95	-1.06045	0.168021	-6.31142	2.76488e-10	2.79628e-08	Rnf10	RING finger protein 10 [Source:UniProtKB/Swiss-Prot;Acc:Q3UIW5]
Tcp11	ENSMUSG00000062859	426.178	2.30513	0.365252	6.31107	2.77106e-10	2.79628e-08	Tcp11	t-complex protein 11 [Source:MGI Symbol;Acc:MGI:98544]
Gng12	ENSMUSG00000036402	1664.49	-2.07744	0.329384	-6.30706	2.84389e-10	2.85374e-08	Gng12	guanine nucleotide binding protein (G protein), gamma 12 [Source:MGI Symbol;Acc:MGI:1336171]
Gm15720	ENSMUSG00000082120	842.713	2.48821	0.394829	6.30199	2.93846e-10	2.93226e-08	Gm15720	predicted gene 15720 [Source:MGI Symbol;Acc:MGI:3783164]
Msl3l2	ENSMUSG00000047669	877.399	1.75546	0.278688	6.29899	2.99591e-10	2.97307e-08	Msl3l2
Dynlrb2	ENSMUSG00000034467	2875.99	3.10603	0.493308	6.29633	3.04781e-10	2.99152e-08	Dynlrb2	Dynein light chain roadblock-type 2 [Source:UniProtKB/Swiss-Prot;Acc:Q9DAJ5]
Slc25a51	ENSMUSG00000045973	836.725	-1.61695	0.256807	-6.29635	3.04734e-10	2.99152e-08	Slc25a51	Solute carrier family 25 member 51 [Source:UniProtKB/Swiss-Prot;Acc:Q5HZI9]
Wnt7b	ENSMUSG00000022382	2191.13	-1.9083	0.303188	-6.29411	3.09168e-10	3.01808e-08	Wnt7b	wingless-type MMTV integration site family, member 7B [Source:MGI Symbol;Acc:MGI:98962]
Ccdc146	ENSMUSG00000064280	232.101	2.38412	0.379264	6.28618	3.25366e-10	3.15904e-08	Ccdc146	coiled-coil domain containing 146 [Source:MGI Symbol;Acc:MGI:1922422]
Donson	ENSMUSG00000022960	515.885	1.56675	0.249513	6.27925	3.40206e-10	3.26345e-08	Donson	Protein downstream neighbor of Son [Source:UniProtKB/Swiss-Prot;Acc:Q9QXP4]
Parva	ENSMUSG00000030770	3641.91	-1.98841	0.316736	-6.2778	3.43387e-10	3.26345e-08	Parva	parvin, alpha [Source:MGI Symbol;Acc:MGI:1931144]
Ccdc68	ENSMUSG00000038903	1618.49	2.03332	0.323835	6.27888	3.41028e-10	3.26345e-08	Ccdc68	Coiled-coil domain-containing protein 68 [Source:UniProtKB/Swiss-Prot;Acc:Q8BVC4]
Gm7308	ENSMUSG00000081113	751.516	2.17842	0.346987	6.27812	3.42687e-10	3.26345e-08	Gm7308	predicted pseudogene 7308 [Source:MGI Symbol;Acc:MGI:3644558]
Tmem63a	ENSMUSG00000026519	629.02	-1.76048	0.280521	-6.27575	3.47944e-10	3.27474e-08	Tmem63a	transmembrane protein 63a [Source:MGI Symbol;Acc:MGI:2384789]
mt-Rnr1	ENSMUSG00000064337	13407.3	-3.41722	0.544523	-6.27563	3.48221e-10	3.27474e-08	mt-Rnr1	mitochondrially encoded 12S rRNA [Source:MGI Symbol;Acc:MGI:102493]
Gm6977	ENSMUSG00000084289	1676.94	-1.97776	0.315312	-6.27239	3.55544e-10	3.32619e-08	Gm6977	predicted gene 6977 [Source:MGI Symbol;Acc:MGI:3647597]
Erich3	ENSMUSG00000078161	2735.48	1.84169	0.293975	6.26478	3.7336e-10	3.47477e-08	Erich3
Brip1	ENSMUSG00000034329	1688.15	1.6175	0.258353	6.26079	3.83021e-10	3.5463e-08	Brip1	Fanconi anemia group J protein homolog [Source:UniProtKB/Swiss-Prot;Acc:Q5SXJ3]
Egfr	ENSMUSG00000020122	566.077	-1.82799	0.292523	-6.24906	4.12925e-10	3.80357e-08	Egfr	Epidermal growth factor receptor [Source:UniProtKB/Swiss-Prot;Acc:Q01279]
Cdkl4	ENSMUSG00000033966	1749.53	1.99704	0.319857	6.24353	4.27806e-10	3.92053e-08	Cdkl4	Cyclin-dependent kinase-like 4 [Source:UniProtKB/Swiss-Prot;Acc:Q3TZA2]
Trip6	ENSMUSG00000023348	1111.79	-1.72364	0.276276	-6.23885	4.40807e-10	3.99888e-08	Trip6	thyroid hormone receptor interactor 6 [Source:MGI Symbol;Acc:MGI:1343458]
Ciapin1	ENSMUSG00000031781	2725.15	1.51441	0.242726	6.23917	4.39888e-10	3.99888e-08	Ciapin1	Anamorsin [Source:UniProtKB/Swiss-Prot;Acc:Q8WTY4]
Rab3ip	ENSMUSG00000064181	6664.67	1.96954	0.315756	6.23754	4.44517e-10	4.01227e-08	Rab3ip	RAB3A interacting protein [Source:MGI Symbol;Acc:MGI:105933]
Cd99l2	ENSMUSG00000035776	1717.68	-1.77749	0.285086	-6.23494	4.51945e-10	4.05892e-08	Cd99l2	CD99 antigen-like protein 2 [Source:UniProtKB/Swiss-Prot;Acc:Q8BIF0]
Dnajc5b	ENSMUSG00000027606	927.51	2.23716	0.358894	6.2335	4.5613e-10	4.07612e-08	Dnajc5b	DnaJ homolog subfamily C member 5B [Source:UniProtKB/Swiss-Prot;Acc:Q9CQ94]
Ica1	ENSMUSG00000062995	1788.84	2.00196	0.321346	6.22993	4.66651e-10	4.14396e-08	Ica1	Islet cell autoantigen 1 [Source:UniProtKB/Swiss-Prot;Acc:P97411]
Rprm	ENSMUSG00000075334	762.873	1.91142	0.30684	6.22936	4.68335e-10	4.14396e-08	Rprm	Protein reprimo [Source:UniProtKB/Swiss-Prot;Acc:Q9JJ72]
Asb8	ENSMUSG00000048175	1861.56	1.40972	0.226383	6.22712	4.75094e-10	4.18316e-08	Asb8	ankyrin repeat and SOCS box containing 8 [Source:HGNC Symbol;Acc:HGNC:17183]
Cfap77	ENSMUSG00000079502	419.116	2.79862	0.449632	6.22423	4.83918e-10	4.24006e-08	Cfap77	cilia and flagella associated protein 77 [Source:MGI Symbol;Acc:MGI:2685669]
Atp1a2	ENSMUSG00000007097	12227.9	-1.7303	0.278091	-6.22207	4.90626e-10	4.27797e-08	Atp1a2	Sodium/potassium-transporting ATPase subunit alpha-2 [Source:UniProtKB/Swiss-Prot;Acc:Q6PIE5]
Wls	ENSMUSG00000028173	3258.58	-1.39137	0.223821	-6.21646	5.0849e-10	4.40177e-08	Wls	wntless WNT ligand secretion mediator [Source:MGI Symbol;Acc:MGI:1915401]
Itpk1	ENSMUSG00000057963	2630.87	-1.35102	0.217343	-6.21608	5.09725e-10	4.40177e-08	Itpk1	Inositol-tetrakisphosphate 1-kinase [Source:UniProtKB/Swiss-Prot;Acc:Q8BYN3]
Pls3	ENSMUSG00000016382	1146.7	-2.2904	0.36872	-6.21176	5.23947e-10	4.44628e-08	Pls3	Mus musculus plastin 3 (T-isoform) (Pls3), transcript variant 4, mRNA. [Source:RefSeq mRNA;Acc:NM_001346519]
Rabl2	ENSMUSG00000022621	773.839	2.04226	0.328708	6.21299	5.19844e-10	4.44628e-08	Rabl2	Rab-like protein 2A [Source:UniProtKB/Swiss-Prot;Acc:E9Q9D5]
Farp1	ENSMUSG00000025555	632.324	-1.60935	0.259091	-6.21151	5.24781e-10	4.44628e-08	Farp1	FERM, ARHGEF and pleckstrin domain-containing protein 1 [Source:UniProtKB/Swiss-Prot;Acc:F8VPU2]
Rasal2	ENSMUSG00000070565	3182.78	1.63243	0.262752	6.21281	5.20443e-10	4.44628e-08	Rasal2	RAS protein activator like 2 [Source:HGNC Symbol;Acc:HGNC:9874]
Dlk2	ENSMUSG00000047428	1535.05	2.28669	0.368444	6.20633	5.42377e-10	4.57379e-08	Dlk2	2 [Source:UniProtKB/Swiss-Prot;Acc:Q8K1E3]
Pick1	ENSMUSG00000068206	973.517	0.953276	0.153645	6.20438	5.49118e-10	4.609e-08	Pick1	protein interacting with C kinase 1 [Source:MGI Symbol;Acc:MGI:894645]
Ttc24	ENSMUSG00000051036	795.385	1.82164	0.294042	6.19518	5.8219e-10	4.86386e-08	Ttc24	tetratricopeptide repeat domain 24 [Source:MGI Symbol;Acc:MGI:2443841]
Smim5	ENSMUSG00000048442	908.435	2.2336	0.3614	6.1804	6.39386e-10	5.31697e-08	Smim5	Small integral membrane protein 5 [Source:UniProtKB/Swiss-Prot;Acc:Q8BT42]
Zdhhc3	ENSMUSG00000025786	1805.19	-1.65232	0.26748	-6.17738	6.51734e-10	5.39468e-08	Zdhhc3	zinc finger, DHHC domain containing 3 [Source:MGI Symbol;Acc:MGI:1926134]
Mok	ENSMUSG00000056458	371.896	1.47733	0.239782	6.16117	7.22098e-10	5.94969e-08	Mok	MAPK/MAK/MRK overlapping kinase [Source:UniProtKB/Swiss-Prot;Acc:Q9WVS4]
Dusp14	ENSMUSG00000018648	1881.13	1.64212	0.266604	6.15942	7.30126e-10	5.98837e-08	Dusp14	Dual specificity protein phosphatase 14 [Source:UniProtKB/Swiss-Prot;Acc:Q9JLY7]
Krt23	ENSMUSG00000006777	548.256	2.41573	0.392742	6.15094	7.7025e-10	6.28874e-08	Krt23	Keratin, type I cytoskeletal 23 [Source:UniProtKB/Swiss-Prot;Acc:Q99PS0]
Lrrc46	ENSMUSG00000020878	641.612	2.45269	0.399155	6.14471	8.01099e-10	6.51102e-08	Lrrc46	Leucine-rich repeat-containing protein 46 [Source:UniProtKB/Swiss-Prot;Acc:Q9DAP0]
Art3	ENSMUSG00000034842	547.531	2.02907	0.330814	6.13357	8.59308e-10	6.95265e-08	Art3	ADP-ribosyltransferase 3 [Source:MGI Symbol;Acc:MGI:1202729]
Dnaaf1	ENSMUSG00000031831	172.244	2.17028	0.354848	6.11607	9.59101e-10	7.72528e-08	Dnaaf1	Dynein assembly factor 1, axonemal [Source:UniProtKB/Swiss-Prot;Acc:Q9D2H9]
Ybx1	ENSMUSG00000028639	7046.51	-1.28894	0.21083	-6.11367	9.73644e-10	7.78288e-08	Ybx1	Y box protein 1 [Source:MGI Symbol;Acc:MGI:99146]
Gm1113	ENSMUSG00000098590	3446.23	2.17024	0.354993	6.11346	9.74918e-10	7.78288e-08	Gm1113	V-set and immunoglobulin domain-containing protein 10-like 2 [Source:UniProtKB/Swiss-Prot;Acc:A0A140LHF2]
Gm11407	ENSMUSG00000082179	104.396	-2.62899	0.431014	-6.09955	1.06367e-09	8.45378e-08	Gm11407	predicted gene 11407 [Source:MGI Symbol;Acc:MGI:3651131]
Slc17a8	ENSMUSG00000019935	1543.41	2.31579	0.379959	6.09483	1.09552e-09	8.66862e-08	Slc17a8	Vesicular glutamate transporter 3 [Source:UniProtKB/Swiss-Prot;Acc:Q8BFU8]
mt-Nd2	ENSMUSG00000064345	11830.7	-2.68077	0.440598	-6.08439	1.16937e-09	9.21237e-08	mt-Nd2	mitochondrially encoded NADH dehydrogenase 2 [Source:MGI Symbol;Acc:MGI:102500]
Hsd17b7	ENSMUSG00000026675	7493.11	1.50922	0.248159	6.08167	1.18936e-09	9.30137e-08	Hsd17b7	hydroxysteroid (17-beta) dehydrogenase 7 [Source:MGI Symbol;Acc:MGI:1330808]
Wdr54	ENSMUSG00000030032	762.431	2.10225	0.345682	6.08145	1.19102e-09	9.30137e-08	Wdr54	WD repeat domain 54 [Source:MGI Symbol;Acc:MGI:1922909]
Enpp2	ENSMUSG00000022425	1261.97	-2.08935	0.343821	-6.07685	1.22566e-09	9.48934e-08	Enpp2	Ectonucleotide pyrophosphatase/phosphodiesterase family member 2 [Source:UniProtKB/Swiss-Prot;Acc:Q9R1E6]
Gm13340	ENSMUSG00000083563	1774.41	-2.57253	0.423324	-6.07698	1.22468e-09	9.48934e-08	Gm13340	predicted gene 13340 [Source:MGI Symbol;Acc:MGI:3650227]
Ubash3b	ENSMUSG00000032020	2251.73	1.06366	0.175284	6.06824	1.29317e-09	9.96907e-08	Ubash3b	ubiquitin associated and SH3 domain containing, B [Source:MGI Symbol;Acc:MGI:1920078]
Pou4f3	ENSMUSG00000024497	2918.1	2.23803	0.369183	6.06211	1.34349e-09	1.03127e-07	Pou4f3	POU domain, class 4, transcription factor 3 [Source:UniProtKB/Swiss-Prot;Acc:Q63955]
Ube2j1	ENSMUSG00000028277	1428.36	-1.71616	0.283201	-6.05986	1.36242e-09	1.03692e-07	Ube2j1	ubiquitin-conjugating enzyme E2J 1 [Source:MGI Symbol;Acc:MGI:1926245]
Cfap57	ENSMUSG00000028730	169.123	2.22949	0.367898	6.06008	1.36057e-09	1.03692e-07	Cfap57	Cilia- and flagella-associated protein 57 [Source:UniProtKB/Swiss-Prot;Acc:Q9D180]
E230025N22Rik	ENSMUSG00000044719	1736.73	1.7708	0.292251	6.05918	1.36817e-09	1.03692e-07	E230025N22Rik
Igsf21	ENSMUSG00000040972	1201.65	2.12723	0.351159	6.05776	1.38032e-09	1.04174e-07	Igsf21	Immunoglobulin superfamily member 21 [Source:UniProtKB/Swiss-Prot;Acc:Q7TNR6]
Acbd7	ENSMUSG00000026644	8217.45	2.94678	0.48651	6.05698	1.38705e-09	1.0419e-07	Acbd7	acyl-Coenzyme A binding domain containing 7 [Source:MGI Symbol;Acc:MGI:1925495]
Bmp2	ENSMUSG00000027358	2322.38	1.51407	0.249996	6.05639	1.39214e-09	1.0419e-07	Bmp2	Bone morphotic protein 2 [Source:UniProtKB/Swiss-Prot;Acc:P21274]
Ubxn11	ENSMUSG00000012126	995.592	1.90276	0.314701	6.04624	1.48263e-09	1.10192e-07	Ubxn11	UBX domain protein 11 [Source:MGI Symbol;Acc:MGI:1914836]
Gm14165	ENSMUSG00000081434	442.846	-2.17433	0.35963	-6.04603	1.4846e-09	1.10192e-07	Gm14165	predicted gene 14165 [Source:MGI Symbol;Acc:MGI:3650537]
Iqca	ENSMUSG00000026301	352.673	2.2745	0.376336	6.04381	1.50516e-09	1.11258e-07	Iqca	IQ and AAA domain-containing protein 1 [Source:UniProtKB/Swiss-Prot;Acc:Q9CUL5]
Cirbp	ENSMUSG00000045193	4627.85	1.82149	0.301557	6.04028	1.53847e-09	1.13254e-07	Cirbp	Cold-inducible RNA-binding protein [Source:UniProtKB/Swiss-Prot;Acc:P60824]
2210011C24Rik	ENSMUSG00000074217	331.103	2.38891	0.395743	6.03653	1.57461e-09	1.15442e-07	2210011C24Rik	RIKEN cDNA 2210011C24 gene [Source:MGI Symbol;Acc:MGI:1917384]
Ccdc181	ENSMUSG00000026578	1351.38	1.68643	0.279813	6.02698	1.67052e-09	1.21975e-07	Ccdc181	Coiled-coil domain-containing protein 181 [Source:UniProtKB/Swiss-Prot;Acc:Q80ZU5]
Nsg2	ENSMUSG00000020297	888.941	2.53071	0.42016	6.02322	1.7098e-09	1.24338e-07	Nsg2	neuron specific gene family member 2 [Source:MGI Symbol;Acc:MGI:1202070]
Ftl1-ps1	ENSMUSG00000062382	2090.94	-1.62786	0.270383	-6.02058	1.73796e-09	1.25876e-07	Ftl1-ps1
Uros	ENSMUSG00000030979	412.818	1.16627	0.19375	6.01948	1.7498e-09	1.26224e-07	Uros	uroporphyrinogen III synthase [Source:MGI Symbol;Acc:MGI:98917]
Ttyh2	ENSMUSG00000034714	345.736	-1.9502	0.324061	-6.01801	1.76577e-09	1.26867e-07	Ttyh2	tweety family member 2 [Source:MGI Symbol;Acc:MGI:2157091]
Lhfpl5	ENSMUSG00000062252	3000.82	2.41792	0.401929	6.01579	1.79011e-09	1.28103e-07	Lhfpl5	LHFPL tetraspan subfamily member 5 protein [Source:UniProtKB/Swiss-Prot;Acc:Q4KL25]
Rnf128	ENSMUSG00000031438	2896.94	1.72992	0.287632	6.01435	1.80612e-09	1.28736e-07	Rnf128	E3 ubiquitin-protein ligase RNF128 [Source:UniProtKB/Swiss-Prot;Acc:Q9D304]
Ei24	ENSMUSG00000062762	1760.84	-1.6329	0.271668	-6.01066	1.84768e-09	1.31178e-07	Ei24	EI24, autophagy associated transmembrane protein [Source:HGNC Symbol;Acc:HGNC:13276]
Meltf	ENSMUSG00000022780	1415.2	-1.87015	0.311569	-6.00234	1.94489e-09	1.37343e-07	Meltf	Melanotransferrin [Source:UniProtKB/Swiss-Prot;Acc:Q9R0R1]
Mboat1	ENSMUSG00000038732	900.64	-1.92353	0.320485	-6.00193	1.94981e-09	1.37343e-07	Mboat1	membrane bound O-acyltransferase domain containing 1 [Source:MGI Symbol;Acc:MGI:2387184]
Tgfa	ENSMUSG00000029999	3346.86	-2.05248	0.342175	-5.99834	1.99345e-09	1.39868e-07	Tgfa	transforming growth factor alpha [Source:MGI Symbol;Acc:MGI:98724]
Ift81	ENSMUSG00000029469	1491.25	1.26878	0.211596	5.99624	2.01934e-09	1.40587e-07	Ift81	Intraflagellar transport [Source:UniProtKB/Swiss-Prot;Acc:O35594]
Olfr672	ENSMUSG00000051172	38.7481	5.08355	0.847834	5.99593	2.02327e-09	1.40587e-07	Olfr672
Fam174b	ENSMUSG00000078670	1960.2	-2.1747	0.362715	-5.99561	2.02717e-09	1.40587e-07	Fam174b	Membrane protein FAM174B [Source:UniProtKB/Swiss-Prot;Acc:Q8K064]
Cluap1	ENSMUSG00000014232	511.45	1.37077	0.228726	5.99307	2.05916e-09	1.42256e-07	Cluap1	Clusterin-associated protein 1 [Source:UniProtKB/Swiss-Prot;Acc:Q8R3P7]
Rwdd3	ENSMUSG00000028133	223.585	2.05889	0.343605	5.99204	2.07227e-09	1.42613e-07	Rwdd3	RWD domain containing 3 [Source:MGI Symbol;Acc:MGI:1920420]
Cpm	ENSMUSG00000020183	419.458	-2.738	0.45715	-5.98928	2.1077e-09	1.44498e-07	Cpm	carboxypeptidase M [Source:MGI Symbol;Acc:MGI:1917824]
Ncmap	ENSMUSG00000043924	326.446	-2.11417	0.353654	-5.97806	2.25806e-09	1.54217e-07	Ncmap	Noncompact myelin-associated protein [Source:UniProtKB/Swiss-Prot;Acc:Q99JS0]
Mlf1	ENSMUSG00000048416	2358.6	2.12896	0.356209	5.97672	2.27673e-09	1.54904e-07	Mlf1	Myeloid leukemia factor 1 [Source:UniProtKB/Swiss-Prot;Acc:Q9QWV4]
Sept11	ENSMUSG00000058013	4566.93	-1.50382	0.251662	-5.97555	2.29322e-09	1.55437e-07	Sept11	septin 11 [Source:MGI Symbol;Acc:MGI:1277214]
Irak1	ENSMUSG00000031392	2813.51	-1.43193	0.239689	-5.97409	2.31372e-09	1.56237e-07	Irak1	Interleukin-1 receptor-associated kinase 1 [Source:UniProtKB/Swiss-Prot;Acc:Q62406]
Git1	ENSMUSG00000011877	1472.77	-2.05109	0.343556	-5.97017	2.37002e-09	1.58845e-07	Git1	ARF GTPase-activating protein GIT1 [Source:UniProtKB/Swiss-Prot;Acc:Q68FF6]
Pkp3	ENSMUSG00000054065	778.414	-1.55014	0.259632	-5.9705	2.36521e-09	1.58845e-07	Pkp3	Plakophilin-3 [Source:UniProtKB/Swiss-Prot;Acc:Q9QY23]
Dnajb13	ENSMUSG00000030708	1909.4	2.58211	0.43303	5.96289	2.4781e-09	1.65471e-07	Dnajb13	DnaJ homolog subfamily B member 13 [Source:UniProtKB/Swiss-Prot;Acc:Q80Y75]
mt-Tp	ENSMUSG00000064372	101.771	-3.08601	0.517672	-5.96132	2.50205e-09	1.66451e-07	mt-Tp	mitochondrially encoded tRNA proline [Source:MGI Symbol;Acc:MGI:102478]
Gm28438	ENSMUSG00000101939	615.959	-3.17531	0.532812	-5.95954	2.52949e-09	1.67656e-07	Gm28438	predicted gene 28438 [Source:MGI Symbol;Acc:MGI:5579144]
Rplp0-ps1	ENSMUSG00000081640	164.888	-2.10104	0.352675	-5.95742	2.56244e-09	1.69215e-07	Rplp0-ps1	ribosomal protein, large, P0, pseudogene 1 [Source:MGI Symbol;Acc:MGI:3648599]
Rpap3	ENSMUSG00000022466	1137.15	1.42117	0.238584	5.95667	2.57423e-09	1.69371e-07	Rpap3	RNA polymerase II-associated protein 3 [Source:UniProtKB/Swiss-Prot;Acc:Q9D706]
Lhx3	ENSMUSG00000026934	1624.83	2.01507	0.338598	5.95121	2.66174e-09	1.73892e-07	Lhx3	LIM homeobox protein 3 [Source:MGI Symbol;Acc:MGI:102673]
Cyb561d2	ENSMUSG00000037190	2190.54	1.8451	0.31004	5.95117	2.66231e-09	1.73892e-07	Cyb561d2	cytochrome b-561 domain containing 2 [Source:MGI Symbol;Acc:MGI:1929280]
Fam102a	ENSMUSG00000039157	3854.2	-1.44523	0.243034	-5.94663	2.73722e-09	1.77494e-07	Fam102a	Protein FAM102A [Source:UniProtKB/Swiss-Prot;Acc:Q78T81]
Abhd2	ENSMUSG00000039202	939.64	-1.87771	0.315747	-5.94687	2.73326e-09	1.77494e-07	Abhd2	abhydrolase domain containing 2 [Source:MGI Symbol;Acc:MGI:1914344]
mt-Nd3	ENSMUSG00000064360	368.387	-3.02386	0.50861	-5.94533	2.75895e-09	1.7826e-07	mt-Nd3	NADH-ubiquinone oxidoreductase chain 3 [Source:UniProtKB/Swiss-Prot;Acc:P03899]
Chrna9	ENSMUSG00000029205	2284.26	2.50229	0.420995	5.94375	2.78582e-09	1.79351e-07	Chrna9	cholinergic receptor, nicotinic, alpha polypeptide 9 [Source:MGI Symbol;Acc:MGI:1202403]
Slc39a8	ENSMUSG00000053897	578.971	-1.667	0.280555	-5.94181	2.81901e-09	1.80839e-07	Slc39a8	Zinc transporter ZIP8 [Source:UniProtKB/Swiss-Prot;Acc:Q91W10]
A2ml1	ENSMUSG00000047228	167.916	1.8349	0.30888	5.94051	2.84136e-09	1.80981e-07	A2ml1	alpha-2-macroglobulin like 1 [Source:MGI Symbol;Acc:MGI:3039594]
Ptges	ENSMUSG00000050737	5907.95	-1.9469	0.327714	-5.94087	2.83507e-09	1.80981e-07	Ptges	Prostaglandin E synthase [Source:UniProtKB/Swiss-Prot;Acc:Q9JM51]
Tekt4	ENSMUSG00000024175	397.917	2.48148	0.418302	5.93226	2.98785e-09	1.89639e-07	Tekt4
Gnal	ENSMUSG00000024524	126.726	1.73895	0.293297	5.92897	3.04849e-09	1.92806e-07	Gnal	guanine nucleotide binding protein, alpha stimulating, olfactory type [Source:MGI Symbol;Acc:MGI:95774]
Mslnl	ENSMUSG00000041062	534.653	2.07235	0.349578	5.92814	3.06388e-09	1.931e-07	Mslnl	Mesothelin-like protein [Source:UniProtKB/Swiss-Prot;Acc:Q8C160]
Capn5	ENSMUSG00000035547	733.829	-2.3794	0.401749	-5.92259	3.1692e-09	1.99039e-07	Capn5	Calpain-5 [Source:UniProtKB/Swiss-Prot;Acc:O08688]
Snap91	ENSMUSG00000033419	1512.69	1.71508	0.289714	5.91989	3.22161e-09	2.01626e-07	Snap91	synaptosomal-associated protein 91 [Source:MGI Symbol;Acc:MGI:109132]
Chgb	ENSMUSG00000027350	443.78	2.62896	0.444292	5.91719	3.27489e-09	2.04249e-07	Chgb	chromogranin B [Source:MGI Symbol;Acc:MGI:88395]
Calb1	ENSMUSG00000028222	473.161	2.45234	0.414556	5.91559	3.3069e-09	2.05531e-07	Calb1	Calbindin [Source:UniProtKB/Swiss-Prot;Acc:P12658]
Ighm	ENSMUSG00000076617	4803.8	2.01417	0.340855	5.90917	3.43846e-09	2.12971e-07	Ighm	immunoglobulin heavy constant mu [Source:HGNC Symbol;Acc:HGNC:5541]
B9d2	ENSMUSG00000063439	642.05	1.84637	0.312664	5.90529	3.52016e-09	2.17282e-07	B9d2	B9 domain-containing protein 2 [Source:UniProtKB/Swiss-Prot;Acc:Q3UK10]
Tgif1	ENSMUSG00000047407	1766.33	-1.51361	0.256447	-5.90225	3.58573e-09	2.20572e-07	Tgif1	TGFB-induced factor homeobox 1 [Source:MGI Symbol;Acc:MGI:1194497]
Mapk15	ENSMUSG00000063704	326.977	2.32712	0.394389	5.90057	3.62252e-09	2.22074e-07	Mapk15	Mitogen-activated protein kinase 15 [Source:UniProtKB/Swiss-Prot;Acc:Q80Y86]
Ndrg2	ENSMUSG00000004558	8352.57	-1.54981	0.262727	-5.89893	3.65865e-09	2.23526e-07	Ndrg2	Protein NDRG2 Protein NDRG2, N-terminally processed [Source:UniProtKB/Swiss-Prot;Acc:Q9QYG0]
Rps2-ps10	ENSMUSG00000091957	1015.46	-1.91261	0.325571	-5.87464	4.23752e-09	2.58015e-07	Rps2-ps10	ribosomal protein S2, pseudogene 10 [Source:MGI Symbol;Acc:MGI:3645604]
Ceacam1	ENSMUSG00000074272	182.847	-2.02605	0.344916	-5.87403	4.25322e-09	2.58096e-07	Ceacam1	Carcinoembryonic antigen-related cell adhesion molecule 1 [Source:UniProtKB/Swiss-Prot;Acc:P31809]
Art1	ENSMUSG00000030996	1060.9	2.32417	0.396464	5.86224	4.56654e-09	2.76176e-07	Art1	ADP-ribosyltransferase 1 [Source:MGI Symbol;Acc:MGI:107511]
Cp	ENSMUSG00000003617	974.173	-2.07131	0.353436	-5.8605	4.61483e-09	2.7723e-07	Cp	Ceruloplasmin [Source:UniProtKB/Swiss-Prot;Acc:Q61147]
Macrod1	ENSMUSG00000036278	896.462	1.88132	0.320993	5.86095	4.60233e-09	2.7723e-07	Macrod1	O-acetyl-ADP-ribose deacetylase MACROD1 [Source:UniProtKB/Swiss-Prot;Acc:Q922B1]
Ltk	ENSMUSG00000027297	181.88	1.99789	0.341124	5.85678	4.71936e-09	2.82292e-07	Ltk	Leukocyte tyrosine kinase receptor [Source:UniProtKB/Swiss-Prot;Acc:P08923]
Diablo	ENSMUSG00000029433	3170.46	1.47196	0.251343	5.85638	4.73053e-09	2.82292e-07	Diablo	Diablo homolog, mitochondrial [Source:UniProtKB/Swiss-Prot;Acc:Q9JIQ3]
Errfi1	ENSMUSG00000028967	5984.02	-1.43058	0.244475	-5.85166	4.86692e-09	2.89469e-07	Errfi1	Mus musculus ERBB receptor feedback inhibitor 1 (Errfi1), transcript variant 1, mRNA. [Source:RefSeq mRNA;Acc:NM_001356323]
Wdr95	ENSMUSG00000029658	85.6838	2.64421	0.452285	5.84632	5.02564e-09	2.97923e-07	Wdr95	WD40 repeat domain 95 [Source:MGI Symbol;Acc:MGI:1923042]
Mdh1b	ENSMUSG00000025963	231.505	2.39238	0.409321	5.84476	5.07309e-09	2.99746e-07	Mdh1b	Putative malate dehydrogenase 1B [Source:UniProtKB/Swiss-Prot;Acc:Q5F204]
Tmem41a	ENSMUSG00000022856	975.298	1.84075	0.315158	5.8407	5.19813e-09	3.06127e-07	Tmem41a	Transmembrane protein 41A [Source:UniProtKB/Swiss-Prot;Acc:Q9D8U2]
Aif1	ENSMUSG00000024397	205.339	3.06669	0.525221	5.83887	5.25572e-09	3.08508e-07	Aif1	Allograft inflammatory factor 1 [Source:UniProtKB/Swiss-Prot;Acc:O70200]
Sft2d2	ENSMUSG00000040848	2519.25	-1.77667	0.304451	-5.83567	5.35748e-09	3.13456e-07	Sft2d2	Vesicle transport protein SFT2B [Source:UniProtKB/Swiss-Prot;Acc:Q8VD57]
Cpe	ENSMUSG00000037852	25539.1	1.85849	0.318599	5.8333	5.43402e-09	3.16902e-07	Cpe	Carboxypeptidase E [Source:UniProtKB/Swiss-Prot;Acc:Q00493]
Fank1	ENSMUSG00000053111	495.507	2.06068	0.353558	5.82839	5.59651e-09	3.25322e-07	Fank1	Fibronectin type 3 and ankyrin repeat domains 1 protein [Source:UniProtKB/Swiss-Prot;Acc:Q9DAM9]
S100b	ENSMUSG00000033208	11867.5	-1.98519	0.340675	-5.82722	5.63576e-09	3.26547e-07	S100b	S100 protein, beta polypeptide, neural [Source:MGI Symbol;Acc:MGI:98217]
Ppil6	ENSMUSG00000078451	253.959	2.08345	0.357571	5.82668	5.6541e-09	3.26556e-07	Ppil6	peptidylprolyl isomerase like 6 [Source:HGNC Symbol;Acc:HGNC:21557]
Slc44a1	ENSMUSG00000028412	5134.76	-2.0455	0.351678	-5.81642	6.01224e-09	3.46127e-07	Slc44a1	solute carrier family 44, member 1 [Source:MGI Symbol;Acc:MGI:2140592]
Tjap1	ENSMUSG00000012296	2770.82	1.3586	0.233857	5.80951	6.26567e-09	3.59566e-07	Tjap1	tight junction associated protein 1 [Source:MGI Symbol;Acc:MGI:1921344]
Col18a1	ENSMUSG00000001435	3816.85	-2.17561	0.374606	-5.80774	6.33221e-09	3.62227e-07	Col18a1	Collagen alpha-1(XVIII) chain Endostatin Non-collagenous domain 1 [Source:UniProtKB/Swiss-Prot;Acc:P39061]
Ccdc39	ENSMUSG00000027676	339.82	2.03784	0.351294	5.80095	6.59387e-09	3.75997e-07	Ccdc39	Coiled-coil domain-containing protein 39 [Source:UniProtKB/Swiss-Prot;Acc:Q9D5Y1]
Fn3k	ENSMUSG00000025175	234.959	2.55794	0.441162	5.79819	6.70334e-09	3.8103e-07	Fn3k	Fructosamine-3-kinase [Source:UniProtKB/Swiss-Prot;Acc:Q9ER35]
Oplah	ENSMUSG00000022562	159.834	-2.40851	0.415508	-5.79655	6.76937e-09	3.83569e-07	Oplah	5-oxoprolinase [Source:UniProtKB/Swiss-Prot;Acc:Q8K010]
Sult4a1	ENSMUSG00000018865	1196.71	1.70141	0.29363	5.79441	6.85599e-09	3.87256e-07	Sult4a1	Sulfotransferase 4A1 [Source:UniProtKB/Swiss-Prot;Acc:P63046]
Elmod1	ENSMUSG00000041986	7980.09	1.86428	0.321802	5.79325	6.90393e-09	3.88741e-07	Elmod1	ELMO domain-containing protein 1 [Source:UniProtKB/Swiss-Prot;Acc:Q3V1U8]
Cyp2s1	ENSMUSG00000040703	373.972	-2.45978	0.424662	-5.79232	6.94187e-09	3.89656e-07	Cyp2s1	Cytochrome P450 2S1 [Source:UniProtKB/Swiss-Prot;Acc:Q9DBX6]
Nudt4	ENSMUSG00000020029	3171.4	-0.924306	0.159627	-5.79043	7.02073e-09	3.92855e-07	Nudt4	Mus musculus nudix (nucleoside diphosphate linked moiety X)-type motif 4 (Nudt4), transcript variant 1, mRNA. [Source:RefSeq mRNA;Acc:NM_001358996]
BC005624	ENSMUSG00000026851	2275	1.18738	0.205196	5.78655	7.18476e-09	3.97814e-07	BC005624	Telomere length and silencing [Source:UniProtKB/Swiss-Prot;Acc:Q3TQI7]
1700012P22Rik	ENSMUSG00000028589	837.332	2.31051	0.399278	5.78672	7.17754e-09	3.97814e-07	1700012P22Rik	RIKEN cDNA 1700012P22 gene [Source:MGI Symbol;Acc:MGI:1916614]
Tmem255b	ENSMUSG00000038457	2214.84	1.95364	0.337617	5.78655	7.18472e-09	3.97814e-07	Tmem255b	transmembrane protein 255B [Source:MGI Symbol;Acc:MGI:2685533]
Slc44a3	ENSMUSG00000039865	850.092	-2.02886	0.350636	-5.78624	7.19795e-09	3.97814e-07	Slc44a3	solute carrier family 44, member 3 [Source:MGI Symbol;Acc:MGI:2384860]
Tnfrsf11b	ENSMUSG00000063727	2440.97	-1.61526	0.279626	-5.77649	7.62746e-09	4.20259e-07	Tnfrsf11b	tumor necrosis factor receptor superfamily, member 11b (osteoprotegerin) [Source:MGI Symbol;Acc:MGI:109587]
Rsph9	ENSMUSG00000023966	2529.58	1.8586	0.322042	5.77132	7.86542e-09	4.32045e-07	Rsph9	Radial spoke head [Source:UniProtKB/Swiss-Prot;Acc:Q9D9V4]
Ak3	ENSMUSG00000024782	1540.62	-1.39152	0.241134	-5.77072	7.89342e-09	4.32261e-07	Ak3	GTP:AMP phosphotransferase AK3, mitochondrial [Source:UniProtKB/Swiss-Prot;Acc:Q9WTP7]
Lrrc6	ENSMUSG00000022375	274.408	2.46217	0.426712	5.77009	7.92298e-09	4.32561e-07	Lrrc6	leucine rich repeat containing 6 [Source:HGNC Symbol;Acc:HGNC:16725]
Rgs12	ENSMUSG00000029101	711.046	1.50412	0.260802	5.7673	8.05531e-09	4.38453e-07	Rgs12	regulator of G-protein signaling 12 [Source:MGI Symbol;Acc:MGI:1918979]
D630023F18Rik	ENSMUSG00000044816	1087.19	2.13915	0.371071	5.76479	8.17615e-09	4.43686e-07	D630023F18Rik	RIKEN cDNA D630023F18 gene [Source:MGI Symbol;Acc:MGI:2138198]
Slc26a2	ENSMUSG00000034320	568.964	-1.5128	0.262486	-5.76334	8.24648e-09	4.44815e-07	Slc26a2	Sulfate transporter [Source:UniProtKB/Swiss-Prot;Acc:Q62273]
Naalad2	ENSMUSG00000043943	58.0182	-4.28158	0.742838	-5.76381	8.22375e-09	4.44815e-07	Naalad2	N-acetylated alpha-linked acidic dipeptidase 2 [Source:MGI Symbol;Acc:MGI:1919810]
Naaa	ENSMUSG00000029413	248.085	1.8863	0.327435	5.76083	8.37023e-09	4.50138e-07	Naaa	N-acylethanolamine acid amidase [Source:MGI Symbol;Acc:MGI:1914361]
Dync1li1	ENSMUSG00000032435	2976.91	1.05688	0.183543	5.75823	8.50018e-09	4.55762e-07	Dync1li1	Cytoplasmic dynein 1 light intermediate chain 1 [Source:UniProtKB/Swiss-Prot;Acc:Q8R1Q8]
Eif4a2	ENSMUSG00000022884	4214.38	0.852159	0.148069	5.75516	8.65606e-09	4.62617e-07	Eif4a2	Mus musculus eukaryotic translation initiation factor 4A2 (Eif4a2), transcript variant 5, mRNA. [Source:RefSeq mRNA;Acc:NM_001347179]
Rpgr	ENSMUSG00000031174	685.19	1.74363	0.303018	5.7542	8.7053e-09	4.62617e-07	Rpgr	retinitis pigmentosa GTPase regulator [Source:MGI Symbol;Acc:MGI:1344037]
Bbof1	ENSMUSG00000057265	332.577	2.14776	0.373231	5.7545	8.68973e-09	4.62617e-07	Bbof1	Basal body-orientation factor 1 [Source:UniProtKB/Swiss-Prot;Acc:Q3V079]
Gm14461	ENSMUSG00000054510	97.8664	2.37035	0.412434	5.74723	9.07186e-09	4.80675e-07	Gm14461
Mbnl2	ENSMUSG00000022139	2934.52	-1.27875	0.222687	-5.74236	9.33634e-09	4.93233e-07	Mbnl2	Muscleblind-like protein 2 [Source:UniProtKB/Swiss-Prot;Acc:Q8C181]
Tomm34	ENSMUSG00000018322	2240.25	1.16857	0.203778	5.73452	9.779e-09	5.15104e-07	Tomm34	Mitochondrial import receptor subunit TOM34 [Source:UniProtKB/Swiss-Prot;Acc:Q9CYG7]
Rdh12	ENSMUSG00000021123	702.593	1.97717	0.344947	5.73181	9.9364e-09	5.21864e-07	Rdh12	Retinol dehydrogenase 12 [Source:UniProtKB/Swiss-Prot;Acc:Q8BYK4]
Sox10	ENSMUSG00000033006	2743	-1.51906	0.265591	-5.71954	1.06812e-08	5.59346e-07	Sox10	Transcription factor SOX-10 [Source:UniProtKB/Swiss-Prot;Acc:Q04888]
Sertad4	ENSMUSG00000016262	193.608	-2.1775	0.380873	-5.71714	1.08333e-08	5.65662e-07	Sertad4	SERTA domain-containing protein 4 [Source:UniProtKB/Swiss-Prot;Acc:A7DTG3]
Tex2	ENSMUSG00000040548	787.656	-2.22515	0.389579	-5.71168	1.11865e-08	5.82411e-07	Tex2	Testis-expressed protein 2 [Source:UniProtKB/Swiss-Prot;Acc:Q6ZPJ0]
Cd164	ENSMUSG00000019818	6285.76	-1.64447	0.288086	-5.70825	1.14144e-08	5.9256e-07	Cd164	Sialomucin core protein 24 [Source:UniProtKB/Swiss-Prot;Acc:Q9R0L9]
Zfp36l2	ENSMUSG00000045817	1408.69	-2.04416	0.358368	-5.70407	1.16978e-08	6.05522e-07	Zfp36l2	zinc finger protein 36, C3H type-like 2 [Source:MGI Symbol;Acc:MGI:107945]
Mbd3	ENSMUSG00000035478	3304.39	-1.01215	0.177883	-5.68998	1.27053e-08	6.55782e-07	Mbd3	Methyl-CpG-binding domain protein 3 [Source:UniProtKB/Swiss-Prot;Acc:Q9Z2D8]
Slc7a4	ENSMUSG00000022756	1305.36	1.40165	0.246382	5.68893	1.27837e-08	6.57938e-07	Slc7a4	solute carrier family 7 (cationic amino acid transporter, y+ system), member 4 [Source:MGI Symbol;Acc:MGI:2146512]
Lrp11	ENSMUSG00000019796	893.803	1.70316	0.299433	5.68793	1.28586e-08	6.59905e-07	Lrp11	Low-density lipoprotein receptor-related protein 11 [Source:UniProtKB/Swiss-Prot;Acc:Q8CB67]
Dnajc9	ENSMUSG00000021811	1344.69	1.15761	0.203611	5.6854	1.30508e-08	6.67859e-07	Dnajc9	DnaJ homolog subfamily C member 9 [Source:UniProtKB/Swiss-Prot;Acc:Q91WN1]
Pcgf1	ENSMUSG00000069678	360.11	1.72281	0.303279	5.6806	1.34219e-08	6.849e-07	Pcgf1	Polycomb group RING finger protein 1 [Source:UniProtKB/Swiss-Prot;Acc:Q8R023]
Pxn	ENSMUSG00000029528	1532.4	-1.80144	0.317268	-5.678	1.3628e-08	6.93446e-07	Pxn	Paxillin [Source:UniProtKB/Swiss-Prot;Acc:Q8VI36]
Tex33	ENSMUSG00000062154	557.395	2.46417	0.434034	5.67737	1.36785e-08	6.9405e-07	Tex33	testis expressed 33 [Source:MGI Symbol;Acc:MGI:1920626]
Ergic1	ENSMUSG00000001576	2861.88	-1.70854	0.301074	-5.6748	1.38847e-08	7.02527e-07	Ergic1	Endoplasmic reticulum-Golgi intermediate compartment protein 1 [Source:UniProtKB/Swiss-Prot;Acc:Q9DC16]
Cartpt	ENSMUSG00000021647	303.477	2.60249	0.458655	5.67417	1.39365e-08	7.03167e-07	Cartpt	Cocaine- and amphetamine-regulated transcript protein CART(1-52) CART(55-102) CART(62-102) [Source:UniProtKB/Swiss-Prot;Acc:P56388]
Tspan13	ENSMUSG00000020577	17695.6	1.63028	0.287383	5.67283	1.40458e-08	7.06418e-07	Tspan13	Tetraspanin-13 [Source:UniProtKB/Swiss-Prot;Acc:Q9D8C2]
Adra1b	ENSMUSG00000050541	302.652	-1.62255	0.286042	-5.67242	1.40796e-08	7.06418e-07	Adra1b	adrenoceptor alpha 1B [Source:HGNC Symbol;Acc:HGNC:278]
Gm43414	ENSMUSG00000104935	596.756	8.18783	1.44393	5.67053	1.42358e-08	7.12267e-07	Gm43414	predicted gene 43414 [Source:MGI Symbol;Acc:MGI:5663551]
Sept4	ENSMUSG00000020486	505.28	1.59254	0.280923	5.66896	1.43664e-08	7.16805e-07	Sept4	Septin-4 [Source:UniProtKB/Swiss-Prot;Acc:P28661]
Cxxc4	ENSMUSG00000044365	358.892	1.57934	0.278701	5.66677	1.4551e-08	7.24005e-07	Cxxc4	CXXC-type zinc finger protein 4 [Source:UniProtKB/Swiss-Prot;Acc:Q6NXI8]
D10Wsu102e	ENSMUSG00000020255	610.684	-1.28088	0.226102	-5.66504	1.4699e-08	7.27338e-07	D10Wsu102e	Uncharacterized [Source:UniProtKB/Swiss-Prot;Acc:Q9CX66]
Tmem59l	ENSMUSG00000035964	3362.74	1.50204	0.265125	5.6654	1.46683e-08	7.27338e-07	Tmem59l	Transmembrane protein 59-like [Source:UniProtKB/Swiss-Prot;Acc:Q7TNI2]
Gm7609	ENSMUSG00000079457	47.2382	3.70311	0.654577	5.65727	1.53803e-08	7.58957e-07	Gm7609	predicted pseudogene 7609 [Source:MGI Symbol;Acc:MGI:3644536]
Zdhhc18	ENSMUSG00000037553	585.133	-1.58727	0.280794	-5.6528	1.57851e-08	7.76799e-07	Zdhhc18	zinc finger, DHHC domain containing 18 [Source:MGI Symbol;Acc:MGI:3527792]
Cyp2j9	ENSMUSG00000015224	255.859	-2.05266	0.363194	-5.6517	1.58871e-08	7.79684e-07	Cyp2j9	cytochrome P450, family 2, subfamily j, polypeptide 9 [Source:MGI Symbol;Acc:MGI:1921769]
Car13	ENSMUSG00000027555	1201.33	-1.49686	0.265291	-5.64232	1.67769e-08	8.1671e-07	Car13	Carbonic anhydrase 13 [Source:UniProtKB/Swiss-Prot;Acc:Q9D6N1]
Ptn	ENSMUSG00000029838	9787.43	-0.828887	0.146914	-5.642	1.68085e-08	8.1671e-07	Ptn	pleiotrophin [Source:MGI Symbol;Acc:MGI:97804]
Nbl1	ENSMUSG00000041120	4480.74	-2.04649	0.362671	-5.64283	1.67274e-08	8.1671e-07	Nbl1	Neuroblastoma suppressor of tumorigenicity 1 [Source:UniProtKB/Swiss-Prot;Acc:Q61477]
Lurap1l	ENSMUSG00000048706	1345.89	1.49787	0.265493	5.64185	1.68234e-08	8.1671e-07	Lurap1l	Leucine rich adaptor protein 1-like [Source:UniProtKB/Swiss-Prot;Acc:Q8K2P1]
Adgrg1	ENSMUSG00000031785	589.562	-1.70342	0.302267	-5.63549	1.7456e-08	8.45133e-07	Adgrg1	Adhesion G-protein coupled receptor G1 ADGRG1 N-terminal fragment ADGRG1 C-terminal fragment [Source:UniProtKB/Swiss-Prot;Acc:Q8K209]
Ccdc191	ENSMUSG00000022701	519.842	1.97781	0.351181	5.63188	1.78256e-08	8.58402e-07	Ccdc191	coiled-coil domain containing 191 [Source:MGI Symbol;Acc:MGI:1922661]
Myo15b	ENSMUSG00000034427	1152.31	1.47678	0.26221	5.63207	1.78061e-08	8.58402e-07	Myo15b	myosin XVB [Source:HGNC Symbol;Acc:HGNC:14083]
Lrrc23	ENSMUSG00000030125	217.023	2.48027	0.440437	5.63138	1.78771e-08	8.58578e-07	Lrrc23	Leucine-rich repeat-containing protein 23 [Source:UniProtKB/Swiss-Prot;Acc:O35125]
Ftl1	ENSMUSG00000050708	11954.1	-1.52339	0.27062	-5.62925	1.80991e-08	8.66923e-07	Ftl1
Utp4	ENSMUSG00000041438	1389.14	-1.17464	0.208731	-5.62752	1.82819e-08	8.73348e-07	Utp4	UTP4 small subunit processome component [Source:MGI Symbol;Acc:MGI:1096573]
Odf3b	ENSMUSG00000047394	302.486	2.22592	0.396137	5.61906	1.91996e-08	9.14754e-07	Odf3b	Outer dense fiber protein 3B [Source:UniProtKB/Swiss-Prot;Acc:Q5M8M2]
Ccdc33	ENSMUSG00000037716	936.766	1.88815	0.33703	5.60233	2.11491e-08	1.00497e-06	Ccdc33	Coiled-coil domain-containing protein 33 [Source:UniProtKB/Swiss-Prot;Acc:Q3ULW6]
Eno4	ENSMUSG00000048029	388.528	2.12702	0.379729	5.60142	2.12603e-08	1.00759e-06	Eno4	Enolase 4 [Source:UniProtKB/Swiss-Prot;Acc:Q8C042]
Spa17	ENSMUSG00000001948	753.132	2.23041	0.399337	5.58528	2.33328e-08	1.1029e-06	Spa17	sperm autoantigenic protein 17 [Source:MGI Symbol;Acc:MGI:1333778]
Enpep	ENSMUSG00000028024	1370.79	-2.23647	0.400847	-5.57938	2.41382e-08	1.13798e-06	Enpep	glutamyl aminopeptidase [Source:MGI Symbol;Acc:MGI:106645]
Mras	ENSMUSG00000032470	1422.68	-1.31056	0.234914	-5.57889	2.42052e-08	1.13815e-06	Mras	muscle and microspikes RAS [Source:MGI Symbol;Acc:MGI:1100856]
Wdr60	ENSMUSG00000042050	790.445	1.65593	0.29696	5.57628	2.45716e-08	1.15145e-06	Wdr60	WD repeat domain 60 [Source:MGI Symbol;Acc:MGI:2445085]
Otop1	ENSMUSG00000051596	929.779	-1.74907	0.313681	-5.57596	2.46163e-08	1.15145e-06	Otop1	otopetrin-1 [Source:RefSeq peptide;Acc:NP_766297]
Dffa	ENSMUSG00000028974	219.441	1.44133	0.258544	5.57478	2.47844e-08	1.1563e-06	Dffa	DNA fragmentation factor subunit alpha [Source:UniProtKB/Swiss-Prot;Acc:O54786]
Arxes1	ENSMUSG00000048355	283.295	2.18999	0.392983	5.57274	2.50758e-08	1.16687e-06	Arxes1	Adipocyte-related X-chromosome expressed sequence 1 [Source:UniProtKB/Swiss-Prot;Acc:C0HK79]
Nr1d1	ENSMUSG00000020889	1843.75	-1.73475	0.311345	-5.57181	2.52103e-08	1.1701e-06	Nr1d1	Nuclear receptor subfamily 1 group D member 1 [Source:UniProtKB/Swiss-Prot;Acc:Q3UV55]
Fzd1	ENSMUSG00000044674	203.866	-2.54812	0.457552	-5.56904	2.5615e-08	1.18582e-06	Fzd1	Frizzled-1 [Source:UniProtKB/Swiss-Prot;Acc:O70421]
Pea15a	ENSMUSG00000013698	8666.32	-1.77432	0.318797	-5.56566	2.61157e-08	1.20589e-06	Pea15a	Mus musculus phosphoprotein enriched in astrocytes 15A (Pea15a), transcript variant 4, mRNA. [Source:RefSeq mRNA;Acc:NM_001329871]
Phgdh	ENSMUSG00000053398	1288.9	-1.3615	0.244818	-5.56126	2.67838e-08	1.23356e-06	Phgdh	D-3-phosphoglycerate dehydrogenase [Source:UniProtKB/Swiss-Prot;Acc:Q61753]
Wipi2	ENSMUSG00000029578	1789.11	-1.15506	0.20779	-5.5588	2.71637e-08	1.24786e-06	Wipi2	WD repeat domain, phosphoinositide interacting 2 [Source:MGI Symbol;Acc:MGI:1923831]
Paqr9	ENSMUSG00000064225	382.338	2.0362	0.366367	5.55782	2.73169e-08	1.2517e-06	Paqr9	Membrane progesterone receptor epsilon [Source:UniProtKB/Swiss-Prot;Acc:Q6TCG2]
Aplp1	ENSMUSG00000006651	5324.82	1.58021	0.285363	5.53754	3.06751e-08	1.402e-06	Aplp1	amyloid beta precursor like protein 1 [Source:HGNC Symbol;Acc:HGNC:597]
Dmtn	ENSMUSG00000022099	697.04	-1.27161	0.229711	-5.53567	3.1004e-08	1.40986e-06	Dmtn	Dematin [Source:UniProtKB/Swiss-Prot;Acc:Q9WV69]
Osmr	ENSMUSG00000022146	514.912	-2.03108	0.366892	-5.53591	3.0962e-08	1.40986e-06	Osmr	oncostatin M receptor [Source:MGI Symbol;Acc:MGI:1330819]
Zfp385a	ENSMUSG00000000552	1950.79	1.65199	0.298592	5.53259	3.15537e-08	1.43123e-06	Zfp385a	zinc finger protein 385A [Source:MGI Symbol;Acc:MGI:1352495]
Homer3	ENSMUSG00000003573	168.416	-1.40482	0.254107	-5.52847	3.23041e-08	1.46158e-06	Homer3	Homer protein homolog 3 [Source:UniProtKB/Swiss-Prot;Acc:Q99JP6]
Tctex1d2	ENSMUSG00000014075	1103.38	1.91731	0.346947	5.52623	3.27182e-08	1.47659e-06	Tctex1d2	Tctex1 domain containing 2 [Source:MGI Symbol;Acc:MGI:1913311]
Wdsub1	ENSMUSG00000026988	1375.18	1.20242	0.217682	5.52374	3.31857e-08	1.49394e-06	Wdsub1	WD repeat, SAM and U-box domain containing 1 [Source:MGI Symbol;Acc:MGI:1919387]
Tmie	ENSMUSG00000049555	1693.23	1.96901	0.356567	5.52212	3.34942e-08	1.50406e-06	Tmie	transmembrane inner ear [Source:MGI Symbol;Acc:MGI:2159400]
Jcad	ENSMUSG00000033960	721.515	-2.20736	0.399808	-5.52105	3.36989e-08	1.50948e-06	Jcad	Junctional protein associated with coronary artery disease [Source:UniProtKB/Swiss-Prot;Acc:Q5DTX6]
Cfap52	ENSMUSG00000020904	1961.58	2.01286	0.364615	5.5205	3.38031e-08	1.51037e-06	Cfap52	Cilia- and flagella-associated protein 52 [Source:UniProtKB/Swiss-Prot;Acc:Q5F201]
Rbm24	ENSMUSG00000038132	2081.18	1.60916	0.291521	5.51986	3.39265e-08	1.51213e-06	Rbm24	RNA-binding protein 24 [Source:UniProtKB/Swiss-Prot;Acc:D3Z4I3]
Cep41	ENSMUSG00000029790	13308.3	-1.68415	0.305157	-5.51896	3.4102e-08	1.51244e-06	Cep41	Centrosomal protein of 41 kDa [Source:UniProtKB/Swiss-Prot;Acc:Q99NF3]
Scg3	ENSMUSG00000032181	1379.58	2.09905	0.380334	5.51896	3.41005e-08	1.51244e-06	Scg3	Secretogranin-3 [Source:UniProtKB/Swiss-Prot;Acc:P47867]
Drc1	ENSMUSG00000073102	1713.08	2.10656	0.382058	5.51371	3.51338e-08	1.55437e-06	Drc1	Dynein regulatory complex protein 1 [Source:UniProtKB/Swiss-Prot;Acc:Q3USS3]
Ngrn	ENSMUSG00000047084	1762.16	1.43367	0.260142	5.51109	3.56609e-08	1.57231e-06	Ngrn	Neugrin [Source:UniProtKB/Swiss-Prot;Acc:Q99KS2]
Ercc6	ENSMUSG00000054051	1148.88	1.24106	0.225204	5.51083	3.57143e-08	1.57231e-06	Ercc6	ERCC excision repair 6, chromatin remodeling factor [Source:HGNC Symbol;Acc:HGNC:3438]
Cfap161	ENSMUSG00000011154	3337.9	1.81457	0.329326	5.50993	3.5897e-08	1.57648e-06	Cfap161	Cilia- and flagella-associated protein 161 [Source:UniProtKB/Swiss-Prot;Acc:Q6P8Y0]
Etv4	ENSMUSG00000017724	214.169	-1.60843	0.292067	-5.50705	3.64902e-08	1.59741e-06	Etv4	ETS translocation variant 4 [Source:UniProtKB/Swiss-Prot;Acc:P28322]
Ormdl3	ENSMUSG00000038150	11376.5	1.65324	0.30022	5.50675	3.65514e-08	1.59741e-06	Ormdl3	ORM1-like protein 3 [Source:UniProtKB/Swiss-Prot;Acc:Q9CPZ6]
Arhgap24	ENSMUSG00000057315	422.174	1.23186	0.223904	5.50176	3.76024e-08	1.63936e-06	Arhgap24	Rho GTPase activating protein 24 [Source:MGI Symbol;Acc:MGI:1922647]
Raph1	ENSMUSG00000026014	1071.22	1.49843	0.272551	5.4978	3.84552e-08	1.67248e-06	Raph1	Ras association (RalGDS/AF-6) and pleckstrin homology domains 1 [Source:MGI Symbol;Acc:MGI:1924550]
4930430F08Rik	ENSMUSG00000046567	331.793	1.61661	0.294186	5.49519	3.90281e-08	1.69329e-06	4930430F08Rik	Uncharacterized [Source:UniProtKB/Swiss-Prot;Acc:Q8BHN7]
Ppp1r42	ENSMUSG00000025916	119.977	2.81	0.511663	5.49189	3.97647e-08	1.72109e-06	Ppp1r42	Protein phosphatase 1 regulatory subunit 42 [Source:UniProtKB/Swiss-Prot;Acc:Q8R1Z4]
Gstm7	ENSMUSG00000004035	2991.51	1.76576	0.321728	5.48837	4.05658e-08	1.75154e-06	Gstm7	Glutathione S-transferase Mu 7 [Source:UniProtKB/Swiss-Prot;Acc:Q80W21]
Arhgef28	ENSMUSG00000021662	1514.9	1.2395	0.225858	5.48795	4.06633e-08	1.75154e-06	Arhgef28	Rho guanine nucleotide exchange factor 28 [Source:HGNC Symbol;Acc:HGNC:30322]
Ncf1	ENSMUSG00000015950	88.2999	2.17893	0.39714	5.48656	4.09847e-08	1.76116e-06	Ncf1	Neutrophil cytosol factor 1 [Source:UniProtKB/Swiss-Prot;Acc:Q09014]
Foxj1	ENSMUSG00000034227	1006.09	2.02155	0.368707	5.48279	4.1866e-08	1.79189e-06	Foxj1	Forkhead box protein J1 [Source:UniProtKB/Swiss-Prot;Acc:Q61660]
Wdr34	ENSMUSG00000039715	1477.44	1.57283	0.286874	5.48265	4.18993e-08	1.79189e-06	Wdr34	WD repeat domain 34 [Source:MGI Symbol;Acc:MGI:1919070]
Zmynd12	ENSMUSG00000070806	143.785	2.3234	0.423848	5.48169	4.21281e-08	1.7974e-06	Zmynd12	zinc finger, MYND domain containing 12 [Source:MGI Symbol;Acc:MGI:2140259]
St7	ENSMUSG00000029534	341.443	-1.32458	0.241714	-5.47994	4.25459e-08	1.81092e-06	St7	Suppressor of tumorigenicity 7 protein [Source:UniProtKB/Swiss-Prot;Acc:Q99M96]
Dnaaf3	ENSMUSG00000055809	287.341	1.86966	0.341424	5.47607	4.34883e-08	1.84666e-06	Dnaaf3	Dynein assembly factor 3, axonemal [Source:UniProtKB/Swiss-Prot;Acc:Q3UYV8]
Pvalb	ENSMUSG00000005716	1553.27	2.78086	0.508203	5.47194	4.45124e-08	1.88569e-06	Pvalb	parvalbumin [Source:MGI Symbol;Acc:MGI:97821]
Pde5a	ENSMUSG00000053965	622.687	1.7517	0.320239	5.46997	4.50108e-08	1.90231e-06	Pde5a	cGMP-specific 3',5'-cyclic phosphodiesterase [Source:UniProtKB/Swiss-Prot;Acc:Q8CG03]
Dner	ENSMUSG00000036766	2167.38	1.94524	0.355777	5.4676	4.56179e-08	1.92345e-06	Dner	Delta and Notch-like epidermal growth factor-related receptor [Source:UniProtKB/Swiss-Prot;Acc:Q8JZM4]
Tuba1c	ENSMUSG00000043091	4022.46	-1.42706	0.261327	-5.46082	4.73928e-08	1.9936e-06	Tuba1c	tubulin, alpha 1C [Source:MGI Symbol;Acc:MGI:1095409]
Gfra1	ENSMUSG00000025089	1767.26	-1.83274	0.335661	-5.46008	4.75932e-08	1.99736e-06	Gfra1	GDNF family receptor alpha-1 [Source:UniProtKB/Swiss-Prot;Acc:P97785]
Gm3571	ENSMUSG00000090610	1161.94	1.82261	0.334378	5.45075	5.01577e-08	2.10007e-06	Gm3571	predicted gene 3571 [Source:MGI Symbol;Acc:MGI:3781748]
[truncated: 27,173 more rows]

## Sheet: SC_co_in-SC_co_IP
	ensembl_gene_id	baseMean	log2FoldChange	lfcSE	stat	pvalue	padj	external_gene_name	description
[truncated: 27,602 more rows]

## Sheet: sfHC_hs_IP-sfHC_hs_in
	ensembl_gene_id	baseMean	log2FoldChange	lfcSE	stat	pvalue	padj	external_gene_name	description
[truncated: 27,602 more rows]

[truncated: 2 more sheets: wtHC_hs_IP-wtHC_hs_in, SC_hs_in-SC_hs_IP]
